# Supplementary material for: RNA-Seq and Iso-Seq Reveal the Important Role of COMT and CCoAOMT Genes in Accumulation of Scopoletin in Noni (Morinda citrifolia)
Source: Genes (Basel). 2022 Oct 31;13(11):1993. doi: 10.3390/genes13111993 (PMC9689816; doi:10.3390/genes13111993)
Supplement: Supplementary file 1 [file genes-13-01993-s001.zip]

Archive with 11 entries (11 files):
- supplement figures.pdf
- Table S1 Gene ID used in the phylogenetic tree CCoAOMT.xlsx
- Table S10 Rrelated genes in scopoletin pathway.xlsx
- Table S2 Gene ID used in the phylogenetic tree COMT.xlsx
- Table S3 Nucleotide sequence of COMT and CCoAOMT.xlsx
- Table S4 q-PCR primers of COMT and CCoAOMT.xlsx
- Table S5 q-PCR primers.xlsx
- Table S6 Statistical table of RNA-seq data after quality control.xlsx
- Table S7 Mapping ratio.xlsx
- Table S8 Annotation of Iso-Seq.xls
- Table S9 zu1_vs_zu2.DEG.xls
