# Supplementary material for: RNA-Seq and Iso-Seq Reveal the Important Role of COMT and CCoAOMT Genes in Accumulation of Scopoletin in Noni (Morinda citrifolia)
Source: Genes (Basel). 2022 Oct 31;13(11):1993. doi: 10.3390/genes13111993 (PMC9689816; doi:10.3390/genes13111993)
Supplement: Supplementary file 1 [file genes-13-01993-s001.zip › Table S1 Gene ID used in the phylogenetic tree CCoAOMT.xlsx]

## Sheet: Sheet1
Supplementary Tab. 1 Gene ID used in the phylogenetic tree CCoAOMT
Species	Gene ID
Arabidopsis thaliana	AT4G34050.1
	AT1G24735.1
	AT1G67980
	AT1G67990
	AT4G26220.1
	AT3G62000.1
	AT3G61990.1
Medicago truncatula	Medtr4g094815
	Medtr4g085590
	Medtr4g094368
	Medtr2g070410
Medicago sativ	AAC28973
Mesembryanthemum crystallinum	AAN61072
Nicotiana tabacum	AAC49913
	CAA91228
	CAB05369
Oryza sativa	LOC_Os06g06980.1
	LOC_Os08g38900.1
	LOC_Os08g38910.1
	LOC_Os09g30360.1
Petroselinum crispum	AAA33851
Physcomitrella patens	Pp3c23_5530V3.1
Populus	BAA19102
Plagiochasma appendiculatum	ALS88170
Selaginella moellendorffii	XP 002963752
Sorghum bicolor	Sobic.010G052200.1
	Sobic.002G242300.1
	Sobic.007G218700.1
	Sobic.007G218800.1
	Sobic.007G218500.1
	Sobic.007G217200.1
	Sobic.007G043200.1
Vanilla planifolia	ADZ76153
	ADZ76154
Zea mays	CAB45149
	AFW65160
	DAA40360
	XP_008662866
Morinda citrifolia	gene11326
	gene12084
