# Supplementary material for: RNA-Seq and Iso-Seq Reveal the Important Role of COMT and CCoAOMT Genes in Accumulation of Scopoletin in Noni (Morinda citrifolia)
Source: Genes (Basel). 2022 Oct 31;13(11):1993. doi: 10.3390/genes13111993 (PMC9689816; doi:10.3390/genes13111993)
Supplement: Supplementary file 1 [file genes-13-01993-s001.zip › Table S10 Rrelated genes in scopoletin pathway.xlsx]

## Sheet: Sheet1
PAL
gene607	76.9042	84.8085	91.3955	5.05464	3.97284	1.56907	-4.5777	down	3.47639e-55	6.12768e-53	phenylalanine ammonia-lyase 3
gene631	4.90281	8.839	9.91073	5.54772	5.29431	5.35773	-0.545939	down	0.00175779	0.00457324	phenylalanine ammonia-lyase 2
gene740	5.12115	10.9316	9.94154	10.855	10.4389	7.87623	0.166279	up	0.561557	0.654772	phenylalanine ammonia-lyase 2
4CL
gene11980	10.6197	19.5033	14.8952	11.7703	7.06734	22.6187	-0.118907	down	0.188908	0.275438	RecName: Full=4-coumarate--CoA ligase; Short=4CL; AltName: Full=4-coumaroyl-CoA synthase
gene2154	21.8597	24.7893	25.4978	25.364	19.4355	18.5497	-0.187601	down	0.0486445	0.0868702	PREDICTED: 4-coumarate--CoA ligase-like 7
gene2771	4.25782	5.19889	5.00168	31.0182	30.2401	42.3967	2.84155	up	7.09019e-19	1.10629e-17	4-coumarate--CoA ligase-like 9
gene7460	22.9824	25.2465	30.291	50.398	49.3704	21.6728	0.629108	up	0.35384	0.457971	4-coumarate--CoA ligase-like 9 isoform X2
CCR
gene7814	89.7244	130.373	106.937	223.177	187.297	222.866	0.953531	up	0.0164359	0.0336557	PREDICTED: cinnamoyl-CoA reductase 2-like
gene8319	16.4164	18.6172	16.8874	40.8967	37.0613	41.2248	1.19874	up	0.00138026	0.00368451	PREDICTED: cinnamoyl-CoA reductase 1
gene8515	14.4092	27.7056	19.1549	19.5279	15.1636	9.38297	-0.475203	down	0.00250078	0.00628455	cinnamoyl-CoA reductase 1-like
gene9197	2.90759	3.3238	3.28307	2.45655	4.2962	2.91739	0.0234077	up	0.29946	0.399977	Flavonol reductase/cinnamoyl-CoA reductase
gene9661	0.581506	0	0.181837	0.871479	0.156023	0.268839	0.761718	up	0.682166	0.760125	cinnamoyl-CoA reductase
COMT
gene4888	11.1552	5.3803	2.67934	34.6622	6.37896	6.82149	1.31654	up	0.00143089	0.00380076	Caffeic acid 3-O-methyltransferase OS=Medicago sativa OX=3879 PE=1 SV=1
gene6794	9.62366	11.1875	10.5213	16.3284	9.04206	12.2787	0.264936	up	0.80735	0.862391	caffeic acid O-methyltransferase
gene7263	11.2448	4.95296	2.63376	56.8072	7.2333	9.43925	1.96403	up	6.3555e-08	3.37554e-07	unnamed protein product
gene7446	13.4258	6.59791	1.68094	59.1256	10.1722	15.1879	1.96055	up	3.95869e-08	2.16576e-07	unnamed protein product
gene10983	3.6212	4.87588	6.41749	9.97788	12.6243	12.1145	1.21874	up	0.00247898	0.00623809	hypothetical protein AQUCO_01500181v1
gene6862	48.171	77.2092	69.6042	164.803	128.432	165.619	1.23466	up	0.00052902	0.0015505	PREDICTED: caffeic acid 3-O-methyltransferase-like isoform X1
gene8422	19.3854	22.5093	19.7267	75.9819	63.4148	90.4333	1.89901	up	6.4797e-09	3.93632e-08	unnamed protein product
gene12081	14.3241	15.0085	35.9043	52.6059	96.7562	77.925	1.80071	up	8.34604e-08	4.37711e-07	hypothetical protein CISIN_1g036971mg
CCoAOMT
gene11326	35.8663	76.2745	57.1442	116.613	105.901	223.555	1.3978	up	2.22177e-05	8.27186e-05	caffeoyl-CoA 3-O methyltransferase
gene12084	40.1285	51.1224	40.4358	277.297	208.195	514.187	2.92433	up	5.44124e-21	1.00463e-19	probable caffeoyl-CoA O-methyltransferase At4g26220
CYP73A1
gene4701	15.1685	32.6487	22.2738	25.3935	20.4507	30.9244	0.131282	up	0.571965	0.663548	cinnamate 4-hydroxylase
REF1
gene4205	3.52846	3.44969	2.71075	6.73589	11.7632	1.85367	1.07059	up	0.0229256	0.0451666	ALDH12
