# Supplementary material for: RNA-Seq and Iso-Seq Reveal the Important Role of COMT and CCoAOMT Genes in Accumulation of Scopoletin in Noni (Morinda citrifolia)
Source: Genes (Basel). 2022 Oct 31;13(11):1993. doi: 10.3390/genes13111993 (PMC9689816; doi:10.3390/genes13111993)
Supplement: Supplementary file 1 [file genes-13-01993-s001.zip › Table S2 Gene ID used in the phylogenetic tree COMT.xlsx]

## Sheet: Sheet1
Supplementary Tab. 2 Gene ID used in the phylogenetic tree COMT
Species	Gene ID
strawberry	AF220491.2
Rosa chinensis	AB086104.1
Clarkia breweri	U86760
Chrysosplenium americanum	U16793
Ammi majus	AY443007
Zinnia elegans	U19911
Rosa chinensis	AB121046
Vanilla planifolia	AY555144
Iris x hollandica	AB183825
Lolium perenne	AF010291
Zea mays	M73235
Vanilla planifolia	DQ400400
	DQ400399
Hordeum vulgare	U54767
Rosa hybrid	AF502434
	AF502433
Vitis vinifera	FM178870
Ocimum basilicum	AF435008
	AF435007
Mentha x piperita	AY337459
Glycyrrhiza echinata	AB091684
Medicago sativa	AF023481
Glycyrrhiza echinata	AB091685
H.vulgare	X77467
Vitis vinifera	GQ357167
	GQ357168
Morinda citrifolia	gene6794
	gene7446
	gene8422
	gene10983
