# Supplementary material for: RNA-Seq and Iso-Seq Reveal the Important Role of COMT and CCoAOMT Genes in Accumulation of Scopoletin in Noni (Morinda citrifolia)
Source: Genes (Basel). 2022 Oct 31;13(11):1993. doi: 10.3390/genes13111993 (PMC9689816; doi:10.3390/genes13111993)
Supplement: Supplementary file 1 [file genes-13-01993-s001.zip › Table S3 Nucleotide sequence of COMT and CCoAOMT.xlsx]

## Sheet: Sheet1
gene ID	Nucleotide sequence
gene11326	AAAATTTCTATATAACCGCCATCATTTCCCATTTCCATCCTCAGCGGACGGATCAGAAGAAAAACCACCGTTCAATTCTTCCCTTTTCAAAGTCCAAATAAATTCCGTACCAACAAACATGGCTCAGAATAATGGAGAAGGAAAGGATCTCAGGCACCAAGAAGTTGGGCATAAGAGCCTTTTGCAGAGTGATGAACTCTACCAGTACATCCTGGAGACCGGTGTTTATCCAAGAGAGCCAGAGTGCATGAAGGAGCTCAGGGAATTGACTGCCAAGCATCCATGGAACATTATGACCACCTCTGCTGATGAAGGGCAGTTCTTGAACATGATTCTCAAGTTGATTAATGCCAAGAAAACTATGGAGATTGGCGTTTACACTGGCTACTCACTCCTGGC…
gene12084	ACACTAACTTTCTTCTCTGTGTCTCAGTCGGATTTCCAAAGAAGAAGAAGACTAAGAAACATGATCGGGAATGGATTGTTGTCCAGCAAAGAATTACGTGAGTATCTGCTGGGGACAAGCGTATATCCACGCGAACCAGAGATTCTCAAGGAGCTAAGAGCTGTTAGTGCAACTCATCCATGGGCCTACTATGGAACTGAACCTGATGCGGGTCAGATGCTGGCTTTGCTATTAGAGATTACCAATGCGAAAAAGACGATTGAAATTGGGGTGTTCACTGGATACTCCTTACTCCTAACTGCGCTCACTATACCCCAAGATGGCAAGATTACAGCAATCGACCCAGATCAGGAAGCATATGACATGGGATTGCCCTTCATTAAAAAAGCAGGAGTTGAA…
gene6794	TCCCATTTGTCTCCCATCATCACTCCACGCCTCTCTTTTCTCCTTCCCTCTGGCCTAGCTCTACCGCCTTTCTCCCAATTTCGGCAATTATACACTAGTGCGAGTCCACACACCCAACCAAAAAAATGAGTTCCAAACCGCAGATTGGAACCAATGCTGCCGCAGGGGAGGAGGAAGCCTGCTTATTCGCCATGCAATTAGCTAGTGCATCAGTACTTCCCATGGTCCTGAAATCCGCCATTGAACTTGACCTCCTCGAGCTTATTGCCAAGGCTGGCCCTGGTGCCTATGTCTCTGCCTGCGAACTCGCCGCTCAGCTCCCAACATGTAACCCGGAAGCTTCTGTCATGCTCGATCGAATCCTCAGGCTTCTGGCTAGTTACTCTGTCCTCCAGTGCA…
gene7446	ATTTAAATATGGAATCATTAGCAAACGGTTGCAATGAAATATTACCAGAAGAAGAGCAGCACTACTCGTACGCCATCCAGCTGGCGTCCTCCGTATCACTTCCCATGGTGATGATGGCAGCCATCCGGCTTGACTTGTTCGAGATCATTGCGAAAGCCGGTCCCGGAGCCCAGCTCTCTCCTTCCCAAATTGCTGCCCACCTGTCTCCTTCTAAAATTCGAAAGAACACTAATACTGATGAGATTAACGGCTCAACAAATGCCAATGCCGCTCCTATGCTTGATCGGATTCTGCGACTCCTCGCTAGCCATGCTGTGCTCACGTGCTCCTCCGTCAACGGTGATGATGGCCGTACCCCAAAGATTGTACGGGCTGACACCGGTGGCCAAGTACTTTGTG…
gene8422	ACTGAAAAAAATTTCATTTCAGCCTCGCCCAGAAAACTCGAATCATCACCATCAATGGCAGAAAAACTCATCAATCCAAAGCAGCCAACAACAACCACGAAGGAGATGAAGAGCAACACTTCAGCCAGGCCATGCTGTTGGCATCTACGGCGTGGTTGCCCATGGTGTTAAACGCCGTCGTTCGGCTAGATGTGTTGGAGATCATAGCCAAAGCCGGCCCAGGTGCACAACTCTCCGCTTCCGAGATTGCTGCCCAGTTGCCCACTGAAAACCCACATGCCGCCTCTAATCTTGACCGGATGCTGGCCCTCTTGGCCAGCTACTCCGTCTTGTCATGCTCCGTCGTTGAAGGTGGCGCCGCCGCCTGTGCTCATTTCGAAAGGCGTTACGGCTTGGCAC…
gene10983	AAGGTTTTTCGAATTGCAAAGGACGAACTCAACAGAACAAATTGTGTAAATGAGGGAAGCATAGCATACCAACTGTCGAGGATTGCTCTGTCGTTGAAGTAGGACACTTTTGGAGCCCTGGAGATCCCCCCTCCTCATCAGGTAAAAGGCACTTGGAAAACGGGAGTCAAACTGTATAATCTTTTGGCTTTTCCATTCTCGATGGAAACAACGGTGCTCTTGACAATGGAATGGCTAGCGAGAAGATGCATAATTCTGTCGATGATTTCGGGTGCTTGTTCATTTTTAGTGGGGAGATGAGACGAAATCTCCGCAGCAGAGAGCTGAGCATCAGGACCAGCTTTTGCGATTATCTCAAACAAATTAAGCTCCAAAGCAGTCCTGAACGAAGTGTCAAGC…
