# Supplementary material for: RNA-Seq and Iso-Seq Reveal the Important Role of COMT and CCoAOMT Genes in Accumulation of Scopoletin in Noni (Morinda citrifolia)
Source: Genes (Basel). 2022 Oct 31;13(11):1993. doi: 10.3390/genes13111993 (PMC9689816; doi:10.3390/genes13111993)
Supplement: Supplementary file 1 [file genes-13-01993-s001.zip › Table S4 q-PCR primers of COMT and CCoAOMT.xlsx]

## Sheet: Sheet1
Supplementary Tab. 4 q-PCR primers of COMT and CCoAOMT
genes	primer sequence（5’—3’）
gene7446	F: ACCCCGTACATTCTTTGGGT
	R: AACAAATGCCAATGCCGCTC
gene8422	F: TCTCGAACATGTTTCCCCCTT
	R: AATACCCCAGCATTAAGGGCA
gene10938	F: TTGATCCACACCGCCAATACA
	R: TAGAGTAAAGCCGCCACCAT
gene6794	F: GCAATGGGGGCTGGATTCAA
	R: TAACCGTTTAAAAGCCGCGA
gene11326	F: TGGCTACGACAACACTCTCTG
	R: AAGCTCCAACACAAAGTCCCT
gene12084	F: ATGCTCGCGTCCATATCTGT
	R: AACAGCATGCATTGACCCAA
