# Supplementary material for: RNA-Seq and Iso-Seq Reveal the Important Role of COMT and CCoAOMT Genes in Accumulation of Scopoletin in Noni (Morinda citrifolia)
Source: Genes (Basel). 2022 Oct 31;13(11):1993. doi: 10.3390/genes13111993 (PMC9689816; doi:10.3390/genes13111993)
Supplement: Supplementary file 1 [file genes-13-01993-s001.zip › Table S5 q-PCR primers.xlsx]

## Sheet: Sheet1
Supplementary Tab. 3a q-PCR primers (down-regulated)				Supplementary Tab. 3b q-PCR primers (up-regulated)
genes	primer sequence（5’—3’）			genes	primer sequence（5’—3’）
DN17192_c0_g1	F: TCTCCGAAACTCACAATCAGG			DN19007_c2_g1	F: TAATGGTCTTGGCTGTCCTCA
	R: TTTTCTCTGGGTCCTCCTTACA				R: GGGAGCACTTGCGAAGATAG
DN14371_c0_g1	F: TCAGATGCTGGCTTTGCTATT			DN8504_c0_g1	F: AAACCTCAAGGGTGTTGTTCCT
	R: AATCTTGCCATCTTGGGGTAT				R: CGCTGCTACAGAGAGTTCACA
DN12273_c0_g1	F: TTTTGGCGTCCATCTCCTT			DN20265_c0_g1	F: GCATAATGGGTTCAATGTGGA
	R: ACCCTCATCCAGCTAAACCTC				R: TCATAAGTGACGGTCGCTCTAA
DN2266_c0_g1	F: TTCATTCCTCCAGCCTTCAG			DN13750_c0_g1	F: GAGTGCGTAAGGGAGGGAA
	R: GTAATAGGAATGGCGGTTGG				R: ATCGTCAGAGCGTTTGTGGT
DN10895_c0_g1	F: GTCCTTCTTGTGTTGCTTCCTAT			DN13111_c0_g1	F: TGCATGCTCTGAAGAACCG
	R: CCCAGGGAAGGGTATTAGATT				R: CTAACTGTGAACCCGTCTTGG
DN10880_c0_g1	F: CTTTCTTGCCCAGCAGTGTC			DN16278_c0_g1	F: AACTCCGTCCAACTTAATCTCG
	R: AGGTTGTTCTAATCGGCGATT				R: AACTACTCCAGCAGTGTAATCCG
DN23702_c1_g1	F: TGCTCAACAATAGCCACCC			DN16398_c0_g1	F: GTTGTATTTCCTGCTTTGCTTG
	R: ATCTTCGCTCCGTCACCTT				R: CCTGTCGGCTGGTTTCTGT
DN12343_c0_g1	F: TTCCCTTCTCGCCCTTTGT			DN14427_c0_g1	F: GACGGTGGCTATAATCAGTTGG
	R: GATAATGAGCGCATCCCTGTC				R: GCAACGGCTAACATACTGGAGA
DN20531_c0_g1	F: TTCCTTCAAGTGATCCCACATAC			DN15726_c0_g1	F: TATAGCCGCATGGAACCAA
	R: TGCTTCTTCATCCAGCGTCT				R: AAGTGAGCACATCAGGAGGAA
DN13546_c0_g1	F: GCCTCGTCTATGAGAGCAATTAA			DN12163_c0_g1	F: GGCATAAGCATAGAAACCACTG
	R: TCTGTCTACAGCTGACCCTTTTC				R: GGATTCAAGCCATACAAACTCA
