# Supplementary material for: RNA-Seq and Iso-Seq Reveal the Important Role of COMT and CCoAOMT Genes in Accumulation of Scopoletin in Noni (Morinda citrifolia)
Source: Genes (Basel). 2022 Oct 31;13(11):1993. doi: 10.3390/genes13111993 (PMC9689816; doi:10.3390/genes13111993)
Supplement: Supplementary file 1 [file genes-13-01993-s001.zip › Table S6 Statistical table of RNA-seq data after quality control.xlsx]

## Sheet: Sheet1
Supplementary Tab. 5 Statistical table of RNA-seq data after quality control
Sample	Clean reads	Clean bases	Q20(%)	Q30(%)
Fresh fruit-1	45362204	6749147028	98.98	96.69
Fresh fruit-2	54815548	8154373118	99.01	96.77
Fresh fruit-3	56761114	8446794679	99.01	96.75
2 days fruit-1	58724404	8735481597	99	96.75
2 days fruit-2	52473300	7809900937	98.96	96.63
2 days fruit-3	46673966	6943829712	98.94	96.59
Note: Q20 and Q30 represent the percentage of bases whose Phred value is greater than 20 and 30 in the total base respectively.
