# Supplementary material for: RNA-Seq and Iso-Seq Reveal the Important Role of COMT and CCoAOMT Genes in Accumulation of Scopoletin in Noni (Morinda citrifolia)
Source: Genes (Basel). 2022 Oct 31;13(11):1993. doi: 10.3390/genes13111993 (PMC9689816; doi:10.3390/genes13111993)
Supplement: Supplementary file 1 [file genes-13-01993-s001.zip › Table S7 Mapping ratio.xlsx]

## Sheet: Sheet1
Supplementary Tab. 6 Mapping ratio
Sample	Clean reads	Mapped reads	Mapped rate
Fresh fruit-1	45362204	25692154	0.5663
Fresh fruit-2	54815548	31353177	0.5719
Fresh fruit-3	56761114	29615565	0.5217
2 days fruit-1	58724404	35810435	0.6098
2 days fruit-2	52473300	32361543	0.6167
2 days fruit-3	46673966	28500803	0.6106
