# Supplementary material for: RNA-Seq and Iso-Seq Reveal the Important Role of COMT and CCoAOMT Genes in Accumulation of Scopoletin in Noni (Morinda citrifolia)
Source: Genes (Basel). 2022 Oct 31;13(11):1993. doi: 10.3390/genes13111993 (PMC9689816; doi:10.3390/genes13111993)
Supplement: Supplementary file 1 [file genes-13-01993-s001.zip › Table S8 Annotation of Iso-Seq.xls]

#Qeury_name	Qeury_length	NR_tophit_name	NR_tophit_descrip	NR_top_%-Simil	Swiss_tophit_name	Swissprot_tophit_descrip	Swissprot_top_%-Simil	GOs	COG/KOG	Function	KO/Gene_ID	KEGG_GENE_NAME
gene1	4686	gi|1173823583|ref|XP_011090010.2|	LOW QUALITY PROTEIN: pleiotropic drug resistance protein 2-like	87.8	sp|Q2PCF1|PDR2_NICPL	Pleiotropic drug resistance protein 2 OS=Nicotiana plumbaginifolia OX=4092 GN=PDR2 PE=2 SV=1	83.5	GO:0003674;GO:0003824;GO:0005215;GO:0005575;GO:0005623;GO:0005886;GO:0006810;GO:0008150;GO:0015399;GO:0015405;GO:0016020;GO:0016021;GO:0016462;GO:0016787;GO:0016817;GO:0016818;GO:0016887;GO:0017111;GO:0022804;GO:0022857;GO:0031224;GO:0042623;GO:0042626;GO:0043492;GO:0044425;GO:0044464;GO:0051179;GO:0051234;GO:0055085;GO:0071944	COG1131|KOG0065	Q	None	_
gene10	3476	gi|1431167990|gb|AXE74945.1|	transcription factor LHW, partial	56.4	sp|Q9XIN0|LHW_ARATH	Transcription factor LHW OS=Arabidopsis thaliana OX=3702 GN=LHW PE=1 SV=1	30.3	GO:0003674;GO:0003700;GO:0005575;GO:0005622;GO:0005623;GO:0005634;GO:0006355;GO:0007275;GO:0008150;GO:0009653;GO:0009888;GO:0009889;GO:0009891;GO:0009893;GO:0010015;GO:0010073;GO:0010074;GO:0010078;GO:0010468;GO:0010479;GO:0010556;GO:0010557;GO:0010604;GO:0010628;GO:0019219;GO:0019222;GO:0019827;GO:0022622;GO:0031323;GO:0031325;GO:0031326;GO:0031328;GO:0032501;GO:0032502;GO:0043226;GO:0043227;GO:…	_	_	None	_
gene100	2889	gi|661895290|emb|CDP01095.1|	unnamed protein product	53.5	sp|Q9M9E8|FB92_ARATH	F-box protein At1g78280 OS=Arabidopsis thaliana OX=3702 GN=At1g78280 PE=2 SV=3	57.6	GO:0005575;GO:0005622;GO:0005623;GO:0005737;GO:0005829;GO:0044424;GO:0044444;GO:0044464	KOG2130	BT	None	_
gene1000	1974	gi|1016471168|ref|YP_009242020.1|	NADH dehydrogenase subunit 4 (mitochondrion)	29.6	_	_	_	GO:0005575;GO:0005622;GO:0005623;GO:0005737;GO:0005739;GO:0005740;GO:0005743;GO:0016020;GO:0019866;GO:0031090;GO:0031966;GO:0031967;GO:0031975;GO:0043226;GO:0043227;GO:0043229;GO:0043231;GO:0044422;GO:0044424;GO:0044429;GO:0044444;GO:0044446;GO:0044464	COG1008|KOG4845	C	None	_
gene10000	1077	gi|698470021|ref|XP_009783705.1|	PREDICTED: putative fructokinase-5	66.5	sp|O82616|SCRK5_ARATH	Probable fructokinase-5 OS=Arabidopsis thaliana OX=3702 GN=At4g10260 PE=2 SV=1	64.3	GO:0003674;GO:0003824;GO:0004396;GO:0005575;GO:0005622;GO:0005623;GO:0005737;GO:0005829;GO:0005975;GO:0005996;GO:0006000;GO:0006793;GO:0006796;GO:0008150;GO:0008152;GO:0008865;GO:0009987;GO:0016301;GO:0016310;GO:0016740;GO:0016772;GO:0016773;GO:0019200;GO:0019318;GO:0044237;GO:0044238;GO:0044262;GO:0044281;GO:0044424;GO:0044444;GO:0044464;GO:0046835;GO:0071704	COG0524|KOG2855	G	K00847	E2.7.1.4, scrK
gene10001	1103	gi|1111030423|ref|XP_019266362.1|	PREDICTED: probable calcium-binding protein CML36	68.4	sp|Q9SS31|CML36_ARATH	Probable calcium-binding protein CML36 OS=Arabidopsis thaliana OX=3702 GN=CML36 PE=2 SV=1	56.5	GO:0003674;GO:0005488;GO:0005509;GO:0005575;GO:0005623;GO:0005886;GO:0006950;GO:0006952;GO:0008150;GO:0009605;GO:0009607;GO:0009620;GO:0016020;GO:0043167;GO:0043169;GO:0043207;GO:0044464;GO:0046872;GO:0050832;GO:0050896;GO:0051704;GO:0051707;GO:0071944;GO:0098542	COG5126|KOG0027	T	K13448	CML
gene10002	1147	gi|1098849057|ref|XP_018831391.1|	PREDICTED: uncharacterized protein LOC108999052	39.9	sp|Q94HW2|POLR1_ARATH	Retrovirus-related Pol polyprotein from transposon RE1 OS=Arabidopsis thaliana OX=3702 GN=RE1 PE=2 SV=1	50.6	GO:0003674;GO:0003824;GO:0005215;GO:0006810;GO:0008150;GO:0009914;GO:0009926;GO:0009966;GO:0010315;GO:0010329;GO:0010540;GO:0010646;GO:0010817;GO:0010928;GO:0015399;GO:0015405;GO:0015562;GO:0016462;GO:0016787;GO:0016817;GO:0016818;GO:0016887;GO:0017111;GO:0022804;GO:0022857;GO:0023051;GO:0042623;GO:0042626;GO:0043492;GO:0048583;GO:0050789;GO:0050794;GO:0051179;GO:0051234;GO:0055085;GO:0060918;GO:…	COG2801|KOG0017	L	None	_
gene10003	1177	gi|971562922|ref|XP_015167367.1|	PREDICTED: nucleolar GTP-binding protein 1	69.3	_	_	_	GO:0000079;GO:0000166;GO:0000226;GO:0000278;GO:0000280;GO:0000463;GO:0000470;GO:0001882;GO:0001883;GO:0001932;GO:0003674;GO:0003824;GO:0003924;GO:0005488;GO:0005525;GO:0005575;GO:0005622;GO:0005623;GO:0005634;GO:0005635;GO:0005730;GO:0005737;GO:0005794;GO:0005829;GO:0006139;GO:0006275;GO:0006364;GO:0006396;GO:0006725;GO:0006807;GO:0006996;GO:0007010;GO:0007017;GO:0007049;GO:0007051;GO:0007052;GO:…	COG1084|KOG1490	S	K06943	NOG1
gene10004	1394	gi|661898535|emb|CDO98502.1|	unnamed protein product	36.5	_	_	_	GO:0007275;GO:0008150;GO:0009791;GO:0022622;GO:0032501;GO:0032502;GO:0048364;GO:0048527;GO:0048528;GO:0048731;GO:0048856;GO:0080022;GO:0090696;GO:0099402	_	_	_	_
gene10005	1213	gi|302847984|ref|XP_002955525.1|	hypothetical protein VOLCADRAFT_33117	36.1	sp|Q5RC74|DERL2_PONAB	Derlin-2 OS=Pongo abelii OX=9601 GN=DERL2 PE=2 SV=1	59.3	GO:0003674;GO:0003824;GO:0004419;GO:0005488;GO:0005575;GO:0005622;GO:0005623;GO:0005737;GO:0005739;GO:0016829;GO:0016830;GO:0016833;GO:0043167;GO:0043169;GO:0043226;GO:0043227;GO:0043229;GO:0043231;GO:0044424;GO:0044444;GO:0044464;GO:0046872	COG5291|KOG0858	S	K13989	DERL2_3
gene10006	1109	gi|661877984|emb|CDP18245.1|	unnamed protein product	77.1	sp|O22268|DIM1A_ARATH	Ribosomal RNA small subunit methyltransferase OS=Arabidopsis thaliana OX=3702 GN=DIM1A PE=1 SV=1	80.5	GO:0000154;GO:0000179;GO:0001510;GO:0001708;GO:0003674;GO:0003824;GO:0005575;GO:0005622;GO:0005623;GO:0005634;GO:0005730;GO:0005737;GO:0005739;GO:0005759;GO:0005829;GO:0006139;GO:0006364;GO:0006396;GO:0006725;GO:0006807;GO:0008150;GO:0008152;GO:0008168;GO:0008170;GO:0008173;GO:0008649;GO:0008757;GO:0009451;GO:0009893;GO:0009987;GO:0010467;GO:0010468;GO:0010604;GO:0010628;GO:0016070;GO:0016072;GO:…	COG0030|KOG0820	A	K14191	DIM1
gene10007	1142	_	_	_	_	_	_	_	_	_	_	_
gene10008	1033	gi|661890023|emb|CDP06743.1|	unnamed protein product	82.2	sp|Q6NPF8|CSPL9_ARATH	CASP-like protein 5A1 OS=Arabidopsis thaliana OX=3702 GN=At2g37200 PE=2 SV=1	77.8	GO:0005575;GO:0005623;GO:0005886;GO:0016020;GO:0044464;GO:0071944	_	_	None	_
gene10009	1054	gi|661875311|emb|CDP20168.1|	unnamed protein product	51.0	_	_	_	GO:0000166;GO:0002376;GO:0003674;GO:0005488;GO:0005575;GO:0005623;GO:0005886;GO:0006950;GO:0006952;GO:0006955;GO:0007154;GO:0007165;GO:0008150;GO:0008219;GO:0009626;GO:0009987;GO:0012501;GO:0016020;GO:0019897;GO:0019898;GO:0023052;GO:0033554;GO:0034050;GO:0036094;GO:0044425;GO:0044459;GO:0044464;GO:0045087;GO:0050789;GO:0050794;GO:0050896;GO:0051716;GO:0065007;GO:0071944;GO:0097159;GO:1901265;GO:…	KOG4658	T	K13457	RPM1, RPS3
gene1001	2035	gi|661894621|emb|CDP01620.1|	unnamed protein product	86.9	_	_	_	GO:0005575;GO:0005622;GO:0005623;GO:0005634;GO:0043226;GO:0043227;GO:0043229;GO:0043231;GO:0044424;GO:0044464	KOG4467	S	None	_
gene10010	1080	gi|698448646|ref|XP_009772779.1|	PREDICTED: single-stranded DNA-bindig protein WHY2, mitochondrial isoform X2	65.5	sp|D9J034|WHY2_SOLTU	Single-stranded DNA-binding protein WHY2, mitochondrial OS=Solanum tuberosum OX=4113 GN=WHY2 PE=1 SV=1	69.5	GO:0003674;GO:0003676;GO:0003677;GO:0003723;GO:0003729;GO:0005488;GO:0005575;GO:0005622;GO:0005623;GO:0005737;GO:0005739;GO:0006139;GO:0006259;GO:0006281;GO:0006725;GO:0006807;GO:0006950;GO:0006952;GO:0006974;GO:0008150;GO:0008152;GO:0009987;GO:0033554;GO:0034641;GO:0043170;GO:0043226;GO:0043227;GO:0043229;GO:0043231;GO:0044237;GO:0044238;GO:0044260;GO:0044424;GO:0044444;GO:0044464;GO:0046483;GO:…	_	_	None	_
gene10011	1004	gi|661895284|emb|CDP01089.1|	unnamed protein product	49.5	sp|Q9ZPE7|EXO_ARATH	Protein EXORDIUM OS=Arabidopsis thaliana OX=3702 GN=EXO PE=2 SV=1	44.4	GO:0001666;GO:0005575;GO:0005618;GO:0005622;GO:0005623;GO:0005737;GO:0005794;GO:0006950;GO:0008150;GO:0009505;GO:0009628;GO:0009719;GO:0009725;GO:0009741;GO:0010033;GO:0012505;GO:0014070;GO:0030312;GO:0033993;GO:0036293;GO:0040007;GO:0042221;GO:0043226;GO:0043227;GO:0043229;GO:0043231;GO:0044424;GO:0044444;GO:0044464;GO:0050896;GO:0070482;GO:0071944;GO:1901700	COG2801|KOG0017	L	None	_
gene10012	1139	gi|1269954155|ref|XP_022727019.1|	CLAVATA3/ESR (CLE)-related protein 9-like	65.4	sp|Q9FZE4|CLE9_ARATH	CLAVATA3/ESR (CLE)-related protein 9 OS=Arabidopsis thaliana OX=3702 GN=CLE9 PE=2 SV=2	57.7	GO:0003674;GO:0005102;GO:0005488;GO:0005515;GO:0005575;GO:0005576;GO:0007154;GO:0007267;GO:0008150;GO:0009987;GO:0023052;GO:0030154;GO:0032502;GO:0033612;GO:0045165;GO:0045168;GO:0048046;GO:0048869	_	_	None	_
gene10013	1133	gi|661880245|emb|CDP16041.1|	unnamed protein product	54.3	sp|F4J077|PATH1_ARATH	Protein PAT1 homolog 1 OS=Arabidopsis thaliana OX=3702 GN=PAT1H1 PE=1 SV=1	54.3	GO:0000288;GO:0000290;GO:0000932;GO:0000956;GO:0003674;GO:0003676;GO:0003723;GO:0003729;GO:0005488;GO:0005575;GO:0005622;GO:0005623;GO:0005634;GO:0005737;GO:0005783;GO:0006139;GO:0006401;GO:0006402;GO:0006725;GO:0006807;GO:0006996;GO:0008150;GO:0008152;GO:0009056;GO:0009057;GO:0009892;GO:0009987;GO:0010468;GO:0010605;GO:0010629;GO:0012505;GO:0016043;GO:0016070;GO:0016071;GO:0019222;GO:0019439;GO:…	_	_	K12617	PATL1, PAT1
gene10014	1102	gi|661888273|emb|CDP08006.1|	unnamed protein product	78.3	sp|Q7XZU0|SAC9_ARATH	Probable phosphoinositide phosphatase SAC9 OS=Arabidopsis thaliana OX=3702 GN=SAC9 PE=1 SV=1	65.4	GO:0003674;GO:0003824;GO:0004672;GO:0005102;GO:0005488;GO:0005515;GO:0005575;GO:0005623;GO:0005886;GO:0005911;GO:0006464;GO:0006468;GO:0006793;GO:0006796;GO:0006807;GO:0006950;GO:0006952;GO:0008150;GO:0008152;GO:0009506;GO:0009605;GO:0009607;GO:0009617;GO:0009987;GO:0010941;GO:0016020;GO:0016301;GO:0016310;GO:0016740;GO:0016772;GO:0016773;GO:0019538;GO:0030054;GO:0031347;GO:0031348;GO:0033612;GO:…	COG5329|KOG1888	I	None	_
gene10015	743	_	_	_	sp|P0DSE2|TRBR1_HUMAN	M1-specific T cell receptor beta chain OS=Homo sapiens OX=9606 GN=TRB PE=1 SV=1	80.8	_	_	_	_	_
gene10016	979	_	_	_	sp|A2VDY4|HPF1_BOVIN	Histone PARylation factor 1 OS=Bos taurus OX=9913 GN=HPF1 PE=2 SV=1	84.8	_	_	_	_	_
gene10017	1130	_	_	_	sp|Q4JHS0|BID_PIG	BH3-interacting domain death agonist OS=Sus scrofa OX=9823 GN=BID PE=1 SV=1	65.1	_	_	_	_	_
gene10018	1091	_	_	_	_	_	_	_	_	_	_	_
gene10019	1123	_	_	_	sp|Q2YDF7|JSPR1_BOVIN	Junctional sarcoplasmic reticulum protein 1 OS=Bos taurus OX=9913 GN=JSRP1 PE=2 SV=1	74.1	_	_	_	_	_
gene1002	2301	gi|747060819|ref|XP_011076855.1|	exocyst complex component EXO70A1	86.1	sp|Q9LZD3|E70A1_ARATH	Exocyst complex component EXO70A1 OS=Arabidopsis thaliana OX=3702 GN=EXO70A1 PE=1 SV=1	78.3	GO:0006810;GO:0006887;GO:0008150;GO:0009987;GO:0016192;GO:0032940;GO:0046903;GO:0051179;GO:0051234	KOG2344	U	K07195	EXOC7, EXO70
gene10020	988	gi|645279781|ref|XP_008244890.1|	PREDICTED: vesicle-associated membrane protein 727	66.7	sp|Q9M376|VA727_ARATH	Vesicle-associated membrane protein 727 OS=Arabidopsis thaliana OX=3702 GN=VAMP727 PE=1 SV=1	86.0	GO:0000149;GO:0003674;GO:0005484;GO:0005488;GO:0005515;GO:0005575;GO:0005622;GO:0005623;GO:0005737;GO:0005768;GO:0006605;GO:0006623;GO:0006810;GO:0006886;GO:0006887;GO:0006906;GO:0006996;GO:0007033;GO:0007034;GO:0008104;GO:0008150;GO:0009987;GO:0012505;GO:0015031;GO:0015833;GO:0016020;GO:0016043;GO:0016050;GO:0016192;GO:0031201;GO:0031410;GO:0031982;GO:0032940;GO:0032991;GO:0033036;GO:0033263;GO:…	COG5143|KOG0859	U	K08511	ATVAMP72
gene10021	1036	gi|661897114|emb|CDO98826.1|	unnamed protein product	57.0	sp|P42736|RAP23_ARATH	Ethylene-responsive transcription factor RAP2-3 OS=Arabidopsis thaliana OX=3702 GN=RAP2-3 PE=1 SV=2	45.6	GO:0000160;GO:0001101;GO:0003674;GO:0003676;GO:0003677;GO:0003700;GO:0005488;GO:0005575;GO:0005622;GO:0005623;GO:0005634;GO:0005737;GO:0005886;GO:0006355;GO:0006950;GO:0007154;GO:0007165;GO:0008150;GO:0008219;GO:0009266;GO:0009408;GO:0009605;GO:0009607;GO:0009628;GO:0009719;GO:0009723;GO:0009725;GO:0009735;GO:0009753;GO:0009755;GO:0009873;GO:0009889;GO:0009891;GO:0009893;GO:0009987;GO:0010033;GO:…	_	_	K09286	EREBP
gene10022	1014	gi|1351279|sp|P48495.1|TPIS_PETHY	RecName: Full=Triosephosphate isomerase, cytosolic; Short=TIM; Short=Triose-phosphate isomerase	88.5	sp|P48495|TPIS_PETHY	Triosephosphate isomerase, cytosolic OS=Petunia hybrida OX=4102 GN=TPIP1 PE=2 SV=1	88.5	GO:0003674;GO:0003824;GO:0004807;GO:0005488;GO:0005507;GO:0005575;GO:0005576;GO:0005618;GO:0005622;GO:0005623;GO:0005737;GO:0005739;GO:0005773;GO:0005774;GO:0005829;GO:0005886;GO:0005911;GO:0005975;GO:0005996;GO:0006006;GO:0006066;GO:0006071;GO:0006081;GO:0006082;GO:0006090;GO:0006091;GO:0006094;GO:0006096;GO:0006139;GO:0006163;GO:0006164;GO:0006165;GO:0006725;GO:0006732;GO:0006733;GO:0006753;GO:…	COG0149|KOG1643	G	K01803	TPI, tpiA
gene10023	1041	gi|661894729|emb|CDP01728.1|	unnamed protein product	79.6	_	_	_	GO:0003674;GO:0003824;GO:0005575;GO:0005622;GO:0005623;GO:0005737;GO:0005739;GO:0005740;GO:0005886;GO:0006629;GO:0006644;GO:0006650;GO:0006793;GO:0006796;GO:0006996;GO:0007005;GO:0007006;GO:0007007;GO:0007275;GO:0007507;GO:0008150;GO:0008152;GO:0008374;GO:0009987;GO:0016020;GO:0016043;GO:0016740;GO:0016746;GO:0016747;GO:0019637;GO:0031090;GO:0031224;GO:0031966;GO:0031967;GO:0031975;GO:0032048;GO:…	_	_	None	_
gene10024	1062	_	_	_	_	_	_	_	_	_	_	_
gene10025	1147	gi|922535566|ref|XP_013598709.1|	PREDICTED: protein-lysine N-methyltransferase EEF2KMT isoform X2	28.5	sp|Q1JPJ9|EF2KT_BOVIN	Protein-lysine N-methyltransferase EEF2KMT OS=Bos taurus OX=9913 GN=EEF2KMT PE=2 SV=2	94.6	GO:0003674;GO:0003676;GO:0003723;GO:0003735;GO:0005198;GO:0005488;GO:0005575;GO:0005622;GO:0005623;GO:0005737;GO:0005829;GO:0005840;GO:0005911;GO:0006412;GO:0006518;GO:0006807;GO:0008150;GO:0008152;GO:0009058;GO:0009059;GO:0009506;GO:0009987;GO:0010467;GO:0015934;GO:0019538;GO:0022625;GO:0022626;GO:0030054;GO:0032991;GO:0034641;GO:0034645;GO:0043043;GO:0043170;GO:0043226;GO:0043228;GO:0043229;GO:…	KOG2497	S	None	_
gene10026	937	_	_	_	sp|Q0VCM5|ITIH1_BOVIN	Inter-alpha-trypsin inhibitor heavy chain H1 OS=Bos taurus OX=9913 GN=ITIH1 PE=1 SV=1	82.1	_	_	_	_	_
gene10027	1089	_	_	_	sp|P14209|CD99_HUMAN	CD99 antigen OS=Homo sapiens OX=9606 GN=CD99 PE=1 SV=1	57.8	_	_	_	_	_
gene10028	1149	_	_	_	sp|Q56K12|OAZ1_BOVIN	Ornithine decarboxylase antizyme 1 OS=Bos taurus OX=9913 GN=OAZ1 PE=2 SV=3	60.3	_	_	_	_	_
gene10029	990	gi|552814484|ref|XP_005844200.1|	hypothetical protein CHLNCDRAFT_59028	38.6	sp|Q13310|PABP4_HUMAN	Polyadenylate-binding protein 4 OS=Homo sapiens OX=9606 GN=PABPC4 PE=1 SV=1	55.4	GO:0003674;GO:0003676;GO:0003682;GO:0003723;GO:0003727;GO:0003729;GO:0004857;GO:0005488;GO:0005575;GO:0005622;GO:0005623;GO:0005634;GO:0005681;GO:0005737;GO:0005840;GO:0006403;GO:0006405;GO:0006406;GO:0006417;GO:0006446;GO:0006611;GO:0006810;GO:0006886;GO:0006913;GO:0008104;GO:0008143;GO:0008150;GO:0008152;GO:0008428;GO:0009889;GO:0009894;GO:0010467;GO:0010468;GO:0010494;GO:0010556;GO:0010608;GO:…	KOG0123	A	K13126	PABPC
gene1003	2347	gi|222431913|gb|ACM50883.1|	protein disulfide isomerase 1	42.1	sp|P05307|PDIA1_BOVIN	Protein disulfide-isomerase OS=Bos taurus OX=9913 GN=P4HB PE=1 SV=1	96.1	GO:0003674;GO:0003756;GO:0003824;GO:0005575;GO:0005622;GO:0005623;GO:0005737;GO:0005739;GO:0005773;GO:0005774;GO:0005783;GO:0006457;GO:0006950;GO:0006979;GO:0008150;GO:0009507;GO:0009536;GO:0009987;GO:0012505;GO:0016020;GO:0016853;GO:0016860;GO:0016864;GO:0031090;GO:0033554;GO:0034976;GO:0043226;GO:0043227;GO:0043229;GO:0043231;GO:0044422;GO:0044424;GO:0044437;GO:0044444;GO:0044446;GO:0044464;GO:…	COG0526|KOG0190	O	K09580	PDIA1, P4HB
gene10030	1039	_	_	_	sp|Q9NR45|SIAS_HUMAN	Sialic acid synthase OS=Homo sapiens OX=9606 GN=NANS PE=1 SV=2	97.3	_	_	_	_	_
gene10031	1133	gi|1338470847|gb|PON92817.1|	Metal-dependent protein hydrolase	51.8	sp|Q58DG1|MYG1_BOVIN	UPF0160 protein MYG1, mitochondrial OS=Bos taurus OX=9913 PE=2 SV=1	97.1	GO:0003674;GO:0005096;GO:0005488;GO:0005515;GO:0005575;GO:0005622;GO:0005623;GO:0006810;GO:0006886;GO:0008047;GO:0008104;GO:0008150;GO:0012505;GO:0015031;GO:0015833;GO:0017016;GO:0017137;GO:0019899;GO:0030234;GO:0030695;GO:0031267;GO:0031338;GO:0032879;GO:0033036;GO:0033043;GO:0034613;GO:0042886;GO:0043085;GO:0043087;GO:0043547;GO:0044093;GO:0044464;GO:0045184;GO:0046907;GO:0050789;GO:0050790;GO:…	COG4286|KOG2948	S	None	_
gene10032	1065	_	_	_	_	_	_	_	_	_	_	_
gene10033	1093	gi|661885001|emb|CDP11533.1|	unnamed protein product	76.5	sp|Q94KD3|VP52A_ARATH	Vacuolar protein sorting-associated protein 52 A OS=Arabidopsis thaliana OX=3702 GN=VPS52 PE=1 SV=1	64.8	GO:0000003;GO:0000139;GO:0000149;GO:0000902;GO:0000904;GO:0000938;GO:0003006;GO:0003674;GO:0005488;GO:0005515;GO:0005575;GO:0005622;GO:0005623;GO:0005737;GO:0005768;GO:0005794;GO:0005802;GO:0006810;GO:0006892;GO:0006896;GO:0007034;GO:0008150;GO:0009653;GO:0009826;GO:0009856;GO:0009860;GO:0009932;GO:0009987;GO:0010008;GO:0012505;GO:0016020;GO:0016043;GO:0016049;GO:0016192;GO:0016197;GO:0016482;GO:…	KOG1961	UZ	None	_
gene10034	1122	gi|661886060|emb|CDP10286.1|	unnamed protein product	64.8	sp|O81098|RPB5A_ARATH	DNA-directed RNA polymerases II and IV subunit 5A OS=Arabidopsis thaliana OX=3702 GN=NRPB5A PE=1 SV=1	56.8	GO:0000418;GO:0000428;GO:0005575;GO:0005622;GO:0005623;GO:0005634;GO:0005654;GO:0005665;GO:0005666;GO:0005730;GO:0005736;GO:0006139;GO:0006351;GO:0006366;GO:0006725;GO:0006807;GO:0008150;GO:0008152;GO:0009058;GO:0009059;GO:0009987;GO:0010467;GO:0016070;GO:0016591;GO:0018130;GO:0019438;GO:0030880;GO:0031974;GO:0031981;GO:0032774;GO:0032991;GO:0034641;GO:0034645;GO:0034654;GO:0043170;GO:0043226;GO:…	COG2012|KOG3218	K	K03013	RPB5, POLR2E
gene10035	902	gi|1024056908|gb|KZV54141.1|	hypothetical protein F511_09976	67.6	sp|Q9SU78|MSI5_ARATH	WD-40 repeat-containing protein MSI5 OS=Arabidopsis thaliana OX=3702 GN=MSI5 PE=1 SV=2	46.0	GO:0000151;GO:0003674;GO:0005488;GO:0005575;GO:0005622;GO:0005623;GO:0005634;GO:0005730;GO:0005737;GO:0005829;GO:0006139;GO:0006259;GO:0006281;GO:0006725;GO:0006807;GO:0006950;GO:0006974;GO:0008150;GO:0008152;GO:0009314;GO:0009411;GO:0009416;GO:0009628;GO:0009892;GO:0009987;GO:0010224;GO:0010468;GO:0010605;GO:0010629;GO:0019222;GO:0031461;GO:0031974;GO:0031981;GO:0032991;GO:0033554;GO:0034641;GO:…	KOG0264	B	K10752	RBBP4, HAT2, CAF1, MIS16
gene10036	1184	gi|661884342|emb|CDP12259.1|	unnamed protein product	70.4	sp|Q8RY25|NU98A_ARATH	Nuclear pore complex protein NUP98A OS=Arabidopsis thaliana OX=3702 GN=NUP98A PE=1 SV=1	55.6	GO:0000972;GO:0000973;GO:0003674;GO:0003676;GO:0003682;GO:0003712;GO:0003713;GO:0003723;GO:0003729;GO:0005048;GO:0005198;GO:0005215;GO:0005488;GO:0005575;GO:0005622;GO:0005623;GO:0005634;GO:0005635;GO:0005643;GO:0005654;GO:0005737;GO:0005829;GO:0006139;GO:0006259;GO:0006260;GO:0006403;GO:0006405;GO:0006406;GO:0006606;GO:0006611;GO:0006725;GO:0006807;GO:0006810;GO:0006886;GO:0006913;GO:0006996;GO:…	KOG0845	UY	K14297	NUP98, ADAR2, NUP116
gene10037	1128	gi|661893955|emb|CDP02396.1|	unnamed protein product	63.7	sp|Q5F3D1|ZCHC8_CHICK	Zinc finger CCHC domain-containing protein 8 OS=Gallus gallus OX=9031 GN=ZCCHC8 PE=2 SV=1	32.4	GO:0005575;GO:0005622;GO:0005623;GO:0005634;GO:0005654;GO:0031974;GO:0031981;GO:0043226;GO:0043227;GO:0043229;GO:0043231;GO:0043233;GO:0044422;GO:0044424;GO:0044428;GO:0044446;GO:0044464;GO:0070013	KOG2673	A	K13128	ZCCHC8
gene10038	1088	gi|661891288|emb|CDP05170.1|	unnamed protein product	82.2	sp|Q6RVV4|TIC32_PEA	Short-chain dehydrogenase TIC 32, chloroplastic OS=Pisum sativum OX=3888 GN=TIC32 PE=1 SV=1	71.8	GO:0003674;GO:0003824;GO:0005575;GO:0005622;GO:0005623;GO:0005737;GO:0005886;GO:0008150;GO:0008152;GO:0009507;GO:0009526;GO:0009528;GO:0009536;GO:0009706;GO:0009941;GO:0016020;GO:0016491;GO:0019866;GO:0031090;GO:0031967;GO:0031969;GO:0031975;GO:0042170;GO:0043226;GO:0043227;GO:0043229;GO:0043231;GO:0044422;GO:0044424;GO:0044434;GO:0044435;GO:0044444;GO:0044446;GO:0044464;GO:0055114;GO:0071944	COG1028|KOG1208	Q	None	_
gene10039	1127	gi|661886575|emb|CDP09939.1|	unnamed protein product	78.8	_	_	_	_	_	_	None	_
gene1004	2251	gi|661891767|emb|CDP04692.1|	unnamed protein product	81.9	sp|F4HRJ4|M3K3A_ARATH	Mitogen-activated protein kinase kinase kinase 3 OS=Arabidopsis thaliana OX=3702 GN=MAPKKK3 PE=1 SV=1	72.8	GO:0000165;GO:0000186;GO:0001932;GO:0001934;GO:0003674;GO:0003824;GO:0004672;GO:0004674;GO:0004709;GO:0005575;GO:0005622;GO:0005623;GO:0005737;GO:0006464;GO:0006468;GO:0006793;GO:0006796;GO:0006807;GO:0006950;GO:0006979;GO:0007154;GO:0007165;GO:0007346;GO:0008150;GO:0008152;GO:0009893;GO:0009966;GO:0009967;GO:0009987;GO:0010562;GO:0010604;GO:0010646;GO:0010647;GO:0016301;GO:0016310;GO:0016740;GO:…	KOG0198	T	None	_
gene10040	823	gi|1109236033|ref|XP_019192649.1|	PREDICTED: uncharacterized protein LOC109186914	89.4	_	_	_	GO:0000209;GO:0000323;GO:0002376;GO:0002495;GO:0002504;GO:0003674;GO:0003824;GO:0004842;GO:0005102;GO:0005488;GO:0005515;GO:0005575;GO:0005622;GO:0005623;GO:0005737;GO:0005764;GO:0005768;GO:0005773;GO:0006464;GO:0006807;GO:0008150;GO:0008152;GO:0009889;GO:0009890;GO:0009892;GO:0009987;GO:0010556;GO:0010558;GO:0010605;GO:0012505;GO:0016567;GO:0016740;GO:0019222;GO:0019538;GO:0019787;GO:0019882;GO:…	COG5183|KOG1609	A	None	_
gene10041	1051	gi|661881631|emb|CDP14791.1|	unnamed protein product	61.5	_	_	_	GO:0003674;GO:0003824;GO:0004672;GO:0004674;GO:0004693;GO:0005575;GO:0005622;GO:0005623;GO:0005634;GO:0005886;GO:0006464;GO:0006468;GO:0006793;GO:0006796;GO:0006807;GO:0008150;GO:0008152;GO:0009987;GO:0016020;GO:0016301;GO:0016310;GO:0016740;GO:0016772;GO:0016773;GO:0019538;GO:0036211;GO:0043170;GO:0043226;GO:0043227;GO:0043229;GO:0043231;GO:0043412;GO:0044237;GO:0044238;GO:0044260;GO:0044267;GO:…	KOG0600	T	None	_
gene10042	1096	gi|661889409|emb|CDP06996.1|	unnamed protein product	85.6	sp|Q9FYC8|Y3482_ARATH	BTB/POZ domain-containing protein At3g44820 OS=Arabidopsis thaliana OX=3702 GN=At3g44820 PE=2 SV=2	73.3	GO:0005575;GO:0005623;GO:0005886;GO:0016020;GO:0044464;GO:0071944	_	_	None	_
gene10043	873	gi|1227893818|ref|XP_021911038.1|	LOW QUALITY PROTEIN: uncharacterized protein LOC110824844, partial	92.0	sp|Q8TGM7|ART2_YEAST	Putative uncharacterized protein ART2 OS=Saccharomyces cerevisiae (strain ATCC 204508 / S288c) OX=559292 GN=ART2 PE=5 SV=1	75.0	GO:0000003;GO:0005575;GO:0005622;GO:0005623;GO:0005737;GO:0007276;GO:0007283;GO:0008150;GO:0019953;GO:0022414;GO:0032501;GO:0032504;GO:0032991;GO:0035770;GO:0036464;GO:0043186;GO:0043226;GO:0043228;GO:0043229;GO:0043232;GO:0044424;GO:0044444;GO:0044464;GO:0044703;GO:0045495;GO:0048232;GO:0048609;GO:0051704;GO:0060293;GO:1990904	KOG4853	S	None	_
gene10044	1110	_	_	_	sp|Q9UHV2|SRTD1_HUMAN	SERTA domain-containing protein 1 OS=Homo sapiens OX=9606 GN=SERTAD1 PE=1 SV=2	89.1	_	_	_	_	_
gene10045	1155	gi|1376971365|ref|XP_024515796.1|	methyltransferase-like protein 7A isoform X3	40.1	sp|Q9H8H3|MET7A_HUMAN	Methyltransferase-like protein 7A OS=Homo sapiens OX=9606 GN=METTL7A PE=1 SV=1	82.0	GO:0001775;GO:0002252;GO:0002263;GO:0002274;GO:0002275;GO:0002283;GO:0002366;GO:0002376;GO:0002443;GO:0002444;GO:0002446;GO:0005575;GO:0005576;GO:0005622;GO:0005623;GO:0005737;GO:0005811;GO:0006810;GO:0006887;GO:0006955;GO:0008150;GO:0009987;GO:0012505;GO:0016192;GO:0030141;GO:0031410;GO:0031974;GO:0031982;GO:0032940;GO:0036230;GO:0042119;GO:0043226;GO:0043227;GO:0043228;GO:0043229;GO:0043232;GO:…	COG0500|KOG4300	O	None	_
gene10046	992	_	_	_	sp|P53816|PLAT3_HUMAN	Phospholipase A and acyltransferase 3 OS=Homo sapiens OX=9606 GN=PLAAT3 PE=1 SV=2	62.1	_	_	_	_	_
gene10047	1117	gi|1426018578|dbj|GBG78382.1|	hypothetical protein CBR_g26410	41.0	sp|A6QLK2|SOSB1_BOVIN	SOSS complex subunit B1 OS=Bos taurus OX=9913 GN=NABP2 PE=2 SV=1	99.4	GO:0000255;GO:0000256;GO:0003674;GO:0003824;GO:0004848;GO:0005488;GO:0005515;GO:0005575;GO:0005622;GO:0005623;GO:0005737;GO:0005783;GO:0006139;GO:0006144;GO:0006145;GO:0006725;GO:0006807;GO:0008150;GO:0008152;GO:0009056;GO:0009112;GO:0009987;GO:0010135;GO:0010136;GO:0012505;GO:0016787;GO:0016810;GO:0016813;GO:0017144;GO:0019439;GO:0034641;GO:0042737;GO:0042802;GO:0043226;GO:0043227;GO:0043229;GO:…	KOG3416	S	None	_
gene10048	1124	gi|1426019802|dbj|GBG77206.1|	hypothetical protein CBR_g23533	43.8	sp|Q6PJP8|DCR1A_HUMAN	DNA cross-link repair 1A protein OS=Homo sapiens OX=9606 GN=DCLRE1A PE=1 SV=3	90.5	GO:0000228;GO:0000723;GO:0000726;GO:0000781;GO:0000784;GO:0003674;GO:0003676;GO:0003677;GO:0003684;GO:0003824;GO:0004518;GO:0004527;GO:0004529;GO:0004536;GO:0005488;GO:0005575;GO:0005622;GO:0005623;GO:0005634;GO:0005694;GO:0006139;GO:0006259;GO:0006281;GO:0006302;GO:0006303;GO:0006725;GO:0006807;GO:0006950;GO:0006974;GO:0006996;GO:0008150;GO:0008152;GO:0008409;GO:0009987;GO:0016043;GO:0016233;GO:…	COG1236|KOG1361	L	K15340	DCLRE1A, SNM1A, PSO2
gene10049	1104	_	_	_	sp|A0JNK6|TM243_BOVIN	Transmembrane protein 243 OS=Bos taurus OX=9913 GN=TMEM243 PE=3 SV=1	100.0	_	_	_	_	_
gene1005	2272	gi|661892615|emb|CDP03773.1|	unnamed protein product	84.3	sp|Q66GN3|NPGR2_ARATH	Protein NPGR2 OS=Arabidopsis thaliana OX=3702 GN=NPGR2 PE=1 SV=1	59.1	GO:0008104;GO:0008150;GO:0033036;GO:0034613;GO:0051179;GO:0051641;GO:0070727;GO:0072657;GO:0072659;GO:1990778	KOG4162	T	None	_
gene10050	959	gi|661893528|emb|CDP03337.1|	unnamed protein product	67.1	sp|Q9LV52|HSFC1_ARATH	Heat stress transcription factor C-1 OS=Arabidopsis thaliana OX=3702 GN=HSFC1 PE=1 SV=1	87.8	GO:0001101;GO:0003674;GO:0003700;GO:0005575;GO:0005622;GO:0005623;GO:0005634;GO:0006355;GO:0006950;GO:0006970;GO:0008150;GO:0009628;GO:0009719;GO:0009725;GO:0009737;GO:0009889;GO:0010033;GO:0010468;GO:0010556;GO:0019219;GO:0019222;GO:0031323;GO:0031326;GO:0033993;GO:0042221;GO:0043226;GO:0043227;GO:0043229;GO:0043231;GO:0044424;GO:0044464;GO:0050789;GO:0050794;GO:0050896;GO:0051171;GO:0051252;GO:…	COG5169|KOG0627	K	None	_
gene10051	1133	gi|1111122752|ref|XP_019250481.1|	PREDICTED: granule-bound starch synthase 2, chloroplastic/amyloplastic	86.1	sp|Q43847|SSY2_SOLTU	Granule-bound starch synthase 2, chloroplastic/amyloplastic OS=Solanum tuberosum OX=4113 GN=SS2 PE=1 SV=3	85.6	GO:0000271;GO:0003674;GO:0003824;GO:0005575;GO:0005622;GO:0005623;GO:0005737;GO:0005975;GO:0005976;GO:0005982;GO:0006073;GO:0008150;GO:0008152;GO:0009011;GO:0009058;GO:0009059;GO:0009250;GO:0009507;GO:0009536;GO:0009987;GO:0010021;GO:0016051;GO:0016740;GO:0016757;GO:0016758;GO:0019252;GO:0033692;GO:0034637;GO:0034645;GO:0043170;GO:0043226;GO:0043227;GO:0043229;GO:0043231;GO:0044042;GO:0044237;GO:…	COG0297	H	K00703	E2.4.1.21, glgA
gene10052	1029	gi|1371490091|gb|PSR86532.1|	Mitochondrial ATPase complex subunit like	80.7	_	_	_	GO:0001525;GO:0001568;GO:0001944;GO:0002155;GO:0002254;GO:0002353;GO:0002526;GO:0003008;GO:0003013;GO:0003073;GO:0003085;GO:0003674;GO:0003824;GO:0004177;GO:0005575;GO:0005623;GO:0006508;GO:0006807;GO:0006950;GO:0006952;GO:0006954;GO:0007275;GO:0008015;GO:0008150;GO:0008152;GO:0008217;GO:0008233;GO:0008238;GO:0008239;GO:0009611;GO:0009653;GO:0009966;GO:0010594;GO:0010632;GO:0010646;GO:0016787;GO:…	KOG4614	O	K18192	ATP10
gene10053	997	gi|661887301|emb|CDP09081.1|	unnamed protein product	83.0	_	_	_	GO:0003674;GO:0003824;GO:0005575;GO:0005622;GO:0005623;GO:0005634;GO:0005737;GO:0006139;GO:0006206;GO:0006725;GO:0006753;GO:0006793;GO:0006796;GO:0006807;GO:0006950;GO:0007154;GO:0008150;GO:0008152;GO:0008252;GO:0008253;GO:0009056;GO:0009058;GO:0009112;GO:0009117;GO:0009166;GO:0009267;GO:0009605;GO:0009987;GO:0009991;GO:0016036;GO:0016311;GO:0016787;GO:0016788;GO:0016791;GO:0018130;GO:0019438;GO:…	COG1011|KOG3109	S	K07025	K07025
gene10054	1044	gi|661897917|emb|CDO97884.1|	unnamed protein product	82.1	sp|Q38820|TI232_ARATH	Mitochondrial import inner membrane translocase subunit TIM23-2 OS=Arabidopsis thaliana OX=3702 GN=TIM23-2 PE=1 SV=1	65.4	GO:0003674;GO:0005215;GO:0005575;GO:0005622;GO:0005623;GO:0005737;GO:0005739;GO:0005740;GO:0005743;GO:0005744;GO:0006605;GO:0006626;GO:0006810;GO:0006839;GO:0006886;GO:0006996;GO:0007005;GO:0008104;GO:0008150;GO:0008320;GO:0008565;GO:0009987;GO:0015031;GO:0015399;GO:0015405;GO:0015450;GO:0015833;GO:0016020;GO:0016021;GO:0016043;GO:0017038;GO:0019866;GO:0022804;GO:0022857;GO:0022884;GO:0030150;GO:…	COG5596|KOG3324	U	K17794	TIM23
gene10055	1061	gi|641840580|gb|KDO59499.1|	hypothetical protein CISIN_1g043456mg	93.0	sp|Q39230|SYSC_ARATH	Serine--tRNA ligase, cytoplasmic OS=Arabidopsis thaliana OX=3702 GN=At5g27470 PE=1 SV=1	85.2	GO:0003674;GO:0003824;GO:0004812;GO:0004828;GO:0005575;GO:0005622;GO:0005623;GO:0005737;GO:0005829;GO:0006082;GO:0006139;GO:0006399;GO:0006412;GO:0006418;GO:0006434;GO:0006518;GO:0006520;GO:0006725;GO:0006807;GO:0008150;GO:0008152;GO:0009058;GO:0009059;GO:0009987;GO:0010035;GO:0010038;GO:0010467;GO:0016070;GO:0016874;GO:0016875;GO:0019538;GO:0019752;GO:0034641;GO:0034645;GO:0034660;GO:0042221;GO:…	COG0172|KOG2509	J	K01875	SARS, serS
gene10056	1015	gi|661883446|emb|CDP12790.1|	unnamed protein product	82.4	sp|Q39117|TGT2_ARATH	Trihelix transcription factor GT-2 OS=Arabidopsis thaliana OX=3702 GN=GT-2 PE=2 SV=1	66.7	GO:0003674;GO:0003700;GO:0006355;GO:0008150;GO:0009889;GO:0010468;GO:0010556;GO:0019219;GO:0019222;GO:0031323;GO:0031326;GO:0050789;GO:0050794;GO:0051171;GO:0051252;GO:0060255;GO:0065007;GO:0080090;GO:0140110;GO:1903506;GO:2000112;GO:2001141	KOG4282	K	None	_
gene10057	1072	gi|1173812663|ref|XP_011087065.2|	single-stranded DNA-binding protein WHY1, chloroplastic	87.9	sp|Q9LL85|WHY1_SOLTU	Single-stranded DNA-binding protein WHY1, chloroplastic OS=Solanum tuberosum OX=4113 GN=WHY1 PE=1 SV=1	84.5	GO:0000018;GO:0000229;GO:0003674;GO:0003676;GO:0003677;GO:0003697;GO:0003700;GO:0003723;GO:0003729;GO:0005488;GO:0005575;GO:0005622;GO:0005623;GO:0005694;GO:0005737;GO:0006139;GO:0006259;GO:0006281;GO:0006355;GO:0006725;GO:0006807;GO:0006950;GO:0006952;GO:0006974;GO:0008150;GO:0008152;GO:0009295;GO:0009507;GO:0009508;GO:0009532;GO:0009536;GO:0009570;GO:0009605;GO:0009607;GO:0009620;GO:0009889;GO:…	_	_	None	_
gene10058	1111	_	_	_	sp|Q9TVC8|HB21_BOVIN	BoLa class II histocompatibility antigen, DQB*0101 beta chain OS=Bos taurus OX=9913 GN=BoLA-DQB PE=2 SV=1	89.1	_	_	_	_	_
gene10059	1060	gi|1079211204|ref|XP_009351796.2|	PREDICTED: LOW QUALITY PROTEIN: non-functional NADPH-dependent codeinone reductase 2-like	43.8	sp|P52898|DDBX_BOVIN	Dihydrodiol dehydrogenase 3 OS=Bos taurus OX=9913 PE=2 SV=1	88.0	GO:0003674;GO:0003824;GO:0006518;GO:0006807;GO:0006950;GO:0007154;GO:0008150;GO:0008152;GO:0009058;GO:0009237;GO:0009267;GO:0009605;GO:0009987;GO:0009991;GO:0016491;GO:0016614;GO:0016616;GO:0019184;GO:0019290;GO:0019748;GO:0031667;GO:0031668;GO:0031669;GO:0033554;GO:0033707;GO:0034224;GO:0034641;GO:0042594;GO:0043043;GO:0043603;GO:0043604;GO:0044237;GO:0044249;GO:0044271;GO:0044550;GO:0050896;GO:…	COG0656|KOG1577	S	None	_
gene1006	2318	gi|1279094532|ref|XP_022849595.1|	phosphoenolpyruvate carboxykinase (ATP)-like	84.7	sp|Q9T074|PCKA_ARATH	Phosphoenolpyruvate carboxykinase (ATP) OS=Arabidopsis thaliana OX=3702 GN=PCKA PE=1 SV=1	78.4	GO:0002376;GO:0003674;GO:0003824;GO:0004611;GO:0004612;GO:0005575;GO:0005622;GO:0005623;GO:0005634;GO:0005730;GO:0005737;GO:0005829;GO:0005975;GO:0005996;GO:0006006;GO:0006094;GO:0006950;GO:0006952;GO:0006955;GO:0007154;GO:0008150;GO:0008152;GO:0009058;GO:0009267;GO:0009605;GO:0009607;GO:0009620;GO:0009814;GO:0009817;GO:0009987;GO:0009991;GO:0010035;GO:0010038;GO:0016020;GO:0016036;GO:0016051;GO:…	COG1866	C	K01610	E4.1.1.49, pckA
gene10060	1121	_	_	_	sp|Q80ZE3|SIG10_MOUSE	Sialic acid-binding Ig-like lectin 10 OS=Mus musculus OX=10090 GN=Siglec10 PE=1 SV=1	30.2	_	_	_	_	_
gene10061	1143	_	_	_	_	_	_	_	_	_	_	_
gene10062	1078	gi|971516471|dbj|GAQ81723.1|	aquaporin	46.6	sp|O77750|AQP4_BOVIN	Aquaporin-4 OS=Bos taurus OX=9913 GN=AQP4 PE=2 SV=3	99.0	GO:0000322;GO:0000325;GO:0000326;GO:0003674;GO:0005215;GO:0005275;GO:0005372;GO:0005575;GO:0005622;GO:0005623;GO:0005737;GO:0005773;GO:0005774;GO:0005886;GO:0005887;GO:0006810;GO:0006811;GO:0006812;GO:0006833;GO:0008150;GO:0008324;GO:0008519;GO:0009507;GO:0009536;GO:0009705;GO:0015075;GO:0015101;GO:0015200;GO:0015250;GO:0015267;GO:0015318;GO:0015695;GO:0015696;GO:0015837;GO:0015843;GO:0016020;GO:…	COG0580|KOG0223	G	K09873	TIP
gene10063	1104	_	_	_	sp|Q8WWI1|LMO7_HUMAN	LIM domain only protein 7 OS=Homo sapiens OX=9606 GN=LMO7 PE=1 SV=3	82.4	_	_	_	_	_
gene10064	1036	_	_	_	sp|P07333|CSF1R_HUMAN	Macrophage colony-stimulating factor 1 receptor OS=Homo sapiens OX=9606 GN=CSF1R PE=1 SV=2	83.7	_	_	_	_	_
gene10065	848	gi|661887277|emb|CDP09057.1|	unnamed protein product	74.5	sp|Q84Y18|CXIP4_ARATH	CAX-interacting protein 4 OS=Arabidopsis thaliana OX=3702 GN=CXIP4 PE=1 SV=2	56.8	GO:0005575;GO:0005622;GO:0005623;GO:0005634;GO:0005737;GO:0043226;GO:0043227;GO:0043229;GO:0043231;GO:0044424;GO:0044464	KOG2985	S	None	_
gene10066	1003	gi|661890309|emb|CDP05806.1|	unnamed protein product	82.3	sp|Q9FH37|ILR3_ARATH	Transcription factor ILR3 OS=Arabidopsis thaliana OX=3702 GN=ILR3 PE=1 SV=1	79.7	GO:0003674;GO:0003676;GO:0003677;GO:0003700;GO:0005488;GO:0005575;GO:0005622;GO:0005623;GO:0005634;GO:0006082;GO:0006355;GO:0006790;GO:0006807;GO:0008150;GO:0008152;GO:0009889;GO:0009987;GO:0010468;GO:0010556;GO:0016143;GO:0019219;GO:0019222;GO:0019748;GO:0019757;GO:0019760;GO:0031323;GO:0031326;GO:0043226;GO:0043227;GO:0043229;GO:0043231;GO:0043436;GO:0043565;GO:0044237;GO:0044281;GO:0044424;GO:…	_	_	None	_
gene10067	1067	gi|565373306|ref|XP_006353216.1|	PREDICTED: ras-related protein Rab11D-like	85.3	sp|Q40522|RB11D_TOBAC	Ras-related protein Rab11D OS=Nicotiana tabacum OX=4097 GN=RAB11D PE=2 SV=1	81.6	GO:0000139;GO:0003674;GO:0005488;GO:0005515;GO:0005575;GO:0005622;GO:0005623;GO:0005737;GO:0005768;GO:0005769;GO:0005794;GO:0005802;GO:0005886;GO:0006810;GO:0008150;GO:0009987;GO:0010008;GO:0012505;GO:0016020;GO:0016192;GO:0016197;GO:0019899;GO:0019900;GO:0031090;GO:0031410;GO:0031901;GO:0031982;GO:0031984;GO:0032456;GO:0032588;GO:0035618;GO:0035619;GO:0042546;GO:0042995;GO:0043226;GO:0043227;GO:…	COG1100|KOG0087	U	K07904	RAB11A
gene10068	1071	gi|1111064563|ref|XP_019238916.1|	PREDICTED: S-formylglutathione hydrolase	88.0	sp|Q8LAS8|SFGH_ARATH	S-formylglutathione hydrolase OS=Arabidopsis thaliana OX=3702 GN=SFGH PE=1 SV=2	80.7	GO:0003674;GO:0003824;GO:0005575;GO:0005576;GO:0008150;GO:0010035;GO:0010038;GO:0016787;GO:0016788;GO:0016790;GO:0018738;GO:0042221;GO:0046686;GO:0048046;GO:0050896	COG0627|KOG3101	S	K01070	frmB, ESD, fghA
gene10069	1078	gi|1109202318|ref|XP_019172631.1|	PREDICTED: uncharacterized protein LOC109168033	87.7	sp|Q6P756|NECP2_RAT	Adaptin ear-binding coat-associated protein 2 OS=Rattus norvegicus OX=10116 GN=Necap2 PE=1 SV=2	46.2	GO:0003674;GO:0003824;GO:0005215;GO:0005575;GO:0005622;GO:0005623;GO:0005737;GO:0005829;GO:0005905;GO:0006810;GO:0006897;GO:0008150;GO:0009987;GO:0012505;GO:0012506;GO:0015399;GO:0015405;GO:0016020;GO:0016043;GO:0016192;GO:0016462;GO:0016787;GO:0016817;GO:0016818;GO:0016887;GO:0017111;GO:0022804;GO:0022857;GO:0030117;GO:0030118;GO:0030120;GO:0030125;GO:0030135;GO:0030136;GO:0030659;GO:0030662;GO:…	KOG2500	S	None	_
gene1007	1742	_	_	_	_	_	_	_	_	_	_	_
gene10070	1100	gi|1276253587|gb|PIN11801.1|	hypothetical protein CDL12_15591	52.0	_	_	_	GO:0000138;GO:0003674;GO:0003824;GO:0005575;GO:0005622;GO:0005623;GO:0005737;GO:0005768;GO:0005769;GO:0005794;GO:0005795;GO:0005802;GO:0007275;GO:0007568;GO:0008150;GO:0010150;GO:0012505;GO:0016417;GO:0016740;GO:0016746;GO:0016747;GO:0019222;GO:0019707;GO:0031323;GO:0031410;GO:0031982;GO:0031984;GO:0031985;GO:0032501;GO:0032502;GO:0043226;GO:0043227;GO:0043229;GO:0043231;GO:0044422;GO:0044424;GO:…	_	_	None	_
gene10071	985	gi|661893263|emb|CDP03072.1|	unnamed protein product	95.5	sp|Q9XG77|PSA6_TOBAC	Proteasome subunit alpha type-6 OS=Nicotiana tabacum OX=4097 GN=PAA1 PE=2 SV=1	91.8	GO:0000502;GO:0003674;GO:0003735;GO:0005198;GO:0005575;GO:0005622;GO:0005623;GO:0005737;GO:0005773;GO:0005774;GO:0005829;GO:0005839;GO:0005840;GO:0005844;GO:0008150;GO:0010035;GO:0010038;GO:0010043;GO:0016020;GO:0019773;GO:0022626;GO:0031090;GO:0032991;GO:0042221;GO:0042788;GO:0043226;GO:0043227;GO:0043228;GO:0043229;GO:0043231;GO:0043232;GO:0044422;GO:0044424;GO:0044437;GO:0044444;GO:0044445;GO:…	COG0638|KOG0182	O	K02730	PSMA6
gene10072	1069	_	_	_	sp|Q5R8B0|BRD7_PONAB	Bromodomain-containing protein 7 OS=Pongo abelii OX=9601 GN=BRD7 PE=2 SV=1	96.6	_	_	_	_	_
gene10073	933	gi|661890685|emb|CDP06182.1|	unnamed protein product	70.1	_	_	_	GO:0003674;GO:0005488;GO:0005515;GO:0005575;GO:0005622;GO:0005623;GO:0005737;GO:0005739;GO:0005740;GO:0005741;GO:0005773;GO:0005774;GO:0005777;GO:0005778;GO:0006996;GO:0007005;GO:0007031;GO:0008150;GO:0009536;GO:0009987;GO:0016020;GO:0016021;GO:0016043;GO:0019867;GO:0031090;GO:0031224;GO:0031300;GO:0031301;GO:0031306;GO:0031307;GO:0031903;GO:0031966;GO:0031967;GO:0031968;GO:0031975;GO:0032592;GO:…	_	_	None	_
gene10074	1099	gi|661897484|emb|CDO99196.1|	unnamed protein product	83.7	sp|O23299|ECI2_ARATH	Enoyl-CoA delta isomerase 2, peroxisomal OS=Arabidopsis thaliana OX=3702 GN=ECI2 PE=1 SV=1	66.7	GO:0001101;GO:0003674;GO:0003824;GO:0004165;GO:0005575;GO:0005622;GO:0005623;GO:0005634;GO:0005737;GO:0005777;GO:0005829;GO:0006082;GO:0006629;GO:0006631;GO:0006725;GO:0006807;GO:0007275;GO:0008150;GO:0008152;GO:0009056;GO:0009062;GO:0009628;GO:0009653;GO:0009719;GO:0009725;GO:0009733;GO:0009850;GO:0009888;GO:0009987;GO:0010015;GO:0010033;GO:0010053;GO:0010054;GO:0010243;GO:0010817;GO:0014070;GO:…	_	_	None	_
gene10075	1096	gi|1109206770|ref|XP_019177810.1|	PREDICTED: exosome complex component RRP41 homolog	92.9	sp|Q9SP08|RRP41_ARATH	Exosome complex component RRP41 homolog OS=Arabidopsis thaliana OX=3702 GN=RRP41 PE=1 SV=1	85.4	GO:0000175;GO:0000176;GO:0000177;GO:0000178;GO:0000288;GO:0000291;GO:0000460;GO:0000785;GO:0000956;GO:0001558;GO:0002252;GO:0002376;GO:0003674;GO:0003676;GO:0003723;GO:0003824;GO:0004518;GO:0004527;GO:0004532;GO:0004540;GO:0005488;GO:0005575;GO:0005622;GO:0005623;GO:0005634;GO:0005654;GO:0005694;GO:0005730;GO:0005737;GO:0005829;GO:0005856;GO:0006139;GO:0006259;GO:0006304;GO:0006364;GO:0006396;GO:…	COG0689|KOG1068	J	K11600	RRP41, EXOSC4, SKI6
gene10076	1015	gi|661875210|emb|CDP20217.1|	unnamed protein product	86.3	sp|Q9ZT66|E134_MAIZE	Endo-1,3;1,4-beta-D-glucanase OS=Zea mays OX=4577 PE=1 SV=1	49.6	GO:0005575;GO:0005576	COG0412|KOG3043	Q	None	_
gene10077	1046	gi|661897146|emb|CDO98858.1|	unnamed protein product	86.8	sp|Q9FH28|DNJ49_ARATH	Chaperone protein dnaJ 49 OS=Arabidopsis thaliana OX=3702 GN=ATJ49 PE=2 SV=2	56.1	GO:0003674;GO:0005488;GO:0005515;GO:0005575;GO:0005622;GO:0005623;GO:0005737;GO:0005783;GO:0005789;GO:0006457;GO:0006458;GO:0006508;GO:0006807;GO:0006950;GO:0008150;GO:0008152;GO:0009056;GO:0009057;GO:0009987;GO:0010033;GO:0010243;GO:0010498;GO:0012505;GO:0016020;GO:0016021;GO:0016043;GO:0019538;GO:0022607;GO:0030163;GO:0030176;GO:0030544;GO:0031072;GO:0031224;GO:0031227;GO:0031984;GO:0033554;GO:…	COG0484|KOG0714	O	K09518	DNAJB12
gene10078	995	gi|1217048368|ref|XP_021664301.1|	desiccation-related protein At2g46140-like	90.6	sp|P22241|DRPD_CRAPL	Desiccation-related protein PCC27-45 OS=Craterostigma plantagineum OX=4153 PE=2 SV=1	31.1	GO:0005575;GO:0005576;GO:0005622;GO:0005623;GO:0005737;GO:0005829;GO:0005886;GO:0006950;GO:0006952;GO:0008150;GO:0009314;GO:0009416;GO:0009605;GO:0009607;GO:0009611;GO:0009620;GO:0009628;GO:0009642;GO:0009644;GO:0016020;GO:0043207;GO:0044424;GO:0044444;GO:0044464;GO:0048046;GO:0050832;GO:0050896;GO:0051704;GO:0051707;GO:0071944;GO:0098542	_	_	None	_
gene10079	1052	_	_	_	_	_	_	_	_	_	_	_
gene1008	2283	gi|661882318|emb|CDP13898.1|	unnamed protein product	80.7	sp|Q8BKU8|TM87B_MOUSE	Transmembrane protein 87B OS=Mus musculus OX=10090 GN=Tmem87b PE=2 SV=1	40.3	GO:0005575;GO:0005622;GO:0005623;GO:0005813;GO:0005815;GO:0005856;GO:0015630;GO:0043226;GO:0043228;GO:0043229;GO:0043232;GO:0044422;GO:0044424;GO:0044430;GO:0044446;GO:0044464	KOG2568	S	None	_
gene10080	1107	gi|661891179|emb|CDP05061.1|	unnamed protein product	90.1	sp|Q9FK07|CLPX1_ARATH	CLP protease regulatory subunit CLPX1, mitochondrial OS=Arabidopsis thaliana OX=3702 GN=CLPX1 PE=2 SV=1	79.8	GO:0000166;GO:0003674;GO:0003824;GO:0004176;GO:0005488;GO:0005524;GO:0005575;GO:0005622;GO:0005623;GO:0005737;GO:0005739;GO:0006508;GO:0006807;GO:0008144;GO:0008150;GO:0008152;GO:0008233;GO:0009056;GO:0009057;GO:0016462;GO:0016787;GO:0016817;GO:0016818;GO:0016887;GO:0017076;GO:0017111;GO:0019538;GO:0030163;GO:0030554;GO:0032553;GO:0032555;GO:0032559;GO:0035639;GO:0036094;GO:0042623;GO:0043167;GO:…	COG1219|KOG0745	O	K03544	clpX, CLPX
gene10081	1123	gi|661892850|emb|CDP04008.1|	unnamed protein product	87.4	sp|Q9ZVE0|ORN_ARATH	Oligoribonuclease OS=Arabidopsis thaliana OX=3702 GN=At2g26970 PE=2 SV=2	72.6	GO:0000175;GO:0003674;GO:0003824;GO:0004518;GO:0004527;GO:0004532;GO:0004540;GO:0005575;GO:0005622;GO:0005623;GO:0005737;GO:0005739;GO:0006139;GO:0006725;GO:0006807;GO:0008150;GO:0008152;GO:0008408;GO:0009987;GO:0016070;GO:0016787;GO:0016788;GO:0016796;GO:0016896;GO:0034641;GO:0043170;GO:0043226;GO:0043227;GO:0043229;GO:0043231;GO:0044237;GO:0044238;GO:0044424;GO:0044444;GO:0044464;GO:0046483;GO:…	COG1949|KOG3242	A	K13288	orn, REX2, REXO2
gene10082	1075	gi|661891488|emb|CDP05370.1|	unnamed protein product	82.1	sp|P27061|PPA1_SOLLC	Acid phosphatase 1 OS=Solanum lycopersicum OX=4081 GN=APS1 PE=2 SV=1	72.2	GO:0005575;GO:0005623;GO:0005886;GO:0005911;GO:0009506;GO:0016020;GO:0030054;GO:0044464;GO:0055044;GO:0071944	_	_	None	_
gene10083	1104	_	_	_	sp|Q0VD27|ENOPH_BOVIN	Enolase-phosphatase E1 OS=Bos taurus OX=9913 GN=ENOPH1 PE=2 SV=1	94.8	_	_	_	_	_
gene10084	1113	gi|1389556884|ref|XP_024924876.1|	LOW QUALITY PROTEIN: uncharacterized protein LOC112489936	44.5	sp|Q5DU56|NLRC3_MOUSE	Protein NLRC3 OS=Mus musculus OX=10090 GN=Nlrc3 PE=1 SV=2	100.0	GO:0003674;GO:0003824;GO:0004652;GO:0005575;GO:0005622;GO:0005623;GO:0005634;GO:0005654;GO:0005847;GO:0005849;GO:0006139;GO:0006378;GO:0006396;GO:0006397;GO:0006725;GO:0006807;GO:0008150;GO:0008152;GO:0009987;GO:0010467;GO:0016070;GO:0016071;GO:0016740;GO:0016772;GO:0016779;GO:0031123;GO:0031124;GO:0031974;GO:0031981;GO:0032991;GO:0034641;GO:0043170;GO:0043226;GO:0043227;GO:0043229;GO:0043231;GO:…	COG2801|KOG0017	H	None	_
gene10085	1108	_	_	_	sp|Q3ZCH5|ZA2G_BOVIN	Zinc-alpha-2-glycoprotein OS=Bos taurus OX=9913 GN=AZGP1 PE=2 SV=1	93.9	_	_	_	_	_
gene10086	1018	gi|303289056|ref|XP_003063816.1|	glutathione peroxidase	34.9	sp|P37141|GPX3_BOVIN	Glutathione peroxidase 3 OS=Bos taurus OX=9913 GN=GPX3 PE=2 SV=2	96.1	GO:0000302;GO:0001101;GO:0001525;GO:0001568;GO:0001659;GO:0001667;GO:0001678;GO:0001885;GO:0001944;GO:0002064;GO:0002682;GO:0002683;GO:0002861;GO:0002862;GO:0003008;GO:0003013;GO:0003015;GO:0003018;GO:0003158;GO:0003674;GO:0003824;GO:0004601;GO:0004602;GO:0005488;GO:0005515;GO:0005575;GO:0005622;GO:0005623;GO:0005634;GO:0005737;GO:0005739;GO:0005759;GO:0005829;GO:0006082;GO:0006091;GO:0006139;GO:…	COG0386|KOG1651	O	K00432	E1.11.1.9
gene10087	912	_	_	_	sp|P02676|FIBB_BOVIN	Fibrinogen beta chain OS=Bos taurus OX=9913 GN=FGB PE=1 SV=2	88.0	_	_	_	_	_
gene10088	1087	gi|661891134|emb|CDP05016.1|	unnamed protein product	75.5	sp|Q505J9|ATAD1_RAT	ATPase family AAA domain-containing protein 1 OS=Rattus norvegicus OX=10116 GN=Atad1 PE=1 SV=1	52.7	GO:0005575;GO:0005622;GO:0005623;GO:0005634;GO:0043226;GO:0043227;GO:0043229;GO:0043231;GO:0044424;GO:0044464	COG0464|KOG0737	O	None	_
gene10089	1058	gi|661889010|emb|CDP07453.1|	unnamed protein product	90.8	_	_	_	GO:0005575;GO:0005622;GO:0005623;GO:0005634;GO:0006355;GO:0006357;GO:0008150;GO:0009889;GO:0009891;GO:0009893;GO:0010468;GO:0010556;GO:0010557;GO:0010604;GO:0010628;GO:0019219;GO:0019222;GO:0031323;GO:0031325;GO:0031326;GO:0031328;GO:0043226;GO:0043227;GO:0043229;GO:0043231;GO:0044424;GO:0044464;GO:0045893;GO:0045935;GO:0045944;GO:0048518;GO:0048522;GO:0050789;GO:0050794;GO:0051171;GO:0051173;GO:…	COG5090|KOG2905	K	K03139	TFIIF2, GTF2F2, TFG2
gene1009	2184	gi|661885460|emb|CDP10971.1|	unnamed protein product	54.8	_	_	_	_	COG0823	U	None	_
gene10090	1054	gi|1216269299|ref|XP_021618925.1|	ferritin-3, chloroplastic-like	77.4	sp|Q8H1T3|FRI2_TOBAC	Ferritin-2, chloroplastic OS=Nicotiana tabacum OX=4097 GN=FER2 PE=2 SV=1	75.7	GO:0003674;GO:0005488;GO:0005506;GO:0005575;GO:0005622;GO:0005623;GO:0005737;GO:0006873;GO:0006875;GO:0006879;GO:0006880;GO:0008150;GO:0009507;GO:0009536;GO:0009987;GO:0019725;GO:0030003;GO:0042592;GO:0043167;GO:0043169;GO:0043226;GO:0043227;GO:0043229;GO:0043231;GO:0044424;GO:0044444;GO:0044464;GO:0046872;GO:0046914;GO:0046916;GO:0048878;GO:0050801;GO:0051179;GO:0051235;GO:0051238;GO:0051641;GO:…	COG1528|KOG2332	P	K00522	FTH1
gene10091	920	gi|661891101|emb|CDP04983.1|	unnamed protein product	70.1	sp|Q9FLV0|DMR6_ARATH	Protein DOWNY MILDEW RESISTANCE 6 OS=Arabidopsis thaliana OX=3702 GN=DMR6 PE=1 SV=1	59.9	GO:0001101;GO:0002229;GO:0002239;GO:0003674;GO:0003824;GO:0004497;GO:0006082;GO:0006725;GO:0006950;GO:0006952;GO:0007275;GO:0007568;GO:0008150;GO:0008152;GO:0009056;GO:0009058;GO:0009605;GO:0009607;GO:0009617;GO:0009620;GO:0009696;GO:0009719;GO:0009725;GO:0009751;GO:0009812;GO:0009813;GO:0009987;GO:0010033;GO:0010150;GO:0010817;GO:0014070;GO:0016054;GO:0016491;GO:0016705;GO:0016706;GO:0016709;GO:…	COG3491|KOG0143	Q	None	_
gene10092	1072	gi|255634578|gb|ACU17651.1|	unknown	74.2	sp|Q10KF0|PSA2_ORYSJ	Proteasome subunit alpha type-2 OS=Oryza sativa subsp. japonica OX=39947 GN=PAB1 PE=2 SV=1	96.1	GO:0000502;GO:0005575;GO:0005622;GO:0005623;GO:0005737;GO:0005829;GO:0005839;GO:0005840;GO:0006950;GO:0006952;GO:0008150;GO:0009605;GO:0009607;GO:0009617;GO:0010035;GO:0010038;GO:0010043;GO:0019773;GO:0022626;GO:0032991;GO:0042221;GO:0042742;GO:0043207;GO:0043226;GO:0043228;GO:0043229;GO:0043232;GO:0044424;GO:0044444;GO:0044445;GO:0044464;GO:0050896;GO:0051704;GO:0051707;GO:0098542;GO:1902494;GO:…	KOG0181	O	K02726	PSMA2
gene10093	1060	gi|661883830|emb|CDP12496.1|	unnamed protein product	81.0	sp|Q8LD27|PSB6_ARATH	Proteasome subunit beta type-6 OS=Arabidopsis thaliana OX=3702 GN=PBA1 PE=1 SV=2	76.6	GO:0000502;GO:0005575;GO:0005622;GO:0005623;GO:0005839;GO:0019774;GO:0032991;GO:0044424;GO:0044464;GO:1902494;GO:1905368;GO:1905369	KOG0174	O	K02738	PSMB6
gene10094	1045	_	_	_	sp|Q1JQ94|RTL8_BOVIN	Retrotransposon Gag-like protein 8 OS=Bos taurus OX=9913 GN=RTL8A PE=3 SV=1	100.0	_	_	_	_	_
gene10095	1067	gi|552840455|ref|XP_005850051.1|	hypothetical protein CHLNCDRAFT_20573	44.9	sp|Q9NZ01|TECR_HUMAN	Very-long-chain enoyl-CoA reductase OS=Homo sapiens OX=9606 GN=TECR PE=1 SV=1	99.3	GO:0000038;GO:0000902;GO:0000904;GO:0003674;GO:0003824;GO:0004312;GO:0005575;GO:0005622;GO:0005623;GO:0005737;GO:0005783;GO:0005789;GO:0005886;GO:0006082;GO:0006629;GO:0006631;GO:0006633;GO:0006643;GO:0006665;GO:0006807;GO:0007275;GO:0008150;GO:0008152;GO:0008610;GO:0009058;GO:0009653;GO:0009888;GO:0009922;GO:0009923;GO:0009987;GO:0010025;GO:0010026;GO:0010090;GO:0010091;GO:0010166;GO:0010927;GO:…	KOG1639	I	K10258	TER, TSC13, CER10
gene10096	1131	_	_	_	_	_	_	_	_	_	_	_
gene10097	702	_	_	_	_	_	_	_	_	_	_	_
gene10098	1120	gi|661895005|emb|CDP02004.1|	unnamed protein product	84.0	sp|Q40784|AAPC_CENCI	Putative glucose-6-phosphate 1-epimerase OS=Cenchrus ciliaris OX=35872 PE=2 SV=1	41.8	GO:0003674;GO:0003824;GO:0005575;GO:0005622;GO:0005623;GO:0005634;GO:0005737;GO:0005975;GO:0008150;GO:0008152;GO:0009987;GO:0016853;GO:0016854;GO:0016857;GO:0043226;GO:0043227;GO:0043229;GO:0043231;GO:0044237;GO:0044238;GO:0044262;GO:0044424;GO:0044464;GO:0047938;GO:0071704	COG0676|KOG1594	G	None	_
gene10099	1131	gi|661873845|emb|CDP20807.1|	unnamed protein product	81.5	sp|Q9MA75|VIP1_ARATH	Transcription factor VIP1 OS=Arabidopsis thaliana OX=3702 GN=VIP1 PE=1 SV=1	54.9	GO:0003674;GO:0003676;GO:0003677;GO:0003682;GO:0003700;GO:0005488;GO:0005515;GO:0005575;GO:0005622;GO:0005623;GO:0005634;GO:0005737;GO:0005829;GO:0006355;GO:0006810;GO:0006811;GO:0006820;GO:0006913;GO:0006950;GO:0006970;GO:0007154;GO:0007165;GO:0007231;GO:0008150;GO:0008272;GO:0009267;GO:0009292;GO:0009294;GO:0009605;GO:0009606;GO:0009612;GO:0009628;GO:0009652;GO:0009889;GO:0009970;GO:0009987;GO:…	_	_	None	_
gene101	3162	gi|720045230|ref|XP_010270140.1|	PREDICTED: tonoplast dicarboxylate transporter-like	35.5	sp|Q8WWT9|S13A3_HUMAN	Solute carrier family 13 member 3 OS=Homo sapiens OX=9606 GN=SLC13A3 PE=1 SV=1	86.5	GO:0003674;GO:0005215;GO:0005310;GO:0005342;GO:0005575;GO:0005622;GO:0005623;GO:0005737;GO:0005773;GO:0006810;GO:0006811;GO:0006820;GO:0006835;GO:0006873;GO:0006885;GO:0008150;GO:0008509;GO:0008514;GO:0009987;GO:0015075;GO:0015140;GO:0015318;GO:0015556;GO:0015711;GO:0015740;GO:0015743;GO:0015849;GO:0016020;GO:0016021;GO:0019725;GO:0022857;GO:0030003;GO:0030004;GO:0030641;GO:0031224;GO:0034220;GO:…	COG0471|KOG1281	P	K14445	SLC13A2_3_5
gene1010	2200	gi|661891094|emb|CDP04976.1|	unnamed protein product	73.3	sp|Q9LKG8|NAC91_ARATH	NAC domain-containing protein 91 OS=Arabidopsis thaliana OX=3702 GN=NAC091 PE=1 SV=1	45.8	GO:0001067;GO:0002230;GO:0002237;GO:0002376;GO:0002682;GO:0002697;GO:0002831;GO:0003674;GO:0003676;GO:0003677;GO:0003700;GO:0003712;GO:0003713;GO:0005488;GO:0005515;GO:0005575;GO:0005622;GO:0005623;GO:0005634;GO:0005737;GO:0005886;GO:0006355;GO:0006950;GO:0006952;GO:0006955;GO:0008150;GO:0009266;GO:0009314;GO:0009409;GO:0009416;GO:0009605;GO:0009607;GO:0009615;GO:0009617;GO:0009628;GO:0009642;GO:…	_	_	None	_
gene10100	1079	gi|661896427|emb|CDO99616.1|	unnamed protein product	73.3	sp|F4JJL0|ENDO4_ARATH	Endonuclease 4 OS=Arabidopsis thaliana OX=3702 GN=ENDO4 PE=1 SV=1	65.5	GO:0000014;GO:0003674;GO:0003824;GO:0004518;GO:0004519;GO:0004520;GO:0004536;GO:0005575;GO:0005576;GO:0006139;GO:0006259;GO:0006725;GO:0006807;GO:0008150;GO:0008152;GO:0009987;GO:0016787;GO:0016788;GO:0034641;GO:0043170;GO:0043765;GO:0044237;GO:0044238;GO:0044260;GO:0046483;GO:0071704;GO:0090304;GO:0090305;GO:0140097;GO:1901360	_	_	None	_
gene10101	1144	gi|922354229|ref|XP_013452929.1|	glutathione S-transferase U7	60.5	sp|Q9FQA3|GST23_MAIZE	Glutathione transferase GST 23 OS=Zea mays OX=4577 PE=2 SV=1	51.5	GO:0001101;GO:0003674;GO:0003824;GO:0004364;GO:0005575;GO:0005622;GO:0005623;GO:0005737;GO:0006518;GO:0006575;GO:0006749;GO:0006790;GO:0006807;GO:0006950;GO:0008150;GO:0008152;GO:0009056;GO:0009266;GO:0009404;GO:0009407;GO:0009408;GO:0009628;GO:0009636;GO:0009719;GO:0009725;GO:0009733;GO:0009735;GO:0009737;GO:0009739;GO:0009987;GO:0010033;GO:0010035;GO:0010038;GO:0016740;GO:0016765;GO:0019748;GO:…	KOG0406	O	K00799	GST, gst
gene10102	1036	gi|661898067|emb|CDO98034.1|	unnamed protein product	99.0	sp|O24461|RAB7_PRUAR	Ras-related protein Rab7 OS=Prunus armeniaca OX=36596 PE=2 SV=1	92.6	GO:0005575;GO:0005622;GO:0005623;GO:0005634;GO:0005737;GO:0005773;GO:0005774;GO:0005794;GO:0005886;GO:0012505;GO:0016020;GO:0031090;GO:0043226;GO:0043227;GO:0043229;GO:0043231;GO:0044422;GO:0044424;GO:0044437;GO:0044444;GO:0044446;GO:0044464;GO:0071944;GO:0098588;GO:0098805	KOG0394	U	K07897	RAB7A
gene10103	1117	gi|697118206|ref|XP_009613026.1|	PREDICTED: peroxisome biogenesis protein 5	88.3	sp|Q9FMA3|PEX5_ARATH	Peroxisome biogenesis protein 5 OS=Arabidopsis thaliana OX=3702 GN=PEX5 PE=1 SV=1	80.0	GO:0000268;GO:0003674;GO:0005048;GO:0005052;GO:0005488;GO:0005575;GO:0005622;GO:0005623;GO:0005737;GO:0005777;GO:0005778;GO:0005829;GO:0006605;GO:0006625;GO:0006810;GO:0006886;GO:0006996;GO:0007031;GO:0008104;GO:0008150;GO:0009719;GO:0009725;GO:0009733;GO:0009987;GO:0010033;GO:0015031;GO:0015833;GO:0015919;GO:0016020;GO:0016043;GO:0016558;GO:0016560;GO:0017038;GO:0031090;GO:0031903;GO:0033036;GO:…	KOG1125	S	K13342	PEX5, PXR1
gene10104	1099	gi|661872966|emb|CDP21063.1|	unnamed protein product	81.9	sp|F4JSE7|EDR2_ARATH	Protein ENHANCED DISEASE RESISTANCE 2 OS=Arabidopsis thaliana OX=3702 GN=EDR2 PE=2 SV=1	44.3	GO:0001101;GO:0002831;GO:0003674;GO:0005488;GO:0005543;GO:0005575;GO:0005622;GO:0005623;GO:0005737;GO:0005768;GO:0005783;GO:0005789;GO:0005886;GO:0008150;GO:0008289;GO:0009719;GO:0009723;GO:0009725;GO:0009751;GO:0010008;GO:0010033;GO:0012505;GO:0014070;GO:0016020;GO:0031090;GO:0031347;GO:0031410;GO:0031982;GO:0031984;GO:0032101;GO:0035091;GO:0042175;GO:0042221;GO:0042493;GO:0043167;GO:0043168;GO:…	_	_	None	_
gene10105	1105	gi|661899034|emb|CDO97028.1|	unnamed protein product	65.8	_	_	_	_	_	_	None	_
gene10106	1101	gi|661890440|emb|CDP05937.1|	unnamed protein product	90.2	sp|Q45223|HBD_BRADU	3-hydroxybutyryl-CoA dehydrogenase OS=Bradyrhizobium diazoefficiens (strain JCM 10833 / IAM 13628 / NBRC 14792 / USDA 110) OX=224911 GN=hbdA PE=3 SV=1	60.8	GO:0003674;GO:0003824;GO:0005575;GO:0005618;GO:0005622;GO:0005623;GO:0005737;GO:0005829;GO:0005886;GO:0006082;GO:0006629;GO:0006631;GO:0006633;GO:0006635;GO:0008150;GO:0008152;GO:0008610;GO:0008691;GO:0009056;GO:0009058;GO:0009062;GO:0009605;GO:0009607;GO:0009987;GO:0016020;GO:0016042;GO:0016053;GO:0016054;GO:0016491;GO:0016614;GO:0016616;GO:0019395;GO:0019752;GO:0030258;GO:0030312;GO:0030497;GO:…	COG1250|KOG2304	I	K00074	paaH, hbd, fadB, mmgB
gene10107	892	gi|1276257998|gb|PIN15430.1|	3-oxoacyl CoA thiolase	89.9	sp|Q56WD9|THIK2_ARATH	3-ketoacyl-CoA thiolase 2, peroxisomal OS=Arabidopsis thaliana OX=3702 GN=PED1 PE=1 SV=2	87.3	GO:0003674;GO:0003824;GO:0003988;GO:0005575;GO:0005622;GO:0005623;GO:0005634;GO:0005730;GO:0005737;GO:0005739;GO:0005773;GO:0005774;GO:0005777;GO:0006082;GO:0006629;GO:0006631;GO:0006635;GO:0006950;GO:0006996;GO:0007031;GO:0008150;GO:0008152;GO:0009056;GO:0009058;GO:0009062;GO:0009507;GO:0009514;GO:0009536;GO:0009611;GO:0009657;GO:0009694;GO:0009695;GO:0009787;GO:0009789;GO:0009966;GO:0009967;GO:…	COG0183|KOG1389	I	None	_
gene10108	1076	gi|1344026342|ref|XP_023896163.1|	eukaryotic translation initiation factor 3 subunit I-like	50.9	sp|Q5E966|EIF3I_BOVIN	Eukaryotic translation initiation factor 3 subunit I OS=Bos taurus OX=9913 GN=EIF3I PE=2 SV=1	100.0	GO:0001732;GO:0002181;GO:0002183;GO:0002188;GO:0003674;GO:0003676;GO:0003723;GO:0003743;GO:0005488;GO:0005575;GO:0005622;GO:0005623;GO:0005634;GO:0005737;GO:0005852;GO:0006412;GO:0006413;GO:0006518;GO:0006807;GO:0006950;GO:0006970;GO:0008135;GO:0008150;GO:0008152;GO:0009058;GO:0009059;GO:0009628;GO:0009987;GO:0010467;GO:0010494;GO:0016043;GO:0016282;GO:0019538;GO:0022607;GO:0022613;GO:0022618;GO:…	KOG0643	JT	K03246	EIF3I
gene10109	1050	gi|661887237|emb|CDP09017.1|	unnamed protein product	79.3	sp|Q8L719|THO4B_ARATH	THO complex subunit 4B OS=Arabidopsis thaliana OX=3702 GN=ALY2 PE=1 SV=1	56.5	GO:0003674;GO:0003676;GO:0003723;GO:0003729;GO:0005488;GO:0005575;GO:0005622;GO:0005623;GO:0005634;GO:0005654;GO:0031974;GO:0031981;GO:0043226;GO:0043227;GO:0043229;GO:0043231;GO:0043233;GO:0044422;GO:0044424;GO:0044428;GO:0044446;GO:0044464;GO:0070013;GO:0097159;GO:1901363	KOG0533	A	K12881	THOC4, ALY
gene1011	2306	gi|661888488|emb|CDP07989.1|	unnamed protein product	62.6	_	_	_	GO:0000271;GO:0003674;GO:0003824;GO:0005575;GO:0005622;GO:0005623;GO:0005737;GO:0005768;GO:0005794;GO:0005802;GO:0005975;GO:0005976;GO:0008150;GO:0008152;GO:0008194;GO:0009058;GO:0009059;GO:0009664;GO:0009832;GO:0009987;GO:0010289;GO:0010383;GO:0010393;GO:0010394;GO:0012505;GO:0016043;GO:0016051;GO:0016740;GO:0016757;GO:0016758;GO:0017144;GO:0031410;GO:0031982;GO:0031984;GO:0033692;GO:0034637;GO:…	_	_	None	_
gene10110	754	gi|1270971429|gb|PHT26040.1|	hypothetical protein CQW23_34343	71.5	_	_	_	_	_	_	None	_
gene10111	964	gi|1012322041|gb|KYP34423.1|	Retrovirus-related Pol polyprotein LINE-1	37.8	_	_	_	GO:0005575;GO:0005622;GO:0005623;GO:0005737;GO:0006139;GO:0006725;GO:0006807;GO:0006996;GO:0008150;GO:0008152;GO:0009451;GO:0009507;GO:0009532;GO:0009536;GO:0009570;GO:0009657;GO:0009658;GO:0009987;GO:0016043;GO:0016070;GO:0016071;GO:0016556;GO:0034641;GO:0043170;GO:0043226;GO:0043227;GO:0043229;GO:0043231;GO:0043412;GO:0044237;GO:0044238;GO:0044422;GO:0044424;GO:0044434;GO:0044435;GO:0044444;GO:…	KOG1075	S	None	_
gene10112	1043	gi|661898947|emb|CDO96941.1|	unnamed protein product	82.5	_	_	_	GO:0003674;GO:0003824;GO:0016787;GO:0016810;GO:0016811	_	_	None	_
gene10113	1058	gi|661899245|emb|CDO97239.1|	unnamed protein product	79.1	sp|Q8VXY4|TIPRL_ARATH	TIP41-like protein OS=Arabidopsis thaliana OX=3702 GN=TIP41L PE=2 SV=1	66.2	GO:0005575;GO:0005622;GO:0005623;GO:0005737;GO:0005829;GO:0044424;GO:0044444;GO:0044464	KOG3224	S	K17607	TIPRL, TIP41
gene10114	1130	_	_	_	sp|A6QPQ5|RM01_BOVIN	39S ribosomal protein L1, mitochondrial OS=Bos taurus OX=9913 GN=MRPL1 PE=1 SV=1	97.0	_	_	_	_	_
gene10115	1131	_	_	_	_	_	_	_	_	_	_	_
gene10116	926	gi|1276269516|gb|PIN25171.1|	hypothetical protein CDL12_02114	47.3	_	_	_	GO:0000003;GO:0000902;GO:0001101;GO:0003006;GO:0003674;GO:0003700;GO:0005575;GO:0005622;GO:0005623;GO:0005634;GO:0006355;GO:0006950;GO:0007154;GO:0007165;GO:0007275;GO:0007602;GO:0007623;GO:0008150;GO:0009266;GO:0009314;GO:0009409;GO:0009416;GO:0009581;GO:0009582;GO:0009583;GO:0009585;GO:0009605;GO:0009628;GO:0009639;GO:0009648;GO:0009653;GO:0009719;GO:0009725;GO:0009733;GO:0009737;GO:0009791;GO:…	_	_	None	_
gene10117	1031	gi|661891947|emb|CDP04173.1|	unnamed protein product	86.7	sp|Q6PUF4|DHI1L_CHICK	Hydroxysteroid 11-beta-dehydrogenase 1-like protein OS=Gallus gallus OX=9031 GN=HSD11B1L PE=2 SV=1	30.1	GO:0000140;GO:0002376;GO:0002520;GO:0002521;GO:0002573;GO:0003674;GO:0003824;GO:0006629;GO:0006662;GO:0007275;GO:0008150;GO:0008152;GO:0008610;GO:0008611;GO:0009058;GO:0009987;GO:0016491;GO:0016614;GO:0016616;GO:0018904;GO:0030097;GO:0030099;GO:0030154;GO:0030223;GO:0030851;GO:0032501;GO:0032502;GO:0044237;GO:0044238;GO:0044249;GO:0044255;GO:0044281;GO:0046485;GO:0046504;GO:0048513;GO:0048534;GO:…	COG1028|KOG1205	Q	None	_
gene10118	1097	gi|661891041|emb|CDP04923.1|	unnamed protein product	77.0	_	_	_	_	_	_	None	_
gene10119	1127	gi|1004149049|gb|KXZ57021.1|	hypothetical protein GPECTOR_1g922	48.7	sp|A6QLY2|GPX7_BOVIN	Glutathione peroxidase 7 OS=Bos taurus OX=9913 GN=GPX7 PE=2 SV=1	91.2	GO:0005575;GO:0005622;GO:0005623;GO:0005737;GO:0008150;GO:0009507;GO:0009526;GO:0009532;GO:0009534;GO:0009535;GO:0009536;GO:0009570;GO:0009579;GO:0009628;GO:0009941;GO:0016020;GO:0031967;GO:0031975;GO:0031976;GO:0031984;GO:0034357;GO:0042651;GO:0043226;GO:0043227;GO:0043229;GO:0043231;GO:0044422;GO:0044424;GO:0044434;GO:0044435;GO:0044436;GO:0044444;GO:0044446;GO:0044464;GO:0050896;GO:0055035;GO:…	COG0386|KOG1651	E	K00432	E1.11.1.9
gene1012	2075	gi|661890481|emb|CDP05978.1|	unnamed protein product	84.4	sp|Q8L636|NCL_ARATH	Sodium/calcium exchanger NCL OS=Arabidopsis thaliana OX=3702 GN=NCL PE=2 SV=1	63.4	GO:0000325;GO:0003674;GO:0005215;GO:0005432;GO:0005488;GO:0005509;GO:0005575;GO:0005622;GO:0005623;GO:0005737;GO:0005773;GO:0005774;GO:0005911;GO:0006810;GO:0006811;GO:0006812;GO:0006814;GO:0006816;GO:0006950;GO:0006970;GO:0008150;GO:0008324;GO:0009506;GO:0009628;GO:0009651;GO:0009987;GO:0015075;GO:0015077;GO:0015081;GO:0015085;GO:0015291;GO:0015297;GO:0015298;GO:0015318;GO:0015368;GO:0015491;GO:…	_	_	None	_
gene10120	1088	_	_	_	sp|Q32LE4|GGCT_BOVIN	Gamma-glutamylcyclotransferase OS=Bos taurus OX=9913 GN=GGCT PE=2 SV=1	97.9	_	_	_	_	_
gene10121	988	gi|1109229339|ref|XP_019189383.1|	PREDICTED: 60S ribosomal protein L8-like isoform X2	48.4	sp|P29766|RL8_SOLLC	60S ribosomal protein L8 OS=Solanum lycopersicum OX=4081 GN=RPL8 PE=2 SV=1	48.9	GO:0002181;GO:0003674;GO:0003676;GO:0003723;GO:0003735;GO:0005198;GO:0005488;GO:0005575;GO:0005622;GO:0005623;GO:0005737;GO:0005829;GO:0005840;GO:0006412;GO:0006518;GO:0006807;GO:0008150;GO:0008152;GO:0009058;GO:0009059;GO:0009987;GO:0010467;GO:0015934;GO:0019538;GO:0022625;GO:0022626;GO:0032991;GO:0034641;GO:0034645;GO:0043043;GO:0043170;GO:0043226;GO:0043228;GO:0043229;GO:0043232;GO:0043603;GO:…	COG0090|KOG2309	J	K02938	RP-L8e, RPL8
gene10122	1024	gi|1371537485|gb|PSS33461.1|	Chalcone--flavonone isomerase	73.2	sp|Q45QI7|CFI_CAMSI	Chalcone--flavonone isomerase OS=Camellia sinensis OX=4442 GN=CHI PE=2 SV=2	77.9	GO:0000325;GO:0003674;GO:0003824;GO:0005575;GO:0005622;GO:0005623;GO:0005634;GO:0005737;GO:0005773;GO:0005774;GO:0005783;GO:0005789;GO:0008150;GO:0008152;GO:0009058;GO:0009314;GO:0009411;GO:0009416;GO:0009628;GO:0009705;GO:0009719;GO:0009725;GO:0009733;GO:0009812;GO:0009813;GO:0010033;GO:0010224;GO:0012505;GO:0016020;GO:0016853;GO:0016872;GO:0019898;GO:0031090;GO:0031312;GO:0031984;GO:0042175;GO:…	_	_	K01859	E5.5.1.6
gene10123	1050	gi|656339575|gb|AID16046.1|	putative universal stress protein, partial	90.8	sp|Q8L4N1|PHO34_ARATH	Universal stress protein PHOS34 OS=Arabidopsis thaliana OX=3702 GN=PHOS34 PE=1 SV=1	75.6	GO:0002238;GO:0005575;GO:0005622;GO:0005623;GO:0005634;GO:0005737;GO:0005829;GO:0005886;GO:0008150;GO:0009605;GO:0009607;GO:0009620;GO:0010033;GO:0016020;GO:0042221;GO:0043207;GO:0043226;GO:0043227;GO:0043229;GO:0043231;GO:0044424;GO:0044444;GO:0044464;GO:0050896;GO:0051704;GO:0051707;GO:0071944	_	_	None	_
gene10124	1104	gi|937546831|ref|YP_009169815.1|	NADH dehydrogenase subunit 5 (chloroplast)	100.0	sp|A0A382|NU5C_COFAR	NAD(P)H-quinone oxidoreductase subunit 5, chloroplastic OS=Coffea arabica OX=13443 GN=ndhF PE=3 SV=1	91.1	GO:0005575;GO:0005622;GO:0005623;GO:0005737;GO:0009507;GO:0009536;GO:0043226;GO:0043227;GO:0043229;GO:0043231;GO:0044424;GO:0044444;GO:0044464	COG1007|KOG4668	C	K05577	ndhF
gene10125	1049	gi|661897291|emb|CDO99003.1|	unnamed protein product	93.0	sp|Q9ZVL3|NFYC3_ARATH	Nuclear transcription factor Y subunit C-3 OS=Arabidopsis thaliana OX=3702 GN=NFYC3 PE=1 SV=1	61.1	GO:0000003;GO:0001101;GO:0003006;GO:0003674;GO:0003676;GO:0003677;GO:0003700;GO:0003712;GO:0005488;GO:0005575;GO:0005622;GO:0005623;GO:0005634;GO:0005737;GO:0005829;GO:0006355;GO:0007154;GO:0007165;GO:0007275;GO:0008150;GO:0009314;GO:0009416;GO:0009628;GO:0009648;GO:0009719;GO:0009725;GO:0009737;GO:0009738;GO:0009739;GO:0009740;GO:0009755;GO:0009791;GO:0009889;GO:0009987;GO:0010029;GO:0010033;GO:…	COG5208|KOG1657	B	K08066	NFYC
gene10126	995	gi|661872146|emb|CDP21264.1|	unnamed protein product	92.9	sp|P28188|RAD2A_ARATH	Ras-related protein RABD2a OS=Arabidopsis thaliana OX=3702 GN=RABD2A PE=1 SV=3	88.9	GO:0000139;GO:0005575;GO:0005622;GO:0005623;GO:0005737;GO:0005773;GO:0005783;GO:0005789;GO:0005794;GO:0005802;GO:0005886;GO:0006810;GO:0006888;GO:0008150;GO:0010035;GO:0010038;GO:0012505;GO:0016020;GO:0016192;GO:0031090;GO:0031984;GO:0032588;GO:0042175;GO:0042221;GO:0043226;GO:0043227;GO:0043229;GO:0043231;GO:0044422;GO:0044424;GO:0044425;GO:0044431;GO:0044432;GO:0044444;GO:0044446;GO:0044464;GO:…	KOG0084	U	K07874	RAB1A
gene10127	1018	gi|661888899|emb|CDP07342.1|	unnamed protein product	71.0	sp|Q9SGS4|CDSP_ARATH	Thioredoxin-like protein CDSP32, chloroplastic OS=Arabidopsis thaliana OX=3702 GN=CDSP32 PE=1 SV=1	75.6	GO:0001101;GO:0003674;GO:0003824;GO:0004791;GO:0005575;GO:0005622;GO:0005623;GO:0005737;GO:0006950;GO:0006979;GO:0008150;GO:0008152;GO:0009414;GO:0009415;GO:0009507;GO:0009526;GO:0009532;GO:0009536;GO:0009570;GO:0009628;GO:0009636;GO:0009941;GO:0009987;GO:0010035;GO:0015035;GO:0015036;GO:0016209;GO:0016491;GO:0016651;GO:0016667;GO:0016668;GO:0016671;GO:0019725;GO:0031967;GO:0031975;GO:0033554;GO:…	COG0526|KOG0907	O	None	_
gene10128	1102	gi|1445365929|gb|RDX64117.1|	Pumilio-like 1, partial	77.7	sp|Q9SS47|PUM4_ARATH	Pumilio homolog 4 OS=Arabidopsis thaliana OX=3702 GN=APUM4 PE=1 SV=2	78.2	GO:0003674;GO:0003676;GO:0003723;GO:0003729;GO:0003730;GO:0005488;GO:0005575;GO:0005622;GO:0005623;GO:0005737;GO:0005829;GO:0044424;GO:0044444;GO:0044464;GO:0097159;GO:1901363	COG5099|KOG1488	J	K17943	PUM
gene10129	1140	gi|1279013597|ref|XP_022866496.1|	protein PPLZ12	89.3	sp|Q9FHM7|HIR4_ARATH	Hypersensitive-induced response protein 4 OS=Arabidopsis thaliana OX=3702 GN=HIR4 PE=1 SV=1	83.6	GO:0005575;GO:0005622;GO:0005623;GO:0005737;GO:0005773;GO:0005774;GO:0005794;GO:0005886;GO:0005911;GO:0009506;GO:0012505;GO:0016020;GO:0030054;GO:0031090;GO:0043226;GO:0043227;GO:0043229;GO:0043231;GO:0044422;GO:0044424;GO:0044437;GO:0044444;GO:0044446;GO:0044464;GO:0055044;GO:0071944;GO:0098588;GO:0098805	COG0330|KOG2620	C	None	_
gene1013	1689	gi|661884844|emb|CDP11376.1|	unnamed protein product	94.0	sp|Q10251|IF2P_SCHPO	Eukaryotic translation initiation factor 5B OS=Schizosaccharomyces pombe (strain 972 / ATCC 24843) OX=284812 GN=SPAC56F8.03 PE=1 SV=1	57.1	GO:0000166;GO:0001882;GO:0001883;GO:0002181;GO:0002183;GO:0003674;GO:0003676;GO:0003723;GO:0003743;GO:0003824;GO:0003924;GO:0005488;GO:0005525;GO:0005575;GO:0005622;GO:0005623;GO:0005737;GO:0006412;GO:0006413;GO:0006518;GO:0006807;GO:0008135;GO:0008150;GO:0008152;GO:0009058;GO:0009059;GO:0009987;GO:0010467;GO:0016462;GO:0016787;GO:0016817;GO:0016818;GO:0017076;GO:0017111;GO:0019001;GO:0019538;GO:…	COG0532|KOG1144	J	None	_
gene10130	1112	gi|661892450|emb|CDP03608.1|	unnamed protein product	83.9	_	_	_	_	_	_	None	_
gene10131	1114	_	_	_	sp|Q5R6Z4|T4S4_PONAB	Transmembrane 4 L6 family member 4 OS=Pongo abelii OX=9601 GN=TM4SF4 PE=2 SV=1	85.7	_	_	_	_	_
gene10132	988	_	_	_	sp|Q3T0B6|C1QBP_BOVIN	Complement component 1 Q subcomponent-binding protein, mitochondrial OS=Bos taurus OX=9913 GN=C1QBP PE=2 SV=1	98.4	_	_	_	_	_
gene10133	1076	_	_	_	_	_	_	_	_	_	_	_
gene10134	1061	_	_	_	sp|Q60778|IKBB_MOUSE	NF-kappa-B inhibitor beta OS=Mus musculus OX=10090 GN=Nfkbib PE=1 SV=2	91.7	_	_	_	_	_
gene10135	1105	_	_	_	sp|Q0P5E6|SNTA1_BOVIN	Alpha-1-syntrophin OS=Bos taurus OX=9913 GN=SNTA1 PE=2 SV=1	99.5	_	_	_	_	_
gene10136	921	_	_	_	_	_	_	_	_	_	_	_
gene10137	1101	gi|661883986|emb|CDP12410.1|	unnamed protein product	55.1	_	_	_	_	_	_	None	_
gene10138	1097	gi|661889416|emb|CDP07003.1|	unnamed protein product	59.1	sp|Q9AUK4|MRS2A_ORYSJ	Magnesium transporter MRS2-A, chloroplastic OS=Oryza sativa subsp. japonica OX=39947 GN=MRS2-A PE=2 SV=1	51.3	GO:0003674;GO:0005215;GO:0005575;GO:0005622;GO:0005623;GO:0005737;GO:0006810;GO:0006811;GO:0006812;GO:0006996;GO:0008150;GO:0008324;GO:0009314;GO:0009416;GO:0009507;GO:0009526;GO:0009536;GO:0009628;GO:0009657;GO:0009668;GO:0009941;GO:0009987;GO:0010027;GO:0010117;GO:0010960;GO:0015075;GO:0015095;GO:0015318;GO:0015693;GO:0016043;GO:0022857;GO:0022890;GO:0030001;GO:0031967;GO:0031975;GO:0034220;GO:…	KOG2662	P	K16075	MRS2, MFM1
gene10139	1120	gi|661878748|emb|CDP17507.1|	unnamed protein product	84.1	sp|Q7F8R0|C3H14_ORYSJ	Zinc finger CCCH domain-containing protein 14 OS=Oryza sativa subsp. japonica OX=39947 GN=Os02g0194200 PE=2 SV=1	62.0	GO:0003674;GO:0003676;GO:0003700;GO:0003723;GO:0005488;GO:0005575;GO:0005622;GO:0005623;GO:0005634;GO:0006355;GO:0008150;GO:0009889;GO:0010468;GO:0010556;GO:0019219;GO:0019222;GO:0031323;GO:0031326;GO:0043226;GO:0043227;GO:0043229;GO:0043231;GO:0044424;GO:0044464;GO:0048518;GO:0048831;GO:0050789;GO:0050793;GO:0050794;GO:0051094;GO:0051171;GO:0051239;GO:0051240;GO:0051252;GO:0060255;GO:0065007;GO:…	COG5063|KOG1677	S	None	_
gene1014	2264	gi|1150124189|ref|XP_020209599.1|	alkaline phosphatase, placental-like, partial	36.6	sp|P19111|PPBI_BOVIN	Intestinal-type alkaline phosphatase OS=Bos taurus OX=9913 GN=ALPI PE=1 SV=2	78.1	GO:0000003;GO:0000287;GO:0001501;GO:0001503;GO:0001958;GO:0002020;GO:0002237;GO:0003006;GO:0003674;GO:0003824;GO:0004035;GO:0005488;GO:0005515;GO:0005575;GO:0005576;GO:0005615;GO:0005622;GO:0005623;GO:0005737;GO:0005886;GO:0005903;GO:0006629;GO:0006644;GO:0006650;GO:0006654;GO:0006793;GO:0006796;GO:0007275;GO:0007399;GO:0007584;GO:0007586;GO:0008150;GO:0008152;GO:0008270;GO:0008610;GO:0008654;GO:…	COG1785	P	_	_
gene10140	1098	gi|661891650|emb|CDP04575.1|	unnamed protein product	67.4	sp|O23166|TR164_ARATH	Thioredoxin-like protein HCF164, chloroplastic OS=Arabidopsis thaliana OX=3702 GN=HCF164 PE=1 SV=2	80.7	GO:0003674;GO:0003824;GO:0004791;GO:0005575;GO:0005622;GO:0005623;GO:0005737;GO:0006950;GO:0006979;GO:0008150;GO:0008152;GO:0009507;GO:0009534;GO:0009535;GO:0009536;GO:0009579;GO:0009636;GO:0009987;GO:0010190;GO:0015035;GO:0015036;GO:0016020;GO:0016043;GO:0016209;GO:0016491;GO:0016651;GO:0016667;GO:0016668;GO:0016671;GO:0017004;GO:0019725;GO:0022607;GO:0031976;GO:0031977;GO:0031984;GO:0033554;GO:…	COG0526|KOG0907	O	None	_
gene10141	1130	gi|661894773|emb|CDP01772.1|	unnamed protein product	48.8	sp|Q9SHL8|PILS5_ARATH	Protein PIN-LIKES 5 OS=Arabidopsis thaliana OX=3702 GN=PILS5 PE=2 SV=1	38.2	GO:0003674;GO:0005215;GO:0005575;GO:0005622;GO:0005623;GO:0005737;GO:0005783;GO:0005789;GO:0006810;GO:0007275;GO:0008150;GO:0009653;GO:0009719;GO:0009725;GO:0009733;GO:0009791;GO:0009914;GO:0009966;GO:0010015;GO:0010033;GO:0010101;GO:0010102;GO:0010252;GO:0010311;GO:0010315;GO:0010329;GO:0010646;GO:0010817;GO:0010928;GO:0012505;GO:0015562;GO:0016020;GO:0022622;GO:0022857;GO:0023051;GO:0031984;GO:…	COG0679|KOG2722	S	K07088	K07088
gene10142	1080	gi|661891340|emb|CDP05222.1|	unnamed protein product	90.0	sp|Q32LJ2|ARFRP_BOVIN	ADP-ribosylation factor-related protein 1 OS=Bos taurus OX=9913 GN=ARFRP1 PE=2 SV=1	55.7	GO:0005575;GO:0005622;GO:0005623;GO:0005634;GO:0043226;GO:0043227;GO:0043229;GO:0043231;GO:0044424;GO:0044464	KOG0076	U	K07952	ARFRP1
gene10143	841	gi|698539933|ref|XP_009765593.1|	PREDICTED: regulator of nonsense transcripts 1 homolog, partial	70.9	sp|Q9FJR0|RENT1_ARATH	Regulator of nonsense transcripts 1 homolog OS=Arabidopsis thaliana OX=3702 GN=UPF1 PE=1 SV=2	65.7	GO:0000184;GO:0000932;GO:0000956;GO:0001101;GO:0003674;GO:0003676;GO:0003723;GO:0003729;GO:0005488;GO:0005575;GO:0005622;GO:0005623;GO:0005737;GO:0005829;GO:0005886;GO:0005911;GO:0006139;GO:0006401;GO:0006402;GO:0006725;GO:0006807;GO:0006950;GO:0006952;GO:0007154;GO:0007165;GO:0008150;GO:0008152;GO:0009056;GO:0009057;GO:0009314;GO:0009416;GO:0009506;GO:0009605;GO:0009607;GO:0009611;GO:0009617;GO:…	COG1112|KOG1802	A	K14326	UPF1, RENT1
gene10144	1093	gi|661896693|emb|CDO99882.1|	unnamed protein product	83.9	sp|Q7PC87|AB34G_ARATH	ABC transporter G family member 34 OS=Arabidopsis thaliana OX=3702 GN=ABCG34 PE=2 SV=1	69.3	GO:0003674;GO:0003824;GO:0005215;GO:0005575;GO:0005623;GO:0005886;GO:0006810;GO:0008150;GO:0015399;GO:0015405;GO:0016020;GO:0016021;GO:0016462;GO:0016787;GO:0016817;GO:0016818;GO:0016887;GO:0017111;GO:0022804;GO:0022857;GO:0031224;GO:0042623;GO:0042626;GO:0043492;GO:0044425;GO:0044464;GO:0051179;GO:0051234;GO:0055085;GO:0071944	COG1131|KOG0065	Q	None	_
gene10145	1065	gi|1041496274|gb|ANO39938.1|	glutathione S-transferase U14	69.9	sp|Q9FQA3|GST23_MAIZE	Glutathione transferase GST 23 OS=Zea mays OX=4577 PE=2 SV=1	46.6	GO:0001101;GO:0003674;GO:0003824;GO:0004364;GO:0005575;GO:0005622;GO:0005623;GO:0005737;GO:0006518;GO:0006575;GO:0006749;GO:0006790;GO:0006807;GO:0006950;GO:0008150;GO:0008152;GO:0009056;GO:0009266;GO:0009404;GO:0009407;GO:0009408;GO:0009628;GO:0009636;GO:0009719;GO:0009725;GO:0009733;GO:0009735;GO:0009737;GO:0009739;GO:0009987;GO:0010033;GO:0010035;GO:0010038;GO:0016740;GO:0016765;GO:0019748;GO:…	KOG0406	O	K00799	GST, gst
gene10146	1105	_	_	_	sp|Q3T0Q2|TMM59_BOVIN	Transmembrane protein 59 OS=Bos taurus OX=9913 GN=TMEM59 PE=2 SV=2	94.9	_	_	_	_	_
gene10147	1112	_	_	_	sp|B3F209|BHE40_SHEEP	Class E basic helix-loop-helix protein 40 OS=Ovis aries OX=9940 GN=BHLHE40 PE=2 SV=1	96.3	_	_	_	_	_
gene10148	1092	_	_	_	sp|P55822|SH3BG_HUMAN	SH3 domain-binding glutamic acid-rich protein OS=Homo sapiens OX=9606 GN=SH3BGR PE=2 SV=3	90.6	_	_	_	_	_
gene10149	820	gi|923900832|ref|XP_013720814.1|	NADH dehydrogenase	47.3	sp|P42026|NDUS7_BOVIN	NADH dehydrogenase [ubiquinone] iron-sulfur protein 7, mitochondrial OS=Bos taurus OX=9913 GN=NDUFS7 PE=1 SV=1	99.1	GO:0003674;GO:0005488;GO:0005575;GO:0005622;GO:0005623;GO:0005737;GO:0005739;GO:0005740;GO:0005743;GO:0005746;GO:0005747;GO:0008270;GO:0016020;GO:0019866;GO:0030964;GO:0031090;GO:0031966;GO:0031967;GO:0031975;GO:0032991;GO:0043167;GO:0043169;GO:0043226;GO:0043227;GO:0043229;GO:0043231;GO:0044422;GO:0044424;GO:0044425;GO:0044429;GO:0044444;GO:0044446;GO:0044455;GO:0044464;GO:0045271;GO:0046872;GO:…	COG0377|KOG1687	C	None	_
gene1015	2241	gi|661897190|emb|CDO98902.1|	unnamed protein product	93.9	sp|F4JY24|CHR17_ARATH	ISWI chromatin-remodeling complex ATPase CHR17 OS=Arabidopsis thaliana OX=3702 GN=CHR17 PE=1 SV=1	85.9	GO:0005575;GO:0005622;GO:0005623;GO:0005634;GO:0006323;GO:0006325;GO:0006333;GO:0006996;GO:0007275;GO:0008150;GO:0009553;GO:0009561;GO:0009987;GO:0016043;GO:0016584;GO:0022607;GO:0031497;GO:0032501;GO:0032502;GO:0034728;GO:0040034;GO:0043226;GO:0043227;GO:0043229;GO:0043231;GO:0043933;GO:0044085;GO:0044424;GO:0044464;GO:0048229;GO:0048506;GO:0048509;GO:0048510;GO:0048518;GO:0048522;GO:0048583;GO:…	COG0553|KOG0385	K	K11654	SMARCA5, SNF2H, ISWI
gene10150	1073	gi|1004148346|gb|KXZ56318.1|	hypothetical protein GPECTOR_1g280	54.2	sp|Q5BKM3|CHMP3_XENTR	Charged multivesicular body protein 3 OS=Xenopus tropicalis OX=8364 GN=chmp3 PE=2 SV=4	84.4	GO:0000815;GO:0005575;GO:0005622;GO:0005623;GO:0005737;GO:0005768;GO:0005770;GO:0005829;GO:0006810;GO:0006900;GO:0006996;GO:0007032;GO:0008150;GO:0009987;GO:0010008;GO:0010256;GO:0012505;GO:0016020;GO:0016043;GO:0016050;GO:0016192;GO:0031090;GO:0031410;GO:0031982;GO:0032991;GO:0036452;GO:0043226;GO:0043227;GO:0043229;GO:0044422;GO:0044424;GO:0044425;GO:0044433;GO:0044440;GO:0044444;GO:0044446;GO:…	COG5491|KOG3229	U	K12193	VPS24, CHMP3
gene10151	973	gi|970018784|ref|XP_015070572.1|	PREDICTED: U3 small nucleolar ribonucleoprotein protein MPP10 isoform X2	76.8	sp|O00566|MPP10_HUMAN	U3 small nucleolar ribonucleoprotein protein MPP10 OS=Homo sapiens OX=9606 GN=MPHOSPH10 PE=1 SV=2	46.8	GO:0003674;GO:0005215;GO:0005575;GO:0005622;GO:0005623;GO:0005737;GO:0005783;GO:0005886;GO:0006810;GO:0008150;GO:0009914;GO:0009926;GO:0009966;GO:0010252;GO:0010315;GO:0010329;GO:0010646;GO:0010817;GO:0010928;GO:0012505;GO:0015562;GO:0016020;GO:0022857;GO:0023051;GO:0042592;GO:0043226;GO:0043227;GO:0043229;GO:0043231;GO:0044424;GO:0044444;GO:0044464;GO:0048583;GO:0048878;GO:0050789;GO:0050794;GO:…	COG5384|KOG2600	A	K14559	MPP10
gene10152	956	gi|661883172|emb|CDP13380.1|	unnamed protein product	63.0	_	_	_	GO:0003674;GO:0003824;GO:0005215;GO:0005388;GO:0005575;GO:0005622;GO:0005623;GO:0005737;GO:0005773;GO:0005774;GO:0005783;GO:0005789;GO:0005886;GO:0006810;GO:0006811;GO:0006812;GO:0006816;GO:0008150;GO:0008324;GO:0010035;GO:0010038;GO:0010042;GO:0012505;GO:0015075;GO:0015085;GO:0015318;GO:0015399;GO:0015405;GO:0015662;GO:0016020;GO:0016021;GO:0016462;GO:0016787;GO:0016817;GO:0016818;GO:0016887;GO:…	KOG1862	S	None	_
gene10153	946	gi|661880934|emb|CDP15319.1|	unnamed protein product	67.8	sp|Q10RI7|RH38_ORYSJ	DEAD-box ATP-dependent RNA helicase 38 OS=Oryza sativa subsp. japonica OX=39947 GN=Os03g0158200 PE=3 SV=1	55.3	GO:0001101;GO:0003674;GO:0003724;GO:0003824;GO:0004004;GO:0004386;GO:0005575;GO:0005622;GO:0005623;GO:0005634;GO:0005635;GO:0005730;GO:0005737;GO:0005886;GO:0006139;GO:0006403;GO:0006405;GO:0006406;GO:0006611;GO:0006725;GO:0006807;GO:0006810;GO:0006886;GO:0006913;GO:0006950;GO:0008026;GO:0008104;GO:0008150;GO:0008152;GO:0008186;GO:0009266;GO:0009408;GO:0009409;GO:0009628;GO:0009719;GO:0009725;GO:…	KOG0332	A	None	_
gene10154	821	gi|1370183301|gb|AVQ04668.1|	phosphoglycerate kinase	83.3	sp|Q42962|PGKY_TOBAC	Phosphoglycerate kinase, cytosolic OS=Nicotiana tabacum OX=4097 PE=2 SV=1	80.0	GO:0002237;GO:0003674;GO:0003824;GO:0004618;GO:0004672;GO:0005575;GO:0005576;GO:0005622;GO:0005623;GO:0005634;GO:0005737;GO:0005773;GO:0005774;GO:0005829;GO:0005886;GO:0005911;GO:0005975;GO:0006082;GO:0006090;GO:0006091;GO:0006096;GO:0006139;GO:0006163;GO:0006164;GO:0006165;GO:0006464;GO:0006468;GO:0006725;GO:0006732;GO:0006733;GO:0006753;GO:0006754;GO:0006757;GO:0006793;GO:0006796;GO:0006807;GO:…	COG0126|KOG1367	G	K00927	PGK, pgk
gene10155	1008	gi|661884177|emb|CDP12094.1|	unnamed protein product	82.8	sp|Q9SUR3|RTNLA_ARATH	Reticulon-like protein B1 OS=Arabidopsis thaliana OX=3702 GN=RTNLB1 PE=1 SV=1	67.0	GO:0005575;GO:0005622;GO:0005623;GO:0005737;GO:0005773;GO:0005783;GO:0005789;GO:0005794;GO:0005886;GO:0005911;GO:0006996;GO:0007029;GO:0008150;GO:0009506;GO:0009987;GO:0010256;GO:0012505;GO:0016020;GO:0016021;GO:0016043;GO:0030054;GO:0030176;GO:0031224;GO:0031227;GO:0031984;GO:0042175;GO:0043226;GO:0043227;GO:0043229;GO:0043231;GO:0044422;GO:0044424;GO:0044425;GO:0044432;GO:0044444;GO:0044446;GO:…	KOG1792	U	None	_
gene10156	1085	_	_	_	_	_	_	_	_	_	_	_
gene10157	1014	gi|661894846|emb|CDP01845.1|	unnamed protein product	95.4	sp|Q8GT75|NIP1_ARATH	NEP1-interacting protein 1 OS=Arabidopsis thaliana OX=3702 GN=NIP1 PE=1 SV=2	81.3	GO:0003674;GO:0003824;GO:0004842;GO:0006464;GO:0006508;GO:0006511;GO:0006807;GO:0008150;GO:0008152;GO:0009056;GO:0009057;GO:0009987;GO:0010498;GO:0016567;GO:0016740;GO:0019538;GO:0019787;GO:0019941;GO:0030163;GO:0032446;GO:0036211;GO:0043161;GO:0043170;GO:0043412;GO:0043632;GO:0044237;GO:0044238;GO:0044248;GO:0044257;GO:0044260;GO:0044265;GO:0044267;GO:0051603;GO:0061630;GO:0061659;GO:0070647;GO:…	KOG0800	O	None	_
gene10158	923	gi|661896315|emb|CDO99504.1|	unnamed protein product	88.1	sp|Q688X9|DI191_ORYSJ	Protein DEHYDRATION-INDUCED 19 OS=Oryza sativa subsp. japonica OX=39947 GN=DI19-1 PE=2 SV=1	50.6	GO:0001101;GO:0003674;GO:0003676;GO:0003677;GO:0005488;GO:0005575;GO:0005622;GO:0005623;GO:0005634;GO:0006355;GO:0006950;GO:0006970;GO:0008150;GO:0009414;GO:0009415;GO:0009628;GO:0009651;GO:0009719;GO:0009725;GO:0009737;GO:0009889;GO:0009891;GO:0009893;GO:0010033;GO:0010035;GO:0010468;GO:0010556;GO:0010557;GO:0010604;GO:0010628;GO:0019219;GO:0019222;GO:0031323;GO:0031325;GO:0031326;GO:0031328;GO:…	_	_	None	_
gene10159	1037	gi|1279115935|ref|XP_022882312.1|	F-box protein SKIP28-like	54.4	sp|Q9ZU90|SKI28_ARATH	F-box protein SKIP28 OS=Arabidopsis thaliana OX=3702 GN=SKIP28 PE=1 SV=1	44.1	GO:0000003;GO:0003006;GO:0007275;GO:0008150;GO:0009790;GO:0009791;GO:0009793;GO:0010154;GO:0022414;GO:0032501;GO:0032502;GO:0048316;GO:0048608;GO:0048731;GO:0048856;GO:0061458	_	_	None	_
gene1016	2210	gi|1393695997|dbj|GBF99883.1|	hypothetical protein Rsub_12679	81.1	sp|Q2KJG2|UFM1_BOVIN	Ubiquitin-fold modifier 1 OS=Bos taurus OX=9913 GN=UFM1 PE=3 SV=1	100.0	GO:0005575;GO:0005622;GO:0005623;GO:0005634;GO:0005737;GO:0006464;GO:0006807;GO:0008150;GO:0008152;GO:0009987;GO:0019538;GO:0032446;GO:0036211;GO:0043170;GO:0043226;GO:0043227;GO:0043229;GO:0043231;GO:0043412;GO:0044237;GO:0044238;GO:0044260;GO:0044267;GO:0044424;GO:0044464;GO:0070647;GO:0071569;GO:0071704;GO:1901564;GO:1990564;GO:1990592	KOG3483	S	K12162	UFM1
gene10160	1035	_	_	_	sp|Q9TS87|TAGL_BOVIN	Transgelin OS=Bos taurus OX=9913 GN=TAGLN PE=1 SV=4	98.5	_	_	_	_	_
gene10161	976	_	_	_	_	_	_	_	_	_	_	_
gene10162	1110	_	_	_	_	_	_	_	_	_	_	_
gene10163	1082	gi|743771755|ref|XP_010916166.1|	PREDICTED: 14-3-3-like protein	88.4	sp|Q9SP07|1433_LILLO	14-3-3-like protein OS=Lilium longiflorum OX=4690 PE=2 SV=1	85.8	GO:0003674;GO:0003676;GO:0003677;GO:0005488;GO:0005575;GO:0005622;GO:0005623;GO:0005634;GO:0005737;GO:0008150;GO:0010468;GO:0019222;GO:0043226;GO:0043227;GO:0043229;GO:0043231;GO:0044424;GO:0044464;GO:0044877;GO:0050789;GO:0060255;GO:0065007;GO:0097159;GO:1901363	COG5040|KOG0841	O	K06630	YWHAE
gene10164	1028	gi|661882678|emb|CDP13681.1|	unnamed protein product	96.0	sp|Q75LU8|CNBL3_ORYSJ	Calcineurin B-like protein 3 OS=Oryza sativa subsp. japonica OX=39947 GN=CBL3 PE=1 SV=1	91.2	GO:0000325;GO:0003674;GO:0005488;GO:0005509;GO:0005513;GO:0005575;GO:0005622;GO:0005623;GO:0005737;GO:0005773;GO:0005774;GO:0005886;GO:0008150;GO:0009593;GO:0009705;GO:0010035;GO:0010038;GO:0016020;GO:0031090;GO:0042221;GO:0042592;GO:0043167;GO:0043169;GO:0043226;GO:0043227;GO:0043229;GO:0043231;GO:0044422;GO:0044424;GO:0044437;GO:0044444;GO:0044446;GO:0044464;GO:0046872;GO:0048878;GO:0050801;GO:…	COG5126|KOG0034	T	K06268	PPP3R, CNB
gene10165	1042	gi|661889954|emb|CDP06674.1|	unnamed protein product	87.1	_	_	_	GO:0000226;GO:0000278;GO:0000281;GO:0000902;GO:0000910;GO:0000911;GO:0003674;GO:0003774;GO:0003777;GO:0003824;GO:0005575;GO:0005622;GO:0005623;GO:0005819;GO:0005856;GO:0005871;GO:0005874;GO:0005875;GO:0005886;GO:0006928;GO:0006996;GO:0007010;GO:0007017;GO:0007018;GO:0007049;GO:0007051;GO:0007052;GO:0008150;GO:0008574;GO:0009653;GO:0009826;GO:0009987;GO:0015630;GO:0016020;GO:0016043;GO:0016049;GO:…	COG0727	S	K06940	K06940
gene10166	1105	gi|661892034|emb|CDP04260.1|	unnamed protein product	75.8	sp|F4I893|ILA_ARATH	Protein ILITYHIA OS=Arabidopsis thaliana OX=3702 GN=ILA PE=1 SV=1	57.0	GO:0002376;GO:0005575;GO:0005622;GO:0005623;GO:0005634;GO:0005737;GO:0005829;GO:0006950;GO:0006952;GO:0006955;GO:0008150;GO:0009605;GO:0009607;GO:0009617;GO:0009682;GO:0016020;GO:0042742;GO:0043207;GO:0043226;GO:0043227;GO:0043229;GO:0043231;GO:0044424;GO:0044444;GO:0044464;GO:0045087;GO:0050896;GO:0051704;GO:0051707;GO:0098542	KOG1242	J	None	_
gene10167	1121	gi|661893784|emb|CDP02225.1|	unnamed protein product	91.2	sp|Q8LC68|NRP2_ARATH	NAP1-related protein 2 OS=Arabidopsis thaliana OX=3702 GN=NRP2 PE=1 SV=2	72.2	GO:0000724;GO:0000725;GO:0003674;GO:0004857;GO:0004864;GO:0005488;GO:0005515;GO:0005575;GO:0005622;GO:0005623;GO:0005634;GO:0005654;GO:0005737;GO:0005783;GO:0005811;GO:0005829;GO:0006139;GO:0006259;GO:0006260;GO:0006281;GO:0006302;GO:0006310;GO:0006323;GO:0006325;GO:0006333;GO:0006334;GO:0006337;GO:0006355;GO:0006725;GO:0006807;GO:0006950;GO:0006974;GO:0006996;GO:0008150;GO:0008152;GO:0009058;GO:…	KOG1508	L	K11290	SET, TAF1, I2PP2A
gene10168	1080	_	_	_	sp|Q9NZM1|MYOF_HUMAN	Myoferlin OS=Homo sapiens OX=9606 GN=MYOF PE=1 SV=1	85.8	_	_	_	_	_
gene10169	909	_	_	_	_	_	_	_	_	_	_	_
gene1017	2335	gi|661891153|emb|CDP05035.1|	unnamed protein product	96.5	sp|Q03685|BIP5_TOBAC	Luminal-binding protein 5 OS=Nicotiana tabacum OX=4097 GN=BIP5 PE=2 SV=1	95.3	GO:0005575;GO:0005618;GO:0005622;GO:0005623;GO:0005634;GO:0005654;GO:0005730;GO:0005737;GO:0005773;GO:0005774;GO:0005783;GO:0005794;GO:0005829;GO:0005886;GO:0005911;GO:0006508;GO:0006511;GO:0006807;GO:0006950;GO:0008150;GO:0008152;GO:0009056;GO:0009057;GO:0009506;GO:0009507;GO:0009536;GO:0009719;GO:0009725;GO:0009735;GO:0009987;GO:0010033;GO:0010035;GO:0010038;GO:0010243;GO:0010498;GO:0012505;GO:…	COG0443|KOG0100	O	None	_
gene10170	1122	_	_	_	sp|A0A096MJY4|MEF2C_RAT	Myocyte-specific enhancer factor 2C OS=Rattus norvegicus OX=10116 GN=Mef2c PE=1 SV=1	97.3	_	_	_	_	_
gene10171	1040	_	_	_	_	_	_	_	_	_	_	_
gene10172	648	gi|1371519588|gb|PSS15703.1|	Triacylglycerol lipase	60.5	_	_	_	GO:0003674;GO:0003824;GO:0004806;GO:0005575;GO:0005622;GO:0005623;GO:0005811;GO:0006629;GO:0006638;GO:0006639;GO:0006641;GO:0008150;GO:0008152;GO:0009056;GO:0009987;GO:0012511;GO:0016042;GO:0016298;GO:0016787;GO:0016788;GO:0019433;GO:0043226;GO:0043228;GO:0043229;GO:0043232;GO:0044237;GO:0044238;GO:0044242;GO:0044248;GO:0044255;GO:0044424;GO:0044464;GO:0046461;GO:0046464;GO:0046486;GO:0046503;GO:…	COG1752|KOG2214	I	K14674	TGL4
gene10173	1080	gi|1279084191|ref|XP_022894340.1|	transcription factor TCP20-like	55.7	sp|Q9LSD5|TCP20_ARATH	Transcription factor TCP20 OS=Arabidopsis thaliana OX=3702 GN=TCP20 PE=1 SV=1	37.0	GO:0000976;GO:0000987;GO:0001067;GO:0003674;GO:0003676;GO:0003677;GO:0003690;GO:0003700;GO:0005488;GO:0005575;GO:0005622;GO:0005623;GO:0005634;GO:0006355;GO:0008150;GO:0009653;GO:0009889;GO:0010468;GO:0010556;GO:0019219;GO:0019222;GO:0031323;GO:0031326;GO:0032502;GO:0043226;GO:0043227;GO:0043229;GO:0043231;GO:0043565;GO:0044212;GO:0044424;GO:0044464;GO:0048856;GO:0050789;GO:0050794;GO:0051171;GO:…	_	_	None	_
gene10174	1122	_	_	_	sp|O60269|GRIN2_HUMAN	G protein-regulated inducer of neurite outgrowth 2 OS=Homo sapiens OX=9606 GN=GPRIN2 PE=1 SV=2	76.6	_	_	_	_	_
gene10175	1099	_	_	_	sp|Q0VCI6|PIHD1_BOVIN	PIH1 domain-containing protein 1 OS=Bos taurus OX=9913 GN=PIH1D1 PE=2 SV=1	99.0	_	_	_	_	_
gene10176	940	gi|661883007|emb|CDP13215.1|	unnamed protein product	85.4	sp|Q9LPV4|DTX31_ARATH	Protein DETOXIFICATION 31 OS=Arabidopsis thaliana OX=3702 GN=DTX31 PE=2 SV=1	69.1	GO:0003674;GO:0005215;GO:0005575;GO:0005622;GO:0005623;GO:0005737;GO:0005773;GO:0005774;GO:0006810;GO:0006855;GO:0007275;GO:0008150;GO:0009605;GO:0009607;GO:0009624;GO:0009653;GO:0009888;GO:0009987;GO:0010015;GO:0010053;GO:0010054;GO:0015238;GO:0015893;GO:0016020;GO:0016049;GO:0021700;GO:0022622;GO:0022857;GO:0030154;GO:0031090;GO:0032501;GO:0032502;GO:0040007;GO:0042221;GO:0042493;GO:0043207;GO:…	COG0534|KOG1347	V	K03327	TC.MATE, SLC47A, norM, mdtK, dinF
gene10177	1043	_	_	_	_	_	_	_	_	_	_	_
gene10178	885	gi|1216289161|ref|XP_021629411.1|	kinesin-like protein KIN-14A	82.2	sp|Q9FKP4|KN14B_ARATH	Kinesin-like protein KIN-14B OS=Arabidopsis thaliana OX=3702 GN=KIN14B PE=1 SV=1	74.1	GO:0000278;GO:0000281;GO:0000910;GO:0000911;GO:0000913;GO:0003674;GO:0003774;GO:0003777;GO:0003824;GO:0005488;GO:0005515;GO:0005575;GO:0005622;GO:0005623;GO:0005634;GO:0005694;GO:0005737;GO:0005819;GO:0005829;GO:0005856;GO:0005871;GO:0005875;GO:0005886;GO:0006810;GO:0006928;GO:0006996;GO:0007017;GO:0007018;GO:0007049;GO:0007097;GO:0008017;GO:0008092;GO:0008150;GO:0009504;GO:0009507;GO:0009524;GO:…	COG5059|KOG0239	Z	None	_
gene10179	1042	gi|661884844|emb|CDP11376.1|	unnamed protein product	77.8	_	_	_	GO:0000166;GO:0001882;GO:0001883;GO:0002181;GO:0002183;GO:0003674;GO:0003676;GO:0003723;GO:0003743;GO:0003824;GO:0003924;GO:0005488;GO:0005525;GO:0005575;GO:0005622;GO:0005623;GO:0005737;GO:0006412;GO:0006413;GO:0006518;GO:0006807;GO:0008135;GO:0008150;GO:0008152;GO:0009058;GO:0009059;GO:0009987;GO:0010467;GO:0016462;GO:0016787;GO:0016817;GO:0016818;GO:0017076;GO:0017111;GO:0019001;GO:0019538;GO:…	COG0532|KOG1144	J	K03243	EIF5B
gene1018	2332	gi|661895749|emb|CDP00327.1|	unnamed protein product	87.1	sp|B9DFI7|PMT2_ARATH	Probable methyltransferase PMT2 OS=Arabidopsis thaliana OX=3702 GN=At1g26850 PE=2 SV=2	75.4	GO:0003674;GO:0003824;GO:0005575;GO:0005622;GO:0005623;GO:0005737;GO:0005768;GO:0005794;GO:0005802;GO:0008150;GO:0008152;GO:0008168;GO:0008757;GO:0012505;GO:0016020;GO:0016740;GO:0016741;GO:0031410;GO:0031982;GO:0031984;GO:0032259;GO:0043226;GO:0043227;GO:0043229;GO:0043231;GO:0044422;GO:0044424;GO:0044431;GO:0044444;GO:0044446;GO:0044464;GO:0097708;GO:0098791	_	_	None	_
gene10180	1035	gi|661897403|emb|CDO99115.1|	unnamed protein product	85.9	sp|P24805|TSJT1_TOBAC	Stem-specific protein TSJT1 OS=Nicotiana tabacum OX=4097 GN=TSJT1 PE=2 SV=1	41.8	GO:0003674;GO:0003700;GO:0006355;GO:0006950;GO:0008150;GO:0009266;GO:0009314;GO:0009408;GO:0009416;GO:0009628;GO:0009642;GO:0009644;GO:0009889;GO:0010468;GO:0010556;GO:0019219;GO:0019222;GO:0031323;GO:0031326;GO:0032268;GO:0050789;GO:0050794;GO:0050896;GO:0051171;GO:0051246;GO:0051252;GO:0060255;GO:0065007;GO:0080090;GO:0140110;GO:1903506;GO:2000112;GO:2001141	_	_	None	_
gene10181	1137	gi|661894764|emb|CDP01763.1|	unnamed protein product	86.3	sp|Q7DNC3|MPCP1_ARATH	Mitochondrial phosphate carrier protein 1, mitochondrial OS=Arabidopsis thaliana OX=3702 GN=MPT1 PE=2 SV=1	68.7	GO:0003674;GO:0005215;GO:0005575;GO:0005622;GO:0005623;GO:0005737;GO:0005739;GO:0005740;GO:0005743;GO:0006810;GO:0006811;GO:0006817;GO:0006820;GO:0006839;GO:0006950;GO:0006970;GO:0008150;GO:0008509;GO:0009628;GO:0009651;GO:0015075;GO:0015103;GO:0015114;GO:0015318;GO:0015698;GO:0016020;GO:0016021;GO:0019866;GO:0022857;GO:0031090;GO:0031224;GO:0031966;GO:0031967;GO:0031975;GO:0034220;GO:0035435;GO:…	KOG0767	C	K15102	SLC25A3, PHC, PIC
gene10182	1089	gi|970036089|ref|XP_015079371.1|	PREDICTED: reticulon-like protein B16	43.5	sp|Q8GYH6|RTNLP_ARATH	Reticulon-like protein B16 OS=Arabidopsis thaliana OX=3702 GN=RTNLB16 PE=2 SV=1	34.1	GO:0005575;GO:0005622;GO:0005623;GO:0005737;GO:0005783;GO:0005789;GO:0005794;GO:0005886;GO:0006996;GO:0007029;GO:0008150;GO:0009987;GO:0010256;GO:0012505;GO:0016020;GO:0016021;GO:0016043;GO:0030176;GO:0031224;GO:0031227;GO:0031984;GO:0042175;GO:0043226;GO:0043227;GO:0043229;GO:0043231;GO:0044422;GO:0044424;GO:0044425;GO:0044432;GO:0044444;GO:0044446;GO:0044464;GO:0071458;GO:0071782;GO:0071786;GO:…	KOG1792	U	None	_
gene10183	1087	gi|661888716|emb|CDP07752.1|	unnamed protein product	76.7	_	_	_	GO:0000165;GO:0002237;GO:0003674;GO:0003676;GO:0003723;GO:0003727;GO:0005488;GO:0005515;GO:0005575;GO:0005622;GO:0005623;GO:0005634;GO:0005654;GO:0005737;GO:0006464;GO:0006468;GO:0006793;GO:0006796;GO:0006807;GO:0007154;GO:0007165;GO:0008143;GO:0008150;GO:0008152;GO:0009605;GO:0009607;GO:0009617;GO:0009892;GO:0009894;GO:0009987;GO:0010033;GO:0010468;GO:0010605;GO:0010608;GO:0010629;GO:0016234;GO:…	KOG3702	A	None	_
gene10184	995	gi|1388168194|gb|AWI73212.1|	photosystem II protein D1 (chloroplast)	98.5	sp|P02957|PSBA_SOYBN	Photosystem II protein D1 OS=Glycine max OX=3847 GN=psbA PE=3 SV=3	98.2	GO:0003674;GO:0005488;GO:0005575;GO:0005622;GO:0005623;GO:0005737;GO:0009507;GO:0009532;GO:0009534;GO:0009535;GO:0009536;GO:0009570;GO:0009579;GO:0010287;GO:0016020;GO:0016168;GO:0031976;GO:0031984;GO:0034357;GO:0042651;GO:0043167;GO:0043168;GO:0043226;GO:0043227;GO:0043229;GO:0043231;GO:0044422;GO:0044424;GO:0044434;GO:0044435;GO:0044436;GO:0044444;GO:0044446;GO:0044464;GO:0046906;GO:0048037;GO:…	_	_	K02703	psbA
gene10185	1145	gi|661880357|emb|CDP15888.1|	unnamed protein product	71.2	sp|B6VJS4|ROMT_VITVI	Trans-resveratrol di-O-methyltransferase OS=Vitis vinifera OX=29760 GN=ROMT PE=1 SV=2	63.0	GO:0003674;GO:0003824;GO:0006725;GO:0008150;GO:0008152;GO:0008168;GO:0008171;GO:0008757;GO:0009058;GO:0009987;GO:0016740;GO:0016741;GO:0019438;GO:0032259;GO:0044237;GO:0044249	KOG3178	J	None	_
gene10186	1037	gi|1073031166|ref|XP_018466636.1|	PREDICTED: polyubiquitin-like, partial	30.8	sp|Q921A3|UBD_RAT	Ubiquitin D OS=Rattus norvegicus OX=10116 GN=Ubd PE=1 SV=1	67.1	GO:0001101;GO:0006464;GO:0006807;GO:0008150;GO:0008152;GO:0009719;GO:0009725;GO:0009751;GO:0009987;GO:0010033;GO:0014070;GO:0019538;GO:0036211;GO:0042221;GO:0042493;GO:0043170;GO:0043412;GO:0044237;GO:0044238;GO:0044260;GO:0044267;GO:0046677;GO:0050896;GO:0071704;GO:1901564;GO:1901700	COG5272|KOG0001	O	K08770	UBC
gene10187	1059	gi|1359822559|gb|PRW57978.1|	flagellar associated	27.8	sp|Q9N0V4|GSTM1_BOVIN	Glutathione S-transferase Mu 1 OS=Bos taurus OX=9913 GN=GSTM1 PE=1 SV=3	97.9	GO:0003674;GO:0003824;GO:0004364;GO:0005575;GO:0005622;GO:0005623;GO:0005737;GO:0006518;GO:0006575;GO:0006749;GO:0006790;GO:0006807;GO:0008150;GO:0008152;GO:0009987;GO:0016740;GO:0016765;GO:0034641;GO:0043603;GO:0044237;GO:0044424;GO:0044464;GO:0051186;GO:0071704;GO:1901564	KOG1695	O	K00799	GST, gst
gene10188	1094	gi|661899602|emb|CDO97596.1|	unnamed protein product	97.1	sp|Q93W20|NIFU2_ARATH	NifU-like protein 2, chloroplastic OS=Arabidopsis thaliana OX=3702 GN=NIFU2 PE=1 SV=1	85.3	GO:0003674;GO:0005198;GO:0005575;GO:0005622;GO:0005623;GO:0005737;GO:0005886;GO:0006790;GO:0006950;GO:0006952;GO:0006996;GO:0008150;GO:0008152;GO:0009507;GO:0009532;GO:0009536;GO:0009570;GO:0009657;GO:0009658;GO:0009987;GO:0016020;GO:0016043;GO:0016226;GO:0022607;GO:0031163;GO:0043226;GO:0043227;GO:0043229;GO:0043231;GO:0044085;GO:0044237;GO:0044422;GO:0044424;GO:0044434;GO:0044435;GO:0044444;GO:…	COG0694|KOG2358	O	None	_
gene10189	1105	gi|661894644|emb|CDP01643.1|	unnamed protein product	65.9	sp|Q9LQU5|NUD18_ARATH	Nudix hydrolase 18, mitochondrial OS=Arabidopsis thaliana OX=3702 GN=NUDT18 PE=2 SV=1	52.7	GO:0003674;GO:0003824;GO:0005575;GO:0005622;GO:0005623;GO:0005634;GO:0005737;GO:0016787;GO:0016817;GO:0016818;GO:0043226;GO:0043227;GO:0043229;GO:0043231;GO:0044424;GO:0044464	COG0494|KOG2839	T	K07766	E3.6.1.52
gene1019	2151	gi|661893638|emb|CDP02079.1|	unnamed protein product	87.6	sp|Q8VWN6|RFS_PEA	Galactinol--sucrose galactosyltransferase OS=Pisum sativum OX=3888 GN=RFS PE=1 SV=1	75.6	GO:0001101;GO:0003674;GO:0003824;GO:0005575;GO:0005622;GO:0005623;GO:0005737;GO:0006950;GO:0006979;GO:0008150;GO:0008378;GO:0009414;GO:0009415;GO:0009507;GO:0009536;GO:0009628;GO:0009719;GO:0009725;GO:0009737;GO:0010033;GO:0010035;GO:0016740;GO:0016757;GO:0016758;GO:0033993;GO:0042221;GO:0043226;GO:0043227;GO:0043229;GO:0043231;GO:0044424;GO:0044444;GO:0044464;GO:0047274;GO:0050896;GO:0097305;GO:…	_	_	K06617	E2.4.1.82
gene10190	999	gi|508782979|gb|EOY30235.1|	20S proteasome subunit PAA2 isoform 2	78.0	sp|Q9XG77|PSA6_TOBAC	Proteasome subunit alpha type-6 OS=Nicotiana tabacum OX=4097 GN=PAA1 PE=2 SV=1	91.9	GO:0000502;GO:0003674;GO:0003735;GO:0005198;GO:0005575;GO:0005622;GO:0005623;GO:0005737;GO:0005773;GO:0005774;GO:0005829;GO:0005839;GO:0005840;GO:0005844;GO:0008150;GO:0010035;GO:0010038;GO:0010043;GO:0016020;GO:0019773;GO:0022626;GO:0031090;GO:0032991;GO:0042221;GO:0042788;GO:0043226;GO:0043227;GO:0043228;GO:0043229;GO:0043231;GO:0043232;GO:0044422;GO:0044424;GO:0044437;GO:0044444;GO:0044445;GO:…	COG0638|KOG0182	O	K02730	PSMA6
gene10191	990	gi|661896414|emb|CDO99603.1|	unnamed protein product	91.9	sp|Q84WK5|GID8_ARATH	Protein GID8 homolog OS=Arabidopsis thaliana OX=3702 GN=GID8 PE=1 SV=1	78.6	GO:0005575;GO:0005622;GO:0005623;GO:0005737;GO:0044424;GO:0044464	KOG2659	Z	None	_
gene10192	1038	gi|527204084|gb|EPS70351.1|	hypothetical protein M569_04412, partial	92.1	sp|P49311|GRP2_SINAL	Glycine-rich RNA-binding protein GRP2A OS=Sinapis alba OX=3728 PE=2 SV=1	91.5	GO:0000003;GO:0000375;GO:0000377;GO:0000380;GO:0000398;GO:0001101;GO:0002376;GO:0003006;GO:0003674;GO:0003676;GO:0003677;GO:0003690;GO:0003697;GO:0003723;GO:0003729;GO:0005488;GO:0005575;GO:0005576;GO:0005622;GO:0005623;GO:0005634;GO:0005737;GO:0005777;GO:0005829;GO:0005911;GO:0006139;GO:0006396;GO:0006397;GO:0006403;GO:0006405;GO:0006406;GO:0006611;GO:0006725;GO:0006807;GO:0006810;GO:0006886;GO:…	KOG0118	A	None	_
gene10193	1008	gi|661890913|emb|CDP05490.1|	unnamed protein product	80.4	sp|Q42565|ASB1_ARATH	Anthranilate synthase beta subunit 1, chloroplastic OS=Arabidopsis thaliana OX=3702 GN=ASB1 PE=1 SV=1	80.9	GO:0000162;GO:0003674;GO:0003824;GO:0004049;GO:0005575;GO:0005622;GO:0005623;GO:0005737;GO:0005950;GO:0006082;GO:0006520;GO:0006568;GO:0006576;GO:0006586;GO:0006725;GO:0006807;GO:0008150;GO:0008152;GO:0008652;GO:0009058;GO:0009072;GO:0009073;GO:0009308;GO:0009309;GO:0009889;GO:0009987;GO:0010600;GO:0010817;GO:0016053;GO:0016829;GO:0016830;GO:0016833;GO:0018130;GO:0019222;GO:0019438;GO:0019752;GO:…	COG0512|KOG0026	E	K01658	trpG
gene10194	1018	gi|661894076|emb|CDP02517.1|	unnamed protein product	81.8	sp|Q9FH94|ERF10_ARATH	Ethylene-responsive transcription factor ERF010 OS=Arabidopsis thaliana OX=3702 GN=ERF010 PE=2 SV=1	73.1	GO:0001101;GO:0003674;GO:0003700;GO:0006355;GO:0006950;GO:0008150;GO:0009266;GO:0009409;GO:0009414;GO:0009415;GO:0009628;GO:0009889;GO:0009891;GO:0009893;GO:0010035;GO:0010468;GO:0010556;GO:0010557;GO:0010604;GO:0010628;GO:0019219;GO:0019222;GO:0031323;GO:0031325;GO:0031326;GO:0031328;GO:0042221;GO:0045893;GO:0045935;GO:0048518;GO:0048522;GO:0050789;GO:0050794;GO:0050896;GO:0051171;GO:0051173;GO:…	_	_	K09286	EREBP
gene10195	1155	gi|1088472490|ref|YP_009310465.1|	apocytochrome b (mitochondrion)	37.2	sp|P24959|CYB_SHEEP	Cytochrome b OS=Ovis aries OX=9940 GN=MT-CYB PE=1 SV=1	56.6	GO:0000003;GO:0001666;GO:0003674;GO:0003824;GO:0005488;GO:0005575;GO:0005622;GO:0005623;GO:0005737;GO:0005739;GO:0005740;GO:0005743;GO:0005746;GO:0005750;GO:0006091;GO:0006119;GO:0006122;GO:0006139;GO:0006163;GO:0006725;GO:0006753;GO:0006793;GO:0006796;GO:0006807;GO:0006810;GO:0006811;GO:0006812;GO:0006950;GO:0006970;GO:0006972;GO:0006979;GO:0007275;GO:0007276;GO:0007283;GO:0007584;GO:0008121;GO:…	COG1290|KOG4663	C	K00412	CYTB, petB
gene10196	1085	_	_	_	sp|Q3T005|PDLI4_BOVIN	PDZ and LIM domain protein 4 OS=Bos taurus OX=9913 GN=PDLIM4 PE=2 SV=1	98.8	_	_	_	_	_
gene10197	464	_	_	_	_	_	_	_	_	_	_	_
gene10198	1412	gi|1366027247|ref|XP_024166071.1|	uncharacterized membrane protein At4g09580-like	41.2	sp|Q8L586|Y4958_ARATH	Uncharacterized membrane protein At4g09580 OS=Arabidopsis thaliana OX=3702 GN=At4g09580 PE=1 SV=1	41.4	GO:0005575;GO:0005622;GO:0005623;GO:0005737;GO:0005783;GO:0012505;GO:0043226;GO:0043227;GO:0043229;GO:0043231;GO:0044424;GO:0044444;GO:0044464	COG0398|KOG3140	S	None	_
gene10199	930	gi|661897818|emb|CDO97785.1|	unnamed protein product	85.2	sp|Q9SHI7|UBC34_ARATH	Ubiquitin-conjugating enzyme E2 34 OS=Arabidopsis thaliana OX=3702 GN=UBC34 PE=2 SV=1	69.1	GO:0000209;GO:0003674;GO:0003824;GO:0004842;GO:0005488;GO:0005515;GO:0005575;GO:0005622;GO:0005623;GO:0005737;GO:0005783;GO:0006464;GO:0006508;GO:0006511;GO:0006807;GO:0006950;GO:0008150;GO:0008152;GO:0009056;GO:0009057;GO:0009987;GO:0010033;GO:0010243;GO:0010498;GO:0012505;GO:0016567;GO:0016740;GO:0019538;GO:0019787;GO:0019899;GO:0019941;GO:0030163;GO:0030433;GO:0031625;GO:0032446;GO:0033554;GO:…	KOG0894	O	K04554	UBE2J2, NCUBE2, UBC6
gene102	3270	_	_	_	_	_	_	_	_	_	_	_
gene1020	2226	gi|661885020|emb|CDP11303.1|	unnamed protein product	85.8	_	_	_	GO:0005575;GO:0005622;GO:0005623;GO:0005634;GO:0043226;GO:0043227;GO:0043229;GO:0043231;GO:0044424;GO:0044464	KOG0167	S	None	_
gene10200	1070	gi|661892531|emb|CDP03689.1|	unnamed protein product	90.9	sp|O22769|NDUV2_ARATH	NADH dehydrogenase [ubiquinone] flavoprotein 2, mitochondrial OS=Arabidopsis thaliana OX=3702 GN=At4g02580 PE=1 SV=3	83.9	GO:0003674;GO:0003824;GO:0003954;GO:0005488;GO:0005575;GO:0005622;GO:0005623;GO:0005737;GO:0005739;GO:0005740;GO:0005743;GO:0005746;GO:0005747;GO:0006091;GO:0006119;GO:0006120;GO:0006139;GO:0006163;GO:0006725;GO:0006753;GO:0006793;GO:0006796;GO:0006807;GO:0006950;GO:0006979;GO:0008137;GO:0008150;GO:0008152;GO:0008270;GO:0009117;GO:0009123;GO:0009126;GO:0009141;GO:0009144;GO:0009150;GO:0009161;GO:…	COG1905|KOG3196	C	K03943	NDUFV2
gene10201	1062	gi|590621897|ref|XP_007024899.1|	PREDICTED: vesicle-associated membrane protein 721	91.3	sp|O48850|VA725_ARATH	Vesicle-associated membrane protein 725 OS=Arabidopsis thaliana OX=3702 GN=VAMP725 PE=2 SV=2	79.8	GO:0000149;GO:0003674;GO:0005484;GO:0005488;GO:0005515;GO:0005575;GO:0005622;GO:0005623;GO:0005737;GO:0005768;GO:0005886;GO:0006810;GO:0006887;GO:0006906;GO:0006996;GO:0008150;GO:0009507;GO:0009536;GO:0009987;GO:0012505;GO:0016020;GO:0016043;GO:0016050;GO:0016192;GO:0031201;GO:0031410;GO:0031982;GO:0032940;GO:0032991;GO:0043226;GO:0043227;GO:0043229;GO:0043231;GO:0044424;GO:0044425;GO:0044444;GO:…	COG5143|KOG0859	U	K08511	ATVAMP72
gene10202	701	gi|661894161|emb|CDP02602.1|	unnamed protein product	88.4	sp|O49204|KAPS_CATRO	Adenylyl-sulfate kinase, chloroplastic OS=Catharanthus roseus OX=4058 GN=AKN PE=2 SV=1	85.5	GO:0005575;GO:0005622;GO:0005623;GO:0005737;GO:0009507;GO:0009536;GO:0043226;GO:0043227;GO:0043229;GO:0043231;GO:0044424;GO:0044444;GO:0044464	COG0529|KOG0635	F	K00860	cysC
gene10203	1111	gi|661889397|emb|CDP06984.1|	unnamed protein product	69.7	_	_	_	GO:0003674;GO:0003676;GO:0003723;GO:0003824;GO:0004518;GO:0004519;GO:0005488;GO:0005575;GO:0005622;GO:0005623;GO:0006139;GO:0006725;GO:0006807;GO:0008150;GO:0008152;GO:0009451;GO:0009987;GO:0016070;GO:0016787;GO:0016788;GO:0034641;GO:0043170;GO:0043226;GO:0043227;GO:0043229;GO:0043231;GO:0043412;GO:0044237;GO:0044238;GO:0044424;GO:0044464;GO:0046483;GO:0071704;GO:0090304;GO:0090305;GO:0097159;GO:…	KOG4197	S	None	_
gene10204	1113	gi|661880424|emb|CDP15955.1|	unnamed protein product	64.7	sp|Q38911|XTH15_ARATH	Xyloglucan endotransglucosylase/hydrolase protein 15 OS=Arabidopsis thaliana OX=3702 GN=XTH15 PE=1 SV=1	55.3	GO:0003674;GO:0003824;GO:0005575;GO:0005618;GO:0005622;GO:0005623;GO:0005737;GO:0005794;GO:0006950;GO:0008150;GO:0009266;GO:0009408;GO:0009409;GO:0009605;GO:0009612;GO:0009628;GO:0009664;GO:0009719;GO:0009725;GO:0009733;GO:0009741;GO:0009987;GO:0010033;GO:0012505;GO:0014070;GO:0016043;GO:0016740;GO:0016757;GO:0016758;GO:0016762;GO:0030312;GO:0033993;GO:0042221;GO:0043226;GO:0043227;GO:0043229;GO:…	COG2273	G	K08235	E2.4.1.207
gene10205	705	gi|661887401|emb|CDP09181.1|	unnamed protein product	80.9	sp|Q8L7Y9|NPC1_ARATH	Non-specific phospholipase C1 OS=Arabidopsis thaliana OX=3702 GN=NPC1 PE=2 SV=1	71.9	GO:0003674;GO:0003824;GO:0003993;GO:0004620;GO:0004629;GO:0006629;GO:0006644;GO:0006793;GO:0006796;GO:0008081;GO:0008150;GO:0008152;GO:0009056;GO:0009395;GO:0009405;GO:0009987;GO:0016042;GO:0016298;GO:0016311;GO:0016787;GO:0016788;GO:0016791;GO:0019637;GO:0034480;GO:0035821;GO:0042578;GO:0044003;GO:0044237;GO:0044238;GO:0044242;GO:0044248;GO:0044255;GO:0044403;GO:0044419;GO:0046434;GO:0051701;GO:…	COG3511	M	K01114	plcC
gene10206	986	gi|1111110245|ref|XP_019247277.1|	PREDICTED: blue-light photoreceptor PHR2	83.3	sp|Q8LB72|PHR2_ARATH	Blue-light photoreceptor PHR2 OS=Arabidopsis thaliana OX=3702 GN=PHR2 PE=2 SV=2	68.7	GO:0000166;GO:0000719;GO:0003674;GO:0003676;GO:0003677;GO:0003684;GO:0003824;GO:0003904;GO:0003913;GO:0005488;GO:0006139;GO:0006259;GO:0006281;GO:0006290;GO:0006725;GO:0006807;GO:0006950;GO:0006974;GO:0008150;GO:0008152;GO:0009987;GO:0016829;GO:0016830;GO:0033554;GO:0034641;GO:0036094;GO:0043167;GO:0043168;GO:0043170;GO:0044237;GO:0044238;GO:0044260;GO:0046483;GO:0048037;GO:0050660;GO:0050662;GO:…	COG0415|KOG0133	LT	None	_
gene10207	1055	gi|661890871|emb|CDP05448.1|	unnamed protein product	74.6	sp|Q8VZT8|RT11_ARATH	Probable ribosomal protein S11, mitochondrial OS=Arabidopsis thaliana OX=3702 GN=NFD3 PE=2 SV=1	58.1	GO:0000028;GO:0000313;GO:0000314;GO:0000462;GO:0000741;GO:0003674;GO:0003676;GO:0003723;GO:0003729;GO:0003735;GO:0005198;GO:0005488;GO:0005575;GO:0005622;GO:0005623;GO:0005737;GO:0005739;GO:0005759;GO:0005761;GO:0005763;GO:0005840;GO:0006139;GO:0006364;GO:0006396;GO:0006412;GO:0006518;GO:0006725;GO:0006807;GO:0006996;GO:0006997;GO:0007275;GO:0008150;GO:0008152;GO:0009058;GO:0009059;GO:0009553;GO:…	COG0100	J	K02948	RP-S11, MRPS11, rpsK
gene10208	1073	gi|1026007465|ref|XP_016555514.1|	PREDICTED: tetraspanin-19	70.7	sp|Q940P5|TET19_ARATH	Tetraspanin-19 OS=Arabidopsis thaliana OX=3702 GN=TOM2AH3 PE=2 SV=1	56.3	GO:0003674;GO:0003824;GO:0004553;GO:0004563;GO:0005575;GO:0005618;GO:0005623;GO:0005886;GO:0009505;GO:0015929;GO:0016020;GO:0016787;GO:0016798;GO:0030312;GO:0044464;GO:0071944	_	_	None	_
gene10209	901	_	_	_	_	_	_	_	_	_	_	_
gene1021	2365	_	_	_	_	_	_	_	_	_	_	_
gene10210	1117	_	_	_	sp|Q96A22|CK052_HUMAN	Uncharacterized protein C11orf52 OS=Homo sapiens OX=9606 GN=C11orf52 PE=1 SV=2	64.1	_	_	_	_	_
gene10211	993	_	_	_	sp|Q9NQG1|MANBL_HUMAN	Protein MANBAL OS=Homo sapiens OX=9606 GN=MANBAL PE=1 SV=1	91.8	_	_	_	_	_
gene10212	838	gi|661891928|emb|CDP04154.1|	unnamed protein product	80.5	sp|Q61545|EWS_MOUSE	RNA-binding protein EWS OS=Mus musculus OX=10090 GN=Ewsr1 PE=1 SV=2	36.7	GO:0000375;GO:0000377;GO:0000398;GO:0003674;GO:0003676;GO:0003723;GO:0005488;GO:0005575;GO:0005622;GO:0005623;GO:0005634;GO:0005654;GO:0005681;GO:0005684;GO:0005686;GO:0006139;GO:0006396;GO:0006397;GO:0006725;GO:0006807;GO:0008150;GO:0008152;GO:0008380;GO:0009987;GO:0010467;GO:0016070;GO:0016071;GO:0030532;GO:0031974;GO:0031981;GO:0032991;GO:0034641;GO:0043170;GO:0043226;GO:0043227;GO:0043229;GO:…	KOG1548	A	K13093	HTATSF1
gene10213	788	gi|661896207|emb|CDP00785.1|	unnamed protein product	86.9	sp|Q9ZVF6|PAHX_ARATH	Phytanoyl-CoA dioxygenase OS=Arabidopsis thaliana OX=3702 GN=PAHX PE=2 SV=2	70.6	GO:0003674;GO:0003824;GO:0005575;GO:0005623;GO:0005886;GO:0008150;GO:0008152;GO:0016020;GO:0016491;GO:0016705;GO:0016706;GO:0044464;GO:0048244;GO:0051213;GO:0055114;GO:0071944	COG5285|KOG3290	I	None	_
gene10214	805	gi|1343991562|ref|XP_023877789.1|	receptor-like protein kinase HAIKU2	75.9	sp|F4I2N7|RLK7_ARATH	Receptor-like protein kinase 7 OS=Arabidopsis thaliana OX=3702 GN=RLK7 PE=1 SV=1	66.7	GO:0000003;GO:0003006;GO:0007275;GO:0008150;GO:0009791;GO:0009888;GO:0009960;GO:0010154;GO:0022414;GO:0032501;GO:0032502;GO:0048316;GO:0048608;GO:0048731;GO:0048856;GO:0061458	COG4886	T	None	_
gene10215	1016	gi|1276264052|gb|PIN20522.1|	GTP-binding ADP-ribosylation factor Arf1	97.8	sp|P40940|ARF3_ARATH	ADP-ribosylation factor 3 OS=Arabidopsis thaliana OX=3702 GN=ARF3 PE=1 SV=2	93.4	GO:0005575;GO:0005622;GO:0005623;GO:0005737;GO:0005794;GO:0005795;GO:0005886;GO:0008150;GO:0010035;GO:0010038;GO:0012505;GO:0016020;GO:0031984;GO:0042221;GO:0043226;GO:0043227;GO:0043229;GO:0043231;GO:0044422;GO:0044424;GO:0044431;GO:0044444;GO:0044446;GO:0044464;GO:0046686;GO:0050896;GO:0071944;GO:0098791	COG1100|KOG0070	U	K07942	ARL1
gene10216	715	_	_	_	_	_	_	_	_	_	_	_
gene10217	968	gi|661873035|emb|CDP21043.1|	unnamed protein product	85.4	sp|F4IXJ7|MED6_ARATH	Mediator of RNA polymerase II transcription subunit 6 OS=Arabidopsis thaliana OX=3702 GN=MED6 PE=1 SV=1	59.2	GO:0000428;GO:0001128;GO:0003674;GO:0003712;GO:0003713;GO:0005575;GO:0005622;GO:0005623;GO:0005634;GO:0005654;GO:0005667;GO:0006139;GO:0006351;GO:0006352;GO:0006355;GO:0006357;GO:0006366;GO:0006367;GO:0006725;GO:0006807;GO:0008150;GO:0008152;GO:0009058;GO:0009059;GO:0009889;GO:0009891;GO:0009893;GO:0009987;GO:0010467;GO:0010468;GO:0010556;GO:0010557;GO:0010604;GO:0016043;GO:0016070;GO:0016591;GO:…	COG5097|KOG3169	K	K15128	MED6
gene10218	1031	gi|661894507|emb|CDP01506.1|	unnamed protein product	90.2	sp|P93784|14335_SOLTU	14-3-3-like protein 16R OS=Solanum tuberosum OX=4113 PE=2 SV=1	85.9	GO:0005575;GO:0005622;GO:0005623;GO:0005737;GO:0005773;GO:0005774;GO:0005794;GO:0005829;GO:0005886;GO:0007154;GO:0007165;GO:0008150;GO:0009719;GO:0009725;GO:0009741;GO:0009742;GO:0009755;GO:0009987;GO:0010033;GO:0012505;GO:0014070;GO:0016020;GO:0019222;GO:0023052;GO:0031090;GO:0032870;GO:0033993;GO:0042221;GO:0043226;GO:0043227;GO:0043229;GO:0043231;GO:0043401;GO:0044422;GO:0044424;GO:0044437;GO:…	COG5040|KOG0841	O	K06630	YWHAE
gene10219	1108	gi|661883150|emb|CDP13358.1|	unnamed protein product	76.4	_	_	_	GO:0000981;GO:0000982;GO:0001077;GO:0001228;GO:0003674;GO:0003676;GO:0003677;GO:0003700;GO:0005488;GO:0005575;GO:0005622;GO:0005623;GO:0005634;GO:0005737;GO:0005829;GO:0006139;GO:0006351;GO:0006355;GO:0006357;GO:0006366;GO:0006725;GO:0006807;GO:0008150;GO:0008152;GO:0009058;GO:0009059;GO:0009889;GO:0009891;GO:0009893;GO:0009987;GO:0010467;GO:0010468;GO:0010556;GO:0010557;GO:0010604;GO:0010628;GO:…	_	_	None	_
gene1022	1865	gi|661877600|emb|CDP18589.1|	unnamed protein product	58.8	sp|Q9LJE2|SYKM_ARATH	Lysine--tRNA ligase, chloroplastic/mitochondrial OS=Arabidopsis thaliana OX=3702 GN=OVA5 PE=2 SV=1	52.6	GO:0000003;GO:0003006;GO:0005575;GO:0005622;GO:0005623;GO:0005737;GO:0005739;GO:0007275;GO:0008150;GO:0009507;GO:0009536;GO:0009791;GO:0009908;GO:0022414;GO:0032501;GO:0032502;GO:0035670;GO:0043226;GO:0043227;GO:0043229;GO:0043231;GO:0044424;GO:0044444;GO:0044464;GO:0048367;GO:0048437;GO:0048438;GO:0048440;GO:0048467;GO:0048481;GO:0048608;GO:0048731;GO:0048827;GO:0048856;GO:0061458;GO:0090567;GO:…	COG1190|KOG1885	J	None	_
gene10220	1112	_	_	_	_	_	_	_	_	_	_	_
gene10221	1087	gi|1199290112|gb|OUS45213.1|	HAD-like domain-containing protein	30.9	sp|Q5E9D6|HDHD3_BOVIN	Haloacid dehalogenase-like hydrolase domain-containing protein 3 OS=Bos taurus OX=9913 GN=HDHD3 PE=2 SV=1	93.6	GO:0003674;GO:0003676;GO:0003723;GO:0005488;GO:0005575;GO:0005622;GO:0005623;GO:0005634;GO:0005654;GO:0005697;GO:0006996;GO:0008150;GO:0009889;GO:0009891;GO:0009893;GO:0009987;GO:0010556;GO:0010557;GO:0010604;GO:0015030;GO:0016043;GO:0016604;GO:0019219;GO:0019222;GO:0022607;GO:0031323;GO:0031325;GO:0031326;GO:0031328;GO:0031974;GO:0031981;GO:0032200;GO:0032202;GO:0032203;GO:0032991;GO:0043085;GO:…	COG1011|COG1218|KOG3085|KOG3099	P	None	_
gene10222	1033	gi|1273183043|gb|PIA64750.1|	hypothetical protein AQUCO_00100312v1	32.9	sp|Q3T040|RT07_BOVIN	28S ribosomal protein S7, mitochondrial OS=Bos taurus OX=9913 GN=MRPS7 PE=1 SV=1	97.2	GO:0000028;GO:0003674;GO:0003676;GO:0003723;GO:0003729;GO:0003735;GO:0005198;GO:0005488;GO:0005575;GO:0005622;GO:0005623;GO:0005737;GO:0005840;GO:0006412;GO:0006518;GO:0006807;GO:0006996;GO:0008150;GO:0008152;GO:0009058;GO:0009059;GO:0009507;GO:0009536;GO:0009987;GO:0010467;GO:0016043;GO:0019538;GO:0019843;GO:0022607;GO:0022613;GO:0022618;GO:0032991;GO:0034622;GO:0034641;GO:0034645;GO:0042254;GO:…	COG0049|KOG3291	J	K02992	RP-S7, MRPS7, rpsG
gene10223	1092	_	_	_	sp|Q29RU2|OIT3_BOVIN	Oncoprotein-induced transcript 3 protein OS=Bos taurus OX=9913 GN=OIT3 PE=2 SV=1	95.7	_	_	_	_	_
gene10224	1059	_	_	_	sp|P60606|CTXN1_HUMAN	Cortexin-1 OS=Homo sapiens OX=9606 GN=CTXN1 PE=3 SV=1	100.0	_	_	_	_	_
gene10225	1069	gi|661894889|emb|CDP01888.1|	unnamed protein product	83.5	sp|A0A1P8B554|THLP1_ARATH	Thaumatin-like protein 1 OS=Arabidopsis thaliana OX=3702 GN=TLP1 PE=2 SV=1	70.3	GO:0008150;GO:0009605;GO:0009607;GO:0009617;GO:0009719;GO:0009723;GO:0009725;GO:0010033;GO:0042221;GO:0043207;GO:0050896;GO:0051704;GO:0051707	_	_	None	_
gene10226	1042	gi|661885387|emb|CDP10898.1|	unnamed protein product	66.3	sp|Q8S4Q6|FHY1_ARATH	Protein FAR-RED ELONGATED HYPOCOTYL 1 OS=Arabidopsis thaliana OX=3702 GN=FHY1 PE=1 SV=1	37.1	GO:0003674;GO:0003824;GO:0006725;GO:0008150;GO:0008152;GO:0009058;GO:0009698;GO:0009699;GO:0009808;GO:0009809;GO:0009987;GO:0016491;GO:0016722;GO:0019438;GO:0019748;GO:0044237;GO:0044249;GO:0044550;GO:0055114;GO:0071704;GO:1901360;GO:1901362;GO:1901576	_	_	None	_
gene10227	1021	gi|1371503555|gb|PSR99833.1|	14-3-3 protein	92.0	sp|P93207|14310_SOLLC	14-3-3 protein 10 OS=Solanum lycopersicum OX=4081 GN=TFT10 PE=2 SV=2	90.0	GO:0005575;GO:0005618;GO:0005622;GO:0005623;GO:0005634;GO:0005737;GO:0005829;GO:0005886;GO:0006950;GO:0006952;GO:0007154;GO:0007165;GO:0008150;GO:0009266;GO:0009409;GO:0009507;GO:0009536;GO:0009605;GO:0009607;GO:0009617;GO:0009628;GO:0009719;GO:0009725;GO:0009741;GO:0009742;GO:0009755;GO:0009893;GO:0009894;GO:0009896;GO:0009987;GO:0010033;GO:0010035;GO:0010038;GO:0010604;GO:0014070;GO:0016020;GO:…	COG5040|KOG0841	O	K06630	YWHAE
gene10228	1022	gi|661894732|emb|CDP01731.1|	unnamed protein product	77.6	_	_	_	_	_	_	None	_
gene10229	1090	gi|661888251|emb|CDP08368.1|	unnamed protein product	74.4	sp|Q39224|SRG1_ARATH	Protein SRG1 OS=Arabidopsis thaliana OX=3702 GN=SRG1 PE=2 SV=1	54.4	GO:0003674;GO:0003824;GO:0007275;GO:0007568;GO:0008150;GO:0008152;GO:0010150;GO:0016491;GO:0016679;GO:0016682;GO:0032501;GO:0032502;GO:0048366;GO:0048367;GO:0048731;GO:0048827;GO:0048856;GO:0055114;GO:0090693;GO:0099402	COG3491|KOG0143	Q	None	_
gene1023	2256	gi|1109267511|ref|XP_019157854.1|	PREDICTED: stromal 70 kDa heat shock-related protein, chloroplastic-like	91.4	sp|Q02028|HSP7S_PEA	Stromal 70 kDa heat shock-related protein, chloroplastic OS=Pisum sativum OX=3888 GN=HSP70 PE=2 SV=1	89.3	GO:0000166;GO:0003674;GO:0005488;GO:0005524;GO:0005575;GO:0005576;GO:0005622;GO:0005623;GO:0005634;GO:0005737;GO:0005739;GO:0006605;GO:0006810;GO:0006886;GO:0006950;GO:0008104;GO:0008144;GO:0008150;GO:0009266;GO:0009408;GO:0009409;GO:0009507;GO:0009526;GO:0009532;GO:0009536;GO:0009570;GO:0009579;GO:0009628;GO:0009941;GO:0010035;GO:0010038;GO:0015031;GO:0015833;GO:0017076;GO:0030554;GO:0031967;GO:…	COG0443|KOG0102	O	None	_
gene10230	1074	gi|661897062|emb|CDO98774.1|	unnamed protein product	92.7	sp|Q9LSP7|UBC32_ARATH	Ubiquitin-conjugating enzyme E2 32 OS=Arabidopsis thaliana OX=3702 GN=UBC32 PE=2 SV=1	82.1	GO:0003674;GO:0003824;GO:0004842;GO:0005488;GO:0005515;GO:0005575;GO:0005622;GO:0005623;GO:0005737;GO:0005783;GO:0006464;GO:0006508;GO:0006511;GO:0006807;GO:0008150;GO:0008152;GO:0009056;GO:0009057;GO:0009987;GO:0012505;GO:0016020;GO:0016567;GO:0016740;GO:0019538;GO:0019787;GO:0019899;GO:0019941;GO:0030163;GO:0031625;GO:0032446;GO:0036211;GO:0043170;GO:0043226;GO:0043227;GO:0043229;GO:0043231;GO:…	COG5078|KOG0428	O	K10578	UBE2J1, NCUBE1, UBC6
gene10231	1022	gi|661888228|emb|CDP08345.1|	unnamed protein product	86.4	sp|Q9LD45|BI1_ARATH	Bax inhibitor 1 OS=Arabidopsis thaliana OX=3702 GN=BI-1 PE=1 SV=1	76.0	GO:0000038;GO:0001101;GO:0005575;GO:0005622;GO:0005623;GO:0005634;GO:0005635;GO:0005737;GO:0005783;GO:0006082;GO:0006629;GO:0006631;GO:0006950;GO:0006983;GO:0006984;GO:0007154;GO:0007165;GO:0008150;GO:0008152;GO:0009414;GO:0009415;GO:0009607;GO:0009628;GO:0009987;GO:0010035;GO:0010941;GO:0012505;GO:0019752;GO:0023052;GO:0031967;GO:0031975;GO:0032787;GO:0033554;GO:0034976;GO:0042221;GO:0043067;GO:…	KOG1629	V	None	_
gene10232	956	gi|743883242|ref|XP_010909363.1|	PREDICTED: glutamine synthetase nodule isozyme	44.1	sp|P51118|GLNA1_VITVI	Glutamine synthetase cytosolic isozyme 1 OS=Vitis vinifera OX=29760 GN=GS1-1 PE=2 SV=1	65.6	GO:0003674;GO:0003824;GO:0004356;GO:0005488;GO:0005507;GO:0005515;GO:0005575;GO:0005618;GO:0005622;GO:0005623;GO:0005737;GO:0005829;GO:0005840;GO:0005886;GO:0005911;GO:0006082;GO:0006807;GO:0007275;GO:0007568;GO:0008150;GO:0008152;GO:0009506;GO:0009987;GO:0010150;GO:0016020;GO:0016211;GO:0016874;GO:0016879;GO:0016880;GO:0022626;GO:0030054;GO:0030312;GO:0032501;GO:0032502;GO:0032991;GO:0042126;GO:…	COG0174|KOG0683	E	K01915	glnA, GLUL
gene10233	1093	gi|661885973|emb|CDP10590.1|	unnamed protein product	89.5	sp|F4ILR7|DEXH1_ARATH	DExH-box ATP-dependent RNA helicase DExH1 OS=Arabidopsis thaliana OX=3702 GN=At2g35920 PE=2 SV=1	75.8	GO:0003674;GO:0003676;GO:0003723;GO:0003724;GO:0003824;GO:0004004;GO:0004386;GO:0005488;GO:0005575;GO:0005622;GO:0005623;GO:0005737;GO:0005739;GO:0006139;GO:0006396;GO:0006725;GO:0006807;GO:0008026;GO:0008150;GO:0008152;GO:0008186;GO:0009987;GO:0010467;GO:0016070;GO:0016462;GO:0016787;GO:0016817;GO:0016818;GO:0016887;GO:0017111;GO:0034641;GO:0042623;GO:0043170;GO:0043226;GO:0043227;GO:0043229;GO:…	COG1643|KOG0920	A	K14442	DHX36, RHAU
gene10234	836	gi|661891884|emb|CDP04110.1|	unnamed protein product	78.8	sp|Q6SKR2|N6MT1_MOUSE	Methyltransferase N6AMT1 OS=Mus musculus OX=10090 GN=N6amt1 PE=1 SV=1	45.3	GO:0003674;GO:0003676;GO:0003723;GO:0003824;GO:0004518;GO:0004519;GO:0005488;GO:0005575;GO:0005622;GO:0005623;GO:0005737;GO:0006139;GO:0006725;GO:0006807;GO:0008150;GO:0008152;GO:0009451;GO:0009507;GO:0009536;GO:0009987;GO:0016070;GO:0016787;GO:0016788;GO:0034641;GO:0043170;GO:0043226;GO:0043227;GO:0043229;GO:0043231;GO:0043412;GO:0044237;GO:0044238;GO:0044424;GO:0044444;GO:0044464;GO:0046483;GO:…	COG2890|KOG3191	J	K02493	hemK, prmC, HEMK
gene10235	1126	gi|661881025|emb|CDP15410.1|	unnamed protein product	82.3	sp|O80990|CIA1_ARATH	Protein CIA1 OS=Arabidopsis thaliana OX=3702 GN=CIA1 PE=1 SV=2	64.9	GO:0005575;GO:0005622;GO:0005623;GO:0005737;GO:0005829;GO:0006790;GO:0008150;GO:0008152;GO:0009987;GO:0016043;GO:0016226;GO:0022607;GO:0031163;GO:0032991;GO:0044085;GO:0044237;GO:0044424;GO:0044444;GO:0044445;GO:0044464;GO:0051186;GO:0071840;GO:0097361	KOG0645	E	None	_
gene10236	1249	gi|661897694|emb|CDO99406.1|	unnamed protein product	95.7	sp|O23016|KCAB_ARATH	Probable voltage-gated potassium channel subunit beta OS=Arabidopsis thaliana OX=3702 GN=KAB1 PE=1 SV=1	88.4	GO:0005575;GO:0005623;GO:0005886;GO:0005911;GO:0009506;GO:0016020;GO:0030054;GO:0044464;GO:0055044;GO:0071944	COG0667|KOG1575	C	None	_
gene10237	1010	_	_	_	_	_	_	_	_	_	_	_
gene10238	1010	_	_	_	sp|Q15773|MLF2_HUMAN	Myeloid leukemia factor 2 OS=Homo sapiens OX=9606 GN=MLF2 PE=1 SV=1	49.6	_	_	_	_	_
gene10239	1059	gi|661897583|emb|CDO99295.1|	unnamed protein product	48.6	sp|P0C8S1|RP8L2_ARATH	Probable disease resistance RPP8-like protein 2 OS=Arabidopsis thaliana OX=3702 GN=RPP8L2 PE=3 SV=1	32.1	GO:0000166;GO:0001101;GO:0002230;GO:0002238;GO:0002239;GO:0002252;GO:0002376;GO:0002682;GO:0002697;GO:0002831;GO:0003674;GO:0005488;GO:0005575;GO:0005623;GO:0005886;GO:0005911;GO:0006950;GO:0006952;GO:0006955;GO:0007154;GO:0007165;GO:0008150;GO:0008219;GO:0009314;GO:0009416;GO:0009506;GO:0009605;GO:0009607;GO:0009611;GO:0009615;GO:0009620;GO:0009626;GO:0009628;GO:0009637;GO:0009642;GO:0009646;GO:…	KOG4658	T	None	_
gene1024	2338	_	_	_	_	_	_	_	_	_	_	_
gene10240	1051	gi|1371508408|gb|PSS04636.1|	Sporulation protein	96.2	_	_	_	GO:0000322;GO:0000323;GO:0000324;GO:0000329;GO:0005575;GO:0005622;GO:0005623;GO:0005737;GO:0005739;GO:0005773;GO:0005774;GO:0005783;GO:0008150;GO:0008152;GO:0010467;GO:0012505;GO:0016020;GO:0031090;GO:0043170;GO:0043226;GO:0043227;GO:0043229;GO:0043231;GO:0044422;GO:0044424;GO:0044437;GO:0044444;GO:0044446;GO:0044464;GO:0071704;GO:0098588;GO:0098805;GO:0098852;GO:0140053	COG1723|KOG2861	S	None	_
gene10241	1121	gi|1340425015|ref|XP_023763458.1|	probable magnesium transporter NIPA6 isoform X2	54.8	sp|Q9LIR9|NIPA1_ARATH	Probable magnesium transporter NIPA1 OS=Arabidopsis thaliana OX=3702 GN=At3g23870 PE=2 SV=1	70.8	GO:0002252;GO:0002376;GO:0003674;GO:0005488;GO:0005515;GO:0005575;GO:0005622;GO:0005623;GO:0005737;GO:0005768;GO:0005769;GO:0005783;GO:0005886;GO:0006810;GO:0006811;GO:0006812;GO:0006950;GO:0006952;GO:0008150;GO:0009605;GO:0009607;GO:0009615;GO:0012505;GO:0015693;GO:0016020;GO:0030001;GO:0031410;GO:0031982;GO:0043207;GO:0043226;GO:0043227;GO:0043229;GO:0043231;GO:0043621;GO:0044424;GO:0044444;GO:…	KOG2922	P	None	_
gene10242	1132	gi|661888199|emb|CDP08316.1|	unnamed protein product	93.4	sp|Q8RY73|DXO_ARATH	Decapping nuclease DXO homolog, chloroplastic OS=Arabidopsis thaliana OX=3702 GN=At4g17620 PE=1 SV=1	76.7	GO:0005575;GO:0005622;GO:0005623;GO:0005737;GO:0005829;GO:0044424;GO:0044444;GO:0044464	KOG1982	L	K14845	RAI1, DOM3Z
gene10243	1042	gi|1271209574|gb|PHU24774.1|	Phytoene dehydrogenase, chloroplastic/chromoplastic	90.1	sp|P28554|PDS_SOLLC	15-cis-phytoene desaturase, chloroplastic/chromoplastic OS=Solanum lycopersicum OX=4081 GN=PDS PE=1 SV=1	90.1	GO:0003674;GO:0003824;GO:0005575;GO:0005622;GO:0005623;GO:0005737;GO:0006629;GO:0006720;GO:0006721;GO:0008150;GO:0008152;GO:0008299;GO:0008610;GO:0009058;GO:0009507;GO:0009526;GO:0009534;GO:0009536;GO:0009579;GO:0009941;GO:0009987;GO:0016108;GO:0016109;GO:0016114;GO:0016116;GO:0016117;GO:0016166;GO:0016491;GO:0016627;GO:0031967;GO:0031975;GO:0031976;GO:0031984;GO:0042440;GO:0043226;GO:0043227;GO:…	COG1231|KOG0029	Q	K02293	PDS, crtP
gene10244	1075	gi|661888977|emb|CDP07420.1|	unnamed protein product	95.8	sp|P93024|ARFE_ARATH	Auxin response factor 5 OS=Arabidopsis thaliana OX=3702 GN=ARF5 PE=1 SV=3	72.7	GO:0000003;GO:0000578;GO:0001067;GO:0003002;GO:0003006;GO:0003674;GO:0003676;GO:0003677;GO:0003700;GO:0005488;GO:0005515;GO:0005575;GO:0005622;GO:0005623;GO:0005634;GO:0006355;GO:0007275;GO:0007389;GO:0008150;GO:0009719;GO:0009725;GO:0009733;GO:0009790;GO:0009791;GO:0009793;GO:0009798;GO:0009880;GO:0009888;GO:0009889;GO:0009908;GO:0009942;GO:0010033;GO:0010051;GO:0010154;GO:0010305;GO:0010468;GO:…	_	_	K14486	K14486, ARF
gene10245	1015	gi|661885273|emb|CDP11061.1|	unnamed protein product	60.9	sp|Q8GT20|BEBT_TOBAC	Benzyl alcohol O-benzoyltransferase OS=Nicotiana tabacum OX=4097 GN=HSR201 PE=1 SV=1	48.8	GO:0003674;GO:0003824;GO:0006082;GO:0006629;GO:0006631;GO:0006690;GO:0008150;GO:0008152;GO:0008374;GO:0009987;GO:0010327;GO:0010597;GO:0016407;GO:0016413;GO:0016740;GO:0016746;GO:0016747;GO:0019372;GO:0019752;GO:0032787;GO:0043436;GO:0044237;GO:0044238;GO:0044255;GO:0044281;GO:0071704;GO:1901568	_	_	None	_
gene10246	1048	gi|1175858606|ref|XP_020583001.1|	calmodulin-2/4-like isoform X2	67.1	sp|P0DP30|CALM2_RAT	Calmodulin-2 OS=Rattus norvegicus OX=10116 GN=Calm2 PE=1 SV=1	100.0	GO:0003674;GO:0005488;GO:0005509;GO:0007154;GO:0007165;GO:0008150;GO:0009987;GO:0019722;GO:0019932;GO:0023052;GO:0035556;GO:0043167;GO:0043169;GO:0046872;GO:0050789;GO:0050794;GO:0050896;GO:0051716;GO:0065007	COG5126|KOG0027	DTZ	K02183	CALM
gene10247	907	_	_	_	sp|O78757|NU6M_SHEEP	NADH-ubiquinone oxidoreductase chain 6 OS=Ovis aries OX=9940 GN=MT-ND6 PE=1 SV=1	94.0	_	_	_	_	_
gene10248	837	_	_	_	sp|O43315|AQP9_HUMAN	Aquaporin-9 OS=Homo sapiens OX=9606 GN=AQP9 PE=2 SV=2	53.1	_	_	_	_	_
gene10249	1085	_	_	_	sp|P97328|KHK_MOUSE	Ketohexokinase OS=Mus musculus OX=10090 GN=Khk PE=1 SV=1	87.6	_	_	_	_	_
gene1025	2162	gi|1281045520|ref|XP_023007521.1|	histone acetyltransferase MCC1-like	31.0	sp|Q17QK9|NAA60_BOVIN	N-alpha-acetyltransferase 60 OS=Bos taurus OX=9913 GN=NAA60 PE=2 SV=1	99.1	GO:0000003;GO:0003674;GO:0003824;GO:0004402;GO:0004596;GO:0006323;GO:0006325;GO:0006333;GO:0006334;GO:0006464;GO:0006473;GO:0006474;GO:0006475;GO:0006807;GO:0006996;GO:0007049;GO:0007059;GO:0008080;GO:0008150;GO:0008152;GO:0009987;GO:0010467;GO:0016043;GO:0016407;GO:0016410;GO:0016569;GO:0016570;GO:0016573;GO:0016740;GO:0016746;GO:0016747;GO:0017196;GO:0018193;GO:0018205;GO:0018206;GO:0018393;GO:…	COG0456|KOG3138	S	None	_
gene10250	944	gi|661877633|emb|CDP18536.1|	unnamed protein product	51.0	_	_	_	_	_	_	None	_
gene10251	722	gi|1217045946|ref|XP_021663058.1|	endonuclease 4-like isoform X1	35.0	sp|F4JJL0|ENDO4_ARATH	Endonuclease 4 OS=Arabidopsis thaliana OX=3702 GN=ENDO4 PE=1 SV=1	46.5	GO:0000014;GO:0003674;GO:0003824;GO:0004518;GO:0004519;GO:0004520;GO:0004536;GO:0005575;GO:0005576;GO:0006139;GO:0006259;GO:0006725;GO:0006807;GO:0008150;GO:0008152;GO:0009987;GO:0016787;GO:0016788;GO:0034641;GO:0043170;GO:0043765;GO:0044237;GO:0044238;GO:0044260;GO:0046483;GO:0071704;GO:0090304;GO:0090305;GO:0140097;GO:1901360	_	_	None	_
gene10252	1120	gi|661877340|emb|CDP18786.1|	unnamed protein product	81.7	sp|Q9S775|PKL_ARATH	CHD3-type chromatin-remodeling factor PICKLE OS=Arabidopsis thaliana OX=3702 GN=PKL PE=1 SV=1	64.6	GO:0001101;GO:0003674;GO:0003676;GO:0003677;GO:0005488;GO:0005575;GO:0005622;GO:0005623;GO:0005634;GO:0006325;GO:0006338;GO:0006355;GO:0006996;GO:0007154;GO:0007165;GO:0007275;GO:0008150;GO:0008283;GO:0009719;GO:0009725;GO:0009733;GO:0009735;GO:0009736;GO:0009739;GO:0009755;GO:0009787;GO:0009788;GO:0009889;GO:0009890;GO:0009892;GO:0009966;GO:0009968;GO:0009987;GO:0010033;GO:0010468;GO:0010556;GO:…	COG0553|KOG0383	KL	K11643	CHD4, MI2B
gene10253	1072	gi|661898184|emb|CDO98151.1|	unnamed protein product	61.1	_	_	_	_	_	_	None	_
gene10254	1009	gi|661874485|emb|CDP20573.1|	unnamed protein product	73.8	sp|A0A2P1GIY9|REDX2_CATRO	Protein REDOX 2 OS=Catharanthus roseus OX=4058 GN=Redox2 PE=1 SV=1	60.6	GO:0000166;GO:0001101;GO:0003674;GO:0003824;GO:0004033;GO:0005488;GO:0005575;GO:0005622;GO:0005623;GO:0005737;GO:0006950;GO:0006970;GO:0008106;GO:0008150;GO:0008152;GO:0009266;GO:0009409;GO:0009414;GO:0009415;GO:0009507;GO:0009536;GO:0009628;GO:0009651;GO:0010035;GO:0016229;GO:0016491;GO:0016614;GO:0016616;GO:0036094;GO:0042221;GO:0043167;GO:0043168;GO:0043226;GO:0043227;GO:0043229;GO:0043231;GO:…	COG0656|KOG1577	S	None	_
gene10255	914	_	_	_	_	_	_	_	_	_	_	_
gene10256	841	gi|558603992|ref|YP_008816054.1|	NADH dehydrogenase subunit 1 (mitochondrion)	47.3	sp|Q6EMT1|NU1M_BOSIN	NADH-ubiquinone oxidoreductase chain 1 OS=Bos indicus OX=9915 GN=MT-ND1 PE=3 SV=1	85.9	GO:0006091;GO:0008150;GO:0008152;GO:0009987;GO:0015980;GO:0044237;GO:0045333;GO:0055114	COG1005|KOG4770	C	K03878	ND1
gene10257	1020	_	_	_	sp|P83095|LACTB_BOVIN	Serine beta-lactamase-like protein LACTB, mitochondrial OS=Bos taurus OX=9913 GN=LACTB PE=1 SV=2	97.1	_	_	_	_	_
gene10258	728	gi|672208759|ref|XP_008780415.1|	PREDICTED: actin, muscle, partial	84.3	sp|P68136|ACTS_RAT	Actin, alpha skeletal muscle OS=Rattus norvegicus OX=10116 GN=Acta1 PE=1 SV=1	89.2	GO:0005575;GO:0005622;GO:0005623;GO:0005737;GO:0005856;GO:0005858;GO:0005875;GO:0005929;GO:0005930;GO:0015630;GO:0030286;GO:0032838;GO:0032991;GO:0036156;GO:0042995;GO:0043226;GO:0043228;GO:0043229;GO:0043232;GO:0044422;GO:0044424;GO:0044430;GO:0044441;GO:0044444;GO:0044446;GO:0044447;GO:0044463;GO:0044464;GO:0097014;GO:0099568;GO:0120025;GO:0120038;GO:1902494	COG5277|KOG0676	Z	K05692	ACTB_G1
gene10259	1090	gi|145354514|ref|XP_001421528.1|	predicted protein	34.2	sp|P26583|HMGB2_HUMAN	High mobility group protein B2 OS=Homo sapiens OX=9606 GN=HMGB2 PE=1 SV=2	98.3	GO:0000003;GO:0000228;GO:0000741;GO:0000785;GO:0000790;GO:0000791;GO:0001672;GO:0003006;GO:0003674;GO:0003676;GO:0003677;GO:0003700;GO:0005488;GO:0005515;GO:0005575;GO:0005622;GO:0005623;GO:0005634;GO:0005654;GO:0005657;GO:0005694;GO:0005719;GO:0006139;GO:0006259;GO:0006260;GO:0006261;GO:0006323;GO:0006325;GO:0006333;GO:0006334;GO:0006338;GO:0006342;GO:0006355;GO:0006357;GO:0006725;GO:0006807;GO:…	COG5648|KOG0381	B	K11295	HMGB2
gene1026	2238	gi|1137228151|gb|OMO92166.1|	hypothetical protein CCACVL1_06905	83.7	sp|Q9LKR4|FRS10_ARATH	Putative protein FAR1-RELATED SEQUENCE 10 OS=Arabidopsis thaliana OX=3702 GN=FRS10 PE=2 SV=2	75.4	GO:0003674;GO:0003700;GO:0005575;GO:0005622;GO:0005623;GO:0005634;GO:0006355;GO:0007154;GO:0007165;GO:0007602;GO:0007623;GO:0008150;GO:0009314;GO:0009416;GO:0009581;GO:0009582;GO:0009583;GO:0009585;GO:0009605;GO:0009628;GO:0009639;GO:0009889;GO:0009891;GO:0009893;GO:0009987;GO:0010017;GO:0010018;GO:0010218;GO:0010468;GO:0010556;GO:0010557;GO:0010604;GO:0010628;GO:0019219;GO:0019222;GO:0023052;GO:…	_	_	None	_
gene10260	1043	gi|661876995|emb|CDP19096.1|	unnamed protein product	53.5	sp|Q9C911|JJJ1_ARATH	DNAJ protein JJJ1 homolog OS=Arabidopsis thaliana OX=3702 GN=JJJ1 PE=1 SV=1	74.3	GO:0003674;GO:0005488;GO:0005575;GO:0005618;GO:0005622;GO:0005623;GO:0005634;GO:0005730;GO:0005737;GO:0005739;GO:0005740;GO:0005743;GO:0005753;GO:0008270;GO:0009507;GO:0009536;GO:0016020;GO:0016469;GO:0019866;GO:0030312;GO:0031090;GO:0031966;GO:0031967;GO:0031974;GO:0031975;GO:0031981;GO:0032991;GO:0043167;GO:0043169;GO:0043226;GO:0043227;GO:0043228;GO:0043229;GO:0043231;GO:0043232;GO:0043233;GO:…	KOG0717	O	K09506	DNAJA5
gene10261	1129	gi|661899155|emb|CDO97149.1|	unnamed protein product	65.3	sp|Q3ZBR0|SCNM1_BOVIN	Sodium channel modifier 1 OS=Bos taurus OX=9913 GN=SCNM1 PE=2 SV=1	31.5	GO:0000003;GO:0000413;GO:0003006;GO:0003674;GO:0003755;GO:0003824;GO:0005575;GO:0005622;GO:0005623;GO:0005737;GO:0005829;GO:0006464;GO:0006807;GO:0007275;GO:0008150;GO:0008152;GO:0009791;GO:0009888;GO:0009908;GO:0009987;GO:0010022;GO:0010050;GO:0010073;GO:0010582;GO:0016853;GO:0016859;GO:0018193;GO:0018208;GO:0019538;GO:0022414;GO:0032501;GO:0032502;GO:0036211;GO:0043170;GO:0043412;GO:0044237;GO:…	_	_	None	_
gene10262	1062	gi|661882853|emb|CDP13444.1|	unnamed protein product	97.4	sp|Q6YTY3|ALFL9_ORYSJ	PHD finger protein ALFIN-LIKE 9 OS=Oryza sativa subsp. japonica OX=39947 GN=Os07g0608400 PE=2 SV=1	85.2	GO:0001101;GO:0003674;GO:0003676;GO:0003677;GO:0003712;GO:0003714;GO:0005488;GO:0005575;GO:0005622;GO:0005623;GO:0005634;GO:0006950;GO:0006970;GO:0008150;GO:0009414;GO:0009415;GO:0009628;GO:0009651;GO:0009889;GO:0009890;GO:0009892;GO:0010035;GO:0010556;GO:0010558;GO:0010605;GO:0019219;GO:0019222;GO:0031323;GO:0031324;GO:0031326;GO:0031327;GO:0042221;GO:0043226;GO:0043227;GO:0043229;GO:0043231;GO:…	KOG1632	C	None	_
gene10263	1029	gi|661888230|emb|CDP08347.1|	unnamed protein product	69.9	sp|Q9LVU1|VAP21_ARATH	Vesicle-associated protein 2-1 OS=Arabidopsis thaliana OX=3702 GN=PVA21 PE=1 SV=1	88.4	GO:0005575;GO:0005622;GO:0005623;GO:0005737;GO:0005783;GO:0005886;GO:0012505;GO:0016020;GO:0043226;GO:0043227;GO:0043229;GO:0043231;GO:0044424;GO:0044444;GO:0044464;GO:0071944	COG5066|KOG0439	U	None	_
gene10264	1106	gi|661892762|emb|CDP03920.1|	unnamed protein product	92.4	sp|Q9FJK7|CCC12_ARATH	Cyclin-C1-2 OS=Arabidopsis thaliana OX=3702 GN=CYCC1-2 PE=2 SV=1	74.3	GO:0000079;GO:0000307;GO:0001932;GO:0001934;GO:0003674;GO:0005575;GO:0005622;GO:0005623;GO:0005634;GO:0006355;GO:0006357;GO:0008150;GO:0009889;GO:0009891;GO:0009893;GO:0010468;GO:0010556;GO:0010557;GO:0010562;GO:0010604;GO:0010628;GO:0016538;GO:0019207;GO:0019219;GO:0019220;GO:0019222;GO:0019887;GO:0030234;GO:0031323;GO:0031325;GO:0031326;GO:0031328;GO:0031399;GO:0031401;GO:0032268;GO:0032270;GO:…	COG5333|KOG0794	K	K15161	CCNC, SSN8
gene10265	1090	gi|661896876|emb|CDP00065.1|	unnamed protein product	82.1	sp|O80644|ACR9_ARATH	ACT domain-containing protein ACR9 OS=Arabidopsis thaliana OX=3702 GN=ACR9 PE=2 SV=1	64.3	GO:0005575;GO:0005622;GO:0005623;GO:0005737;GO:0009507;GO:0009536;GO:0043226;GO:0043227;GO:0043229;GO:0043231;GO:0044424;GO:0044444;GO:0044464	_	_	None	_
gene10266	1117	gi|1098816733|ref|XP_018814521.1|	PREDICTED: uncharacterized protein LOC108986367	63.2	_	_	_	GO:0000428;GO:0000988;GO:0000989;GO:0000990;GO:0000991;GO:0001076;GO:0003674;GO:0005575;GO:0005622;GO:0005623;GO:0005634;GO:0005654;GO:0005667;GO:0005669;GO:0005673;GO:0005737;GO:0005829;GO:0006139;GO:0006351;GO:0006352;GO:0006355;GO:0006357;GO:0006366;GO:0006367;GO:0006725;GO:0006807;GO:0008150;GO:0008152;GO:0009058;GO:0009059;GO:0009301;GO:0009889;GO:0009891;GO:0009893;GO:0009987;GO:0010467;GO:…	_	_	None	_
gene10267	1086	gi|661894884|emb|CDP01883.1|	unnamed protein product	82.7	sp|O13935|TRM4B_SCHPO	Multisite-specific tRNA:(cytosine-C(5))-methyltransferase trm4b OS=Schizosaccharomyces pombe (strain 972 / ATCC 24843) OX=284812 GN=trm4b PE=3 SV=2	36.9	GO:0003674;GO:0005215;GO:0005575;GO:0005623;GO:0005886;GO:0005887;GO:0006810;GO:0006857;GO:0008150;GO:0015833;GO:0016020;GO:0016021;GO:0022857;GO:0031224;GO:0031226;GO:0035672;GO:0035673;GO:0042886;GO:0042887;GO:0044425;GO:0044459;GO:0044464;GO:0051179;GO:0051234;GO:0055085;GO:0071702;GO:0071705;GO:0071944;GO:1904680	COG0144|KOG2198	J	None	_
gene10268	1092	gi|661883186|emb|CDP13394.1|	unnamed protein product	80.4	sp|Q94CD4|GILP_ARATH	GSH-induced LITAF domain protein OS=Arabidopsis thaliana OX=3702 GN=GILP PE=1 SV=1	76.0	GO:0002682;GO:0002683;GO:0005575;GO:0005623;GO:0005886;GO:0008150;GO:0010363;GO:0010941;GO:0016020;GO:0031347;GO:0031348;GO:0034051;GO:0043067;GO:0043069;GO:0044464;GO:0045088;GO:0045824;GO:0048519;GO:0048523;GO:0048583;GO:0048585;GO:0050776;GO:0050777;GO:0050789;GO:0050794;GO:0060548;GO:0065007;GO:0071944;GO:0080134;GO:0080135	_	_	None	_
gene10269	953	_	_	_	_	_	_	_	_	_	_	_
gene1027	2243	gi|661898673|emb|CDO98640.1|	unnamed protein product	92.2	sp|O04059|DHBK_SOLLC	Putative 3,4-dihydroxy-2-butanone kinase OS=Solanum lycopersicum OX=4081 GN=DHBK PE=2 SV=1	85.6	GO:0003674;GO:0003824;GO:0006793;GO:0006796;GO:0008150;GO:0008152;GO:0009987;GO:0016301;GO:0016310;GO:0016740;GO:0016772;GO:0016773;GO:0044237;GO:0047324	COG2376|KOG2426	G	K00863	E2.7.1.29, DAK1, DAK2
gene10270	866	_	_	_	_	_	_	_	_	_	_	_
gene10271	1126	_	_	_	sp|A4IFK7|RIPL2_BOVIN	RILP-like protein 2 OS=Bos taurus OX=9913 GN=RILPL2 PE=2 SV=1	94.9	_	_	_	_	_
gene10272	1072	gi|1050580286|ref|XP_017611232.1|	PREDICTED: hsp70-Hsp90 organizing protein 3	49.1	sp|P31948|STIP1_HUMAN	Stress-induced-phosphoprotein 1 OS=Homo sapiens OX=9606 GN=STIP1 PE=1 SV=1	99.6	GO:0000302;GO:0003674;GO:0005488;GO:0005515;GO:0005575;GO:0005622;GO:0005623;GO:0005634;GO:0005737;GO:0005829;GO:0005886;GO:0006950;GO:0006979;GO:0008150;GO:0009266;GO:0009314;GO:0009408;GO:0009416;GO:0009628;GO:0009636;GO:0009642;GO:0009644;GO:0009987;GO:0010035;GO:0010038;GO:0010286;GO:0016020;GO:0016043;GO:0022607;GO:0031072;GO:0034622;GO:0042221;GO:0042493;GO:0042542;GO:0043226;GO:0043227;GO:…	COG0457|KOG0548	O	None	_
gene10273	869	gi|661876487|emb|CDP19450.1|	unnamed protein product	89.7	sp|Q9ZVT7|RRP4_ARATH	Exosome complex component RRP4 homolog OS=Arabidopsis thaliana OX=3702 GN=RRP4 PE=1 SV=1	72.8	GO:0000176;GO:0000177;GO:0000178;GO:0000288;GO:0000291;GO:0000459;GO:0000460;GO:0000466;GO:0000467;GO:0000469;GO:0000956;GO:0003674;GO:0003676;GO:0003723;GO:0005488;GO:0005575;GO:0005622;GO:0005623;GO:0005634;GO:0005654;GO:0005730;GO:0005737;GO:0006139;GO:0006364;GO:0006396;GO:0006399;GO:0006401;GO:0006402;GO:0006403;GO:0006725;GO:0006807;GO:0008150;GO:0008152;GO:0008298;GO:0009056;GO:0009057;GO:…	COG1097|KOG3013	A	K03679	RRP4, EXOSC2
gene10274	1055	gi|661887726|emb|CDP08857.1|	unnamed protein product	75.8	sp|B2X050|MNR1_CAPAN	(+)-neomenthol dehydrogenase OS=Capsicum annuum OX=4072 GN=MNR1 PE=1 SV=1	61.5	GO:0003674;GO:0003824;GO:0004033;GO:0005575;GO:0005622;GO:0005623;GO:0005737;GO:0005829;GO:0008106;GO:0008150;GO:0008152;GO:0016491;GO:0016614;GO:0016616;GO:0044424;GO:0044444;GO:0044464;GO:0055114	COG1028|KOG1208	Q	K15095	E1.1.1.208
gene10275	1034	gi|661898263|emb|CDO98230.1|	unnamed protein product	71.2	_	_	_	GO:0001101;GO:0003674;GO:0003824;GO:0004497;GO:0005575;GO:0006629;GO:0006720;GO:0006721;GO:0008150;GO:0008152;GO:0009058;GO:0009719;GO:0009725;GO:0009753;GO:0009987;GO:0010033;GO:0016020;GO:0016101;GO:0016491;GO:0016705;GO:0016709;GO:0019748;GO:0032870;GO:0036209;GO:0042221;GO:0044237;GO:0044238;GO:0044255;GO:0044550;GO:0050896;GO:0051716;GO:0055114;GO:0070887;GO:0071229;GO:0071310;GO:0071395;GO:…	_	_	None	_
gene10276	1102	gi|970004345|ref|XP_015062965.1|	PREDICTED: probable E3 ubiquitin-protein ligase ARI2	64.5	sp|Q9LVX0|ARI3_ARATH	Probable E3 ubiquitin-protein ligase ARI3 OS=Arabidopsis thaliana OX=3702 GN=ARI3 PE=2 SV=1	49.2	GO:0000151;GO:0000209;GO:0003674;GO:0003824;GO:0004842;GO:0005488;GO:0005515;GO:0005575;GO:0005622;GO:0005623;GO:0005737;GO:0006464;GO:0006807;GO:0008150;GO:0008152;GO:0009893;GO:0009894;GO:0009896;GO:0009987;GO:0010604;GO:0016567;GO:0016740;GO:0019222;GO:0019538;GO:0019787;GO:0019899;GO:0030162;GO:0031323;GO:0031325;GO:0031329;GO:0031331;GO:0031624;GO:0032268;GO:0032270;GO:0032434;GO:0032436;GO:…	KOG1815	O	K11968	ARIH1
gene10277	1079	gi|1445382800|gb|RDX76071.1|	26S proteasome non-ATPase regulatory subunit 14-like protein	81.5	sp|Q9LT08|PSDE_ARATH	26S proteasome non-ATPase regulatory subunit 14 homolog OS=Arabidopsis thaliana OX=3702 GN=RPN11 PE=1 SV=1	98.1	GO:0000502;GO:0005575;GO:0005622;GO:0005623;GO:0005634;GO:0005737;GO:0005829;GO:0006807;GO:0006950;GO:0006970;GO:0008150;GO:0008152;GO:0009056;GO:0009057;GO:0009628;GO:0009651;GO:0019538;GO:0030163;GO:0032991;GO:0043170;GO:0043226;GO:0043227;GO:0043229;GO:0043231;GO:0044238;GO:0044424;GO:0044444;GO:0044464;GO:0050896;GO:0071704;GO:1901564;GO:1901565;GO:1901575;GO:1902494;GO:1905368;GO:1905369	COG1310|KOG1555	O	K03030	PSMD14, RPN11, POH1
gene10278	1046	gi|661897290|emb|CDO99002.1|	unnamed protein product	90.9	sp|P24805|TSJT1_TOBAC	Stem-specific protein TSJT1 OS=Nicotiana tabacum OX=4097 GN=TSJT1 PE=2 SV=1	45.0	GO:0003674;GO:0003700;GO:0006355;GO:0006950;GO:0008150;GO:0009266;GO:0009314;GO:0009408;GO:0009416;GO:0009628;GO:0009642;GO:0009644;GO:0009889;GO:0010468;GO:0010556;GO:0019219;GO:0019222;GO:0031323;GO:0031326;GO:0032268;GO:0050789;GO:0050794;GO:0050896;GO:0051171;GO:0051246;GO:0051252;GO:0060255;GO:0065007;GO:0080090;GO:0140110;GO:1903506;GO:2000112;GO:2001141	_	_	None	_
gene10279	1038	gi|661894996|emb|CDP01995.1|	unnamed protein product	93.1	sp|Q9FWR5|GCA1_ARATH	Gamma carbonic anhydrase 1, mitochondrial OS=Arabidopsis thaliana OX=3702 GN=GAMMACA1 PE=1 SV=1	74.8	GO:0003674;GO:0003824;GO:0004089;GO:0005575;GO:0005622;GO:0005623;GO:0005737;GO:0005739;GO:0005740;GO:0005743;GO:0005746;GO:0005747;GO:0008150;GO:0008152;GO:0009719;GO:0009725;GO:0009735;GO:0009853;GO:0009987;GO:0010033;GO:0016020;GO:0016043;GO:0016829;GO:0016835;GO:0016836;GO:0019866;GO:0022607;GO:0030964;GO:0031090;GO:0031966;GO:0031967;GO:0031975;GO:0032991;GO:0042221;GO:0043094;GO:0043226;GO:…	COG0663	S	None	_
gene1028	2300	gi|661895544|emb|CDP01349.1|	unnamed protein product	88.8	sp|Q9FX08|P2C12_ARATH	Probable protein phosphatase 2C 12 OS=Arabidopsis thaliana OX=3702 GN=At1g47380 PE=2 SV=1	77.9	GO:0005575;GO:0005622;GO:0005623;GO:0005737;GO:0005829;GO:0044424;GO:0044444;GO:0044464	COG0631|KOG0698	T	None	_
gene10280	980	gi|1353880006|gb|PQP95451.1|	carbon catabolite repressor protein 4 homolog 1 isoform X1	43.4	sp|Q9M2F8|CCR4B_ARATH	Carbon catabolite repressor protein 4 homolog 2 OS=Arabidopsis thaliana OX=3702 GN=CCR4-2 PE=2 SV=2	86.2	GO:0000271;GO:0000932;GO:0005575;GO:0005622;GO:0005623;GO:0005737;GO:0005829;GO:0005975;GO:0005976;GO:0005982;GO:0005984;GO:0005985;GO:0005986;GO:0006073;GO:0006139;GO:0006396;GO:0006397;GO:0006725;GO:0006807;GO:0008150;GO:0008152;GO:0009058;GO:0009059;GO:0009250;GO:0009311;GO:0009312;GO:0009987;GO:0010467;GO:0016051;GO:0016070;GO:0016071;GO:0019252;GO:0032991;GO:0033692;GO:0034637;GO:0034641;GO:…	COG5239|KOG0620	K	K12603	CNOT6, CCR4
gene10281	1030	gi|747065822|ref|XP_011079567.1|	GTP-binding protein SAR1A-like	95.1	sp|O04834|SAR1A_ARATH	GTP-binding protein SAR1A OS=Arabidopsis thaliana OX=3702 GN=SAR1A PE=2 SV=1	90.2	GO:0000166;GO:0001882;GO:0001883;GO:0003674;GO:0005488;GO:0005525;GO:0005575;GO:0005623;GO:0005886;GO:0016020;GO:0017076;GO:0019001;GO:0032549;GO:0032550;GO:0032553;GO:0032555;GO:0032561;GO:0035639;GO:0036094;GO:0043167;GO:0043168;GO:0044464;GO:0071944;GO:0097159;GO:0097367;GO:1901265;GO:1901363	KOG0077	U	None	_
gene10282	1038	gi|661881629|emb|CDP14789.1|	unnamed protein product	85.6	_	_	_	_	_	_	None	_
gene10283	1010	_	_	_	sp|Q3T0D8|LTOR1_BOVIN	Ragulator complex protein LAMTOR1 OS=Bos taurus OX=9913 GN=LAMTOR1 PE=2 SV=1	100.0	_	_	_	_	_
gene10284	1083	_	_	_	_	_	_	_	_	_	_	_
gene10285	1079	gi|1276260774|gb|PIN17746.1|	Protein required for fusion of vesicles in vesicular transport, gamma-SNAP	82.5	sp|Q9SPE5|SNAG_ARATH	Gamma-soluble NSF attachment protein OS=Arabidopsis thaliana OX=3702 GN=GSNAP PE=2 SV=1	73.1	GO:0000149;GO:0003674;GO:0005483;GO:0005488;GO:0005515;GO:0005575;GO:0005622;GO:0005623;GO:0005737;GO:0005773;GO:0005774;GO:0005886;GO:0006810;GO:0006886;GO:0008104;GO:0008150;GO:0009987;GO:0015031;GO:0015833;GO:0016020;GO:0016043;GO:0019905;GO:0031090;GO:0031201;GO:0032991;GO:0033036;GO:0034613;GO:0042886;GO:0043226;GO:0043227;GO:0043229;GO:0043231;GO:0044422;GO:0044424;GO:0044425;GO:0044437;GO:…	KOG1585	U	None	_
gene10286	1047	gi|661887370|emb|CDP09150.1|	unnamed protein product	85.4	_	_	_	GO:0000154;GO:0000179;GO:0001510;GO:0003674;GO:0003824;GO:0005575;GO:0005622;GO:0005623;GO:0005737;GO:0005739;GO:0005759;GO:0006139;GO:0006364;GO:0006396;GO:0006725;GO:0006807;GO:0008150;GO:0008152;GO:0008168;GO:0008170;GO:0008173;GO:0008649;GO:0008757;GO:0009116;GO:0009119;GO:0009451;GO:0009987;GO:0010467;GO:0016070;GO:0016072;GO:0016433;GO:0016740;GO:0016741;GO:0017144;GO:0022613;GO:0031167;GO:…	_	_	None	_
gene10287	1088	gi|661881498|emb|CDP14908.1|	unnamed protein product	82.7	sp|Q8L539|5FCL_ARATH	5-formyltetrahydrofolate cyclo-ligase, mitochondrial OS=Arabidopsis thaliana OX=3702 GN=5FCL PE=1 SV=1	66.7	GO:0003674;GO:0003824;GO:0006082;GO:0006575;GO:0006725;GO:0006730;GO:0006732;GO:0006760;GO:0006807;GO:0008150;GO:0008152;GO:0009058;GO:0009108;GO:0009396;GO:0009987;GO:0016053;GO:0016874;GO:0016879;GO:0016882;GO:0018130;GO:0019438;GO:0019752;GO:0030272;GO:0034641;GO:0035999;GO:0042398;GO:0042558;GO:0042559;GO:0043436;GO:0043603;GO:0043604;GO:0044237;GO:0044249;GO:0044271;GO:0044281;GO:0044283;GO:…	COG0212|KOG3093	H	K01934	MTHFS
gene10288	885	gi|1204934019|ref|XP_021300323.1|	protein JINGUBANG-like	65.2	sp|O48716|JGB_ARATH	Protein JINGUBANG OS=Arabidopsis thaliana OX=3702 GN=JGB PE=1 SV=1	69.9	GO:0000166;GO:0000278;GO:0000281;GO:0000910;GO:0003674;GO:0003824;GO:0004672;GO:0004674;GO:0004683;GO:0005488;GO:0005515;GO:0005524;GO:0005575;GO:0005622;GO:0005623;GO:0005737;GO:0005826;GO:0005856;GO:0005938;GO:0006464;GO:0006468;GO:0006793;GO:0006796;GO:0006807;GO:0006996;GO:0007010;GO:0007049;GO:0008092;GO:0008144;GO:0008150;GO:0008152;GO:0009987;GO:0015629;GO:0016043;GO:0016301;GO:0016310;GO:…	KOG4155	M	None	_
gene10289	1032	gi|661898430|emb|CDO98397.1|	unnamed protein product	68.1	_	_	_	GO:0000003;GO:0002682;GO:0002683;GO:0003006;GO:0003674;GO:0003824;GO:0004652;GO:0005575;GO:0005622;GO:0005623;GO:0005634;GO:0005654;GO:0005847;GO:0005849;GO:0006139;GO:0006378;GO:0006396;GO:0006397;GO:0006725;GO:0006807;GO:0007275;GO:0008150;GO:0008152;GO:0008285;GO:0009653;GO:0009791;GO:0009908;GO:0009987;GO:0010467;GO:0016070;GO:0016071;GO:0016740;GO:0016772;GO:0016779;GO:0022414;GO:0031123;GO:…	COG5186|KOG2245	A	K14376	PAP
gene1029	1483	_	_	_	sp|Q3SYX0|NDRG1_BOVIN	Protein NDRG1 OS=Bos taurus OX=9913 GN=NDRG1 PE=2 SV=1	54.4	_	_	_	_	_
gene10290	960	gi|661887730|emb|CDP08861.1|	unnamed protein product	67.2	sp|B2X050|MNR1_CAPAN	(+)-neomenthol dehydrogenase OS=Capsicum annuum OX=4072 GN=MNR1 PE=1 SV=1	54.4	GO:0003674;GO:0003824;GO:0004033;GO:0005575;GO:0005622;GO:0005623;GO:0005737;GO:0005829;GO:0008106;GO:0008150;GO:0008152;GO:0016491;GO:0016614;GO:0016616;GO:0044424;GO:0044444;GO:0044464;GO:0055114	COG1028|KOG1208	Q	K15095	E1.1.1.208
gene10291	1017	gi|661881633|emb|CDP14793.1|	unnamed protein product	69.2	_	_	_	GO:0000428;GO:0000988;GO:0000989;GO:0000990;GO:0000991;GO:0001076;GO:0003674;GO:0005575;GO:0005622;GO:0005623;GO:0005634;GO:0005654;GO:0005667;GO:0005669;GO:0005673;GO:0005737;GO:0005829;GO:0006139;GO:0006351;GO:0006352;GO:0006355;GO:0006357;GO:0006366;GO:0006367;GO:0006725;GO:0006807;GO:0008150;GO:0008152;GO:0009058;GO:0009059;GO:0009301;GO:0009889;GO:0009891;GO:0009893;GO:0009987;GO:0010467;GO:…	_	_	None	_
gene10292	971	gi|661898563|emb|CDO98530.1|	unnamed protein product	71.0	sp|Q9LHT0|TRNHF_ARATH	Tropinone reductase homolog At5g06060 OS=Arabidopsis thaliana OX=3702 GN=At5g06060 PE=2 SV=1	65.3	GO:0005575;GO:0005622;GO:0005623;GO:0005737;GO:0005829;GO:0044424;GO:0044444;GO:0044464	COG1028|KOG0725	Q	K08081	TR1
gene10293	884	gi|548853408|gb|ERN11400.1|	hypothetical protein AMTR_s01196p00010070	81.1	sp|Q2MIJ1|PSBC_SOLBU	Photosystem II CP43 reaction center protein OS=Solanum bulbocastanum OX=147425 GN=psbC PE=3 SV=1	100.0	GO:0005575;GO:0005622;GO:0005623;GO:0005737;GO:0009507;GO:0009521;GO:0009523;GO:0009532;GO:0009533;GO:0009534;GO:0009535;GO:0009536;GO:0009539;GO:0009570;GO:0009579;GO:0010287;GO:0016020;GO:0031976;GO:0031984;GO:0032991;GO:0034357;GO:0042651;GO:0043226;GO:0043227;GO:0043229;GO:0043231;GO:0044422;GO:0044424;GO:0044425;GO:0044434;GO:0044435;GO:0044436;GO:0044444;GO:0044446;GO:0044464;GO:0055035;GO:…	_	_	K02705	psbC
gene10294	1075	_	_	_	_	_	_	_	_	_	_	_
gene10295	752	gi|326529133|dbj|BAK00960.1|	predicted protein	92.7	sp|P68136|ACTS_RAT	Actin, alpha skeletal muscle OS=Rattus norvegicus OX=10116 GN=Acta1 PE=1 SV=1	100.0	GO:0003674;GO:0005198;GO:0005200;GO:0005488;GO:0005515;GO:0005575;GO:0005622;GO:0005623;GO:0005856;GO:0006996;GO:0007010;GO:0008092;GO:0008150;GO:0009987;GO:0015629;GO:0016043;GO:0017022;GO:0043226;GO:0043228;GO:0043229;GO:0043232;GO:0044424;GO:0044464;GO:0071840	COG5277|KOG0676	Z	K05692	ACTB_G1
gene10296	1079	_	_	_	_	_	_	_	_	_	_	_
gene10297	1081	gi|661879101|emb|CDP17226.1|	unnamed protein product	93.1	sp|O80492|P2C05_ARATH	Probable protein phosphatase 2C 5 OS=Arabidopsis thaliana OX=3702 GN=At1g09160 PE=2 SV=1	76.2	GO:0005575;GO:0005623;GO:0005886;GO:0016020;GO:0044464;GO:0071944	COG0631|KOG0698	T	None	_
gene10298	959	gi|661887714|emb|CDP08845.1|	unnamed protein product	79.0	sp|O80839|PLI2A_ARATH	LIM domain-containing protein PLIM2a OS=Arabidopsis thaliana OX=3702 GN=PLIM2A PE=1 SV=1	85.9	GO:0003674;GO:0003779;GO:0005488;GO:0005515;GO:0006996;GO:0007010;GO:0007015;GO:0008092;GO:0008150;GO:0009987;GO:0016043;GO:0022607;GO:0030029;GO:0030036;GO:0044085;GO:0044877;GO:0051015;GO:0051017;GO:0061572;GO:0071840;GO:0097435	COG5069|KOG1700	TZ	K09377	CSRP
gene10299	777	gi|731399070|ref|XP_002274068.2|	PREDICTED: pathogenesis-related protein 1C	57.8	sp|P09042|PR1C_TOBAC	Pathogenesis-related protein 1C OS=Nicotiana tabacum OX=4097 PE=2 SV=3	53.3	GO:0000003;GO:0001932;GO:0001934;GO:0002376;GO:0003006;GO:0003674;GO:0003824;GO:0004672;GO:0004674;GO:0005575;GO:0005622;GO:0005623;GO:0005634;GO:0005737;GO:0006464;GO:0006468;GO:0006521;GO:0006793;GO:0006796;GO:0006807;GO:0006950;GO:0006952;GO:0006955;GO:0007154;GO:0007165;GO:0007275;GO:0007346;GO:0008150;GO:0008152;GO:0008219;GO:0009507;GO:0009532;GO:0009536;GO:0009570;GO:0009605;GO:0009607;GO:…	COG2340|KOG3017	S	None	_
gene103	3171	gi|657371728|gb|KEH17709.1|	ATP synthase F0, A subunit	57.6	sp|A0A323|ATPI_COFAR	ATP synthase subunit a, chloroplastic OS=Coffea arabica OX=13443 GN=atpI PE=3 SV=1	93.5	GO:0003674;GO:0003824;GO:0005215;GO:0005575;GO:0005622;GO:0005623;GO:0005737;GO:0006810;GO:0006811;GO:0006812;GO:0008150;GO:0008324;GO:0009507;GO:0009534;GO:0009535;GO:0009536;GO:0009544;GO:0009579;GO:0015075;GO:0015077;GO:0015078;GO:0015318;GO:0015399;GO:0015405;GO:0015672;GO:0016020;GO:0016462;GO:0016469;GO:0016787;GO:0016817;GO:0016818;GO:0016887;GO:0017111;GO:0019829;GO:0022804;GO:0022853;GO:…	COG0052|COG0356|KOG0832|KOG4665	C	K02108	ATPF0A, atpB
gene1030	2388	gi|1344040894|ref|XP_023907877.1|	ras-like protein	34.2	sp|Q9NYR9|KBRS2_HUMAN	NF-kappa-B inhibitor-interacting Ras-like protein 2 OS=Homo sapiens OX=9606 GN=NKIRAS2 PE=1 SV=1	100.0	GO:0000003;GO:0000165;GO:0000166;GO:0000409;GO:0000411;GO:0000746;GO:0000747;GO:0000749;GO:0000750;GO:0000753;GO:0000767;GO:0000902;GO:0000935;GO:0001302;GO:0001558;GO:0001882;GO:0001883;GO:0001884;GO:0002134;GO:0002135;GO:0003006;GO:0003674;GO:0003824;GO:0003924;GO:0005488;GO:0005525;GO:0005575;GO:0005622;GO:0005623;GO:0005634;GO:0005737;GO:0005739;GO:0005783;GO:0005789;GO:0005856;GO:0005886;GO:…	COG1100|KOG0395	S	K07874	RAB1A
gene10300	999	gi|661883751|emb|CDP12584.1|	unnamed protein product	66.1	sp|O48916|FAH1_ARATH	Dihydroceramide fatty acyl 2-hydroxylase FAH1 OS=Arabidopsis thaliana OX=3702 GN=FAH1 PE=1 SV=1	56.5	GO:0005575;GO:0005622;GO:0005623;GO:0005737;GO:0005783;GO:0006082;GO:0006629;GO:0006631;GO:0008150;GO:0008152;GO:0009987;GO:0012505;GO:0019752;GO:0032787;GO:0043226;GO:0043227;GO:0043229;GO:0043231;GO:0043436;GO:0044237;GO:0044238;GO:0044255;GO:0044281;GO:0044424;GO:0044444;GO:0044464;GO:0071704	COG3000|KOG0539	I	None	_
gene10301	1036	gi|661883758|emb|CDP12591.1|	unnamed protein product	52.2	sp|Q9SA99|BBE2_ARATH	Berberine bridge enzyme-like 2 OS=Arabidopsis thaliana OX=3702 GN=At1g11770 PE=2 SV=1	40.3	GO:0003674;GO:0003824;GO:0005575;GO:0005576;GO:0005618;GO:0005622;GO:0005623;GO:0005737;GO:0005739;GO:0005773;GO:0005829;GO:0005886;GO:0005911;GO:0006950;GO:0006952;GO:0006979;GO:0008150;GO:0008152;GO:0009505;GO:0009506;GO:0009605;GO:0009607;GO:0009620;GO:0016020;GO:0016491;GO:0016614;GO:0016899;GO:0030054;GO:0030312;GO:0043207;GO:0043226;GO:0043227;GO:0043229;GO:0043231;GO:0044424;GO:0044444;GO:…	COG0277	C	None	_
gene10302	1131	gi|633912830|gb|KDD76594.1|	hypothetical protein H632_c168p1	49.2	sp|B1MTB0|HMGB1_PLEMO	High mobility group protein B1 OS=Plecturocebus moloch OX=9523 GN=HMGB1 PE=3 SV=1	100.0	GO:0000228;GO:0000785;GO:0000790;GO:0001192;GO:0001195;GO:0003674;GO:0003676;GO:0003677;GO:0003682;GO:0005488;GO:0005575;GO:0005622;GO:0005623;GO:0005634;GO:0005694;GO:0006139;GO:0006259;GO:0006281;GO:0006298;GO:0006323;GO:0006325;GO:0006333;GO:0006334;GO:0006338;GO:0006351;GO:0006352;GO:0006354;GO:0006355;GO:0006357;GO:0006366;GO:0006367;GO:0006383;GO:0006384;GO:0006385;GO:0006725;GO:0006807;GO:…	COG5648|KOG0381	K	K10802	HMGB1
gene10303	1048	_	_	_	sp|Q3T020|TCAL8_BOVIN	Transcription elongation factor A protein-like 8 OS=Bos taurus OX=9913 GN=TCEAL8 PE=3 SV=1	99.1	_	_	_	_	_
gene10304	1119	_	_	_	sp|Q7YR42|IEX1_PANTR	Radiation-inducible immediate-early gene IEX-1 OS=Pan troglodytes OX=9598 GN=IER3 PE=3 SV=1	82.4	_	_	_	_	_
gene10305	826	gi|1098785372|ref|XP_018852383.1|	PREDICTED: ubiquinone biosynthesis protein COQ4 homolog, mitochondrial-like	47.9	sp|Q9Y3A0|COQ4_HUMAN	Ubiquinone biosynthesis protein COQ4 homolog, mitochondrial OS=Homo sapiens OX=9606 GN=COQ4 PE=1 SV=3	77.2	GO:0000003;GO:0003006;GO:0005575;GO:0005623;GO:0005886;GO:0007275;GO:0008150;GO:0009790;GO:0009791;GO:0009793;GO:0010154;GO:0016020;GO:0022414;GO:0022622;GO:0032501;GO:0032502;GO:0044464;GO:0048316;GO:0048364;GO:0048367;GO:0048608;GO:0048731;GO:0048856;GO:0061458;GO:0071944;GO:0099402	COG5031|KOG3244	H	K18586	COQ4
gene10306	1116	gi|1269995569|ref|XP_022746584.1|	polyubiquitin-like	74.9	sp|P0CH28|UBC_BOVIN	Polyubiquitin-C OS=Bos taurus OX=9913 GN=UBC PE=1 SV=1	79.2	GO:0005575;GO:0005622;GO:0005623;GO:0005737;GO:0005773;GO:0006508;GO:0006511;GO:0006807;GO:0008150;GO:0008152;GO:0009056;GO:0009057;GO:0009314;GO:0009411;GO:0009416;GO:0009628;GO:0009987;GO:0010224;GO:0019538;GO:0019941;GO:0030163;GO:0043170;GO:0043226;GO:0043227;GO:0043229;GO:0043231;GO:0043632;GO:0044237;GO:0044238;GO:0044248;GO:0044257;GO:0044260;GO:0044265;GO:0044267;GO:0044424;GO:0044444;GO:…	COG5272|KOG0001	O	K08770	UBC
gene10307	990	gi|661883181|emb|CDP13389.1|	unnamed protein product	82.6	sp|Q9FHR8|DCI1_ARATH	Delta(3,5)-Delta(2,4)-dienoyl-CoA isomerase, peroxisomal OS=Arabidopsis thaliana OX=3702 GN=DCI1 PE=2 SV=1	75.9	GO:0003674;GO:0003824;GO:0005102;GO:0005488;GO:0005515;GO:0005575;GO:0005622;GO:0005623;GO:0005737;GO:0005777;GO:0006082;GO:0006629;GO:0006631;GO:0008150;GO:0008152;GO:0009056;GO:0009062;GO:0009987;GO:0016042;GO:0016054;GO:0016853;GO:0016860;GO:0016863;GO:0019752;GO:0032787;GO:0042579;GO:0043226;GO:0043227;GO:0043229;GO:0043231;GO:0043436;GO:0044237;GO:0044238;GO:0044242;GO:0044248;GO:0044255;GO:…	KOG1681	I	K12663	ECH1
gene10308	1100	gi|1111055636|ref|XP_019234659.1|	PREDICTED: 36.4 kDa proline-rich protein	81.9	sp|Q00451|PRF1_SOLLC	36.4 kDa proline-rich protein OS=Solanum lycopersicum OX=4081 GN=TPRP-F1 PE=2 SV=1	64.6	GO:0000502;GO:0000932;GO:0001673;GO:0005575;GO:0005622;GO:0005623;GO:0005634;GO:0005654;GO:0005737;GO:0005829;GO:0005839;GO:0006464;GO:0006508;GO:0006511;GO:0006807;GO:0007088;GO:0007346;GO:0008150;GO:0008152;GO:0009056;GO:0009057;GO:0009896;GO:0009987;GO:0010498;GO:0010499;GO:0010564;GO:0010638;GO:0010965;GO:0012505;GO:0016020;GO:0016043;GO:0016579;GO:0019538;GO:0019773;GO:0019941;GO:0022607;GO:…	_	_	None	_
gene10309	1067	gi|661882233|emb|CDP14209.1|	unnamed protein product	87.8	sp|Q8S1Z1|UTP11_ORYSJ	Probable U3 small nucleolar RNA-associated protein 11 OS=Oryza sativa subsp. japonica OX=39947 GN=Os01g0810000 PE=2 SV=2	69.9	GO:0005575;GO:0005622;GO:0005623;GO:0005634;GO:0005730;GO:0006139;GO:0006364;GO:0006396;GO:0006725;GO:0006807;GO:0007275;GO:0008150;GO:0008152;GO:0009553;GO:0009561;GO:0009987;GO:0010467;GO:0016070;GO:0016072;GO:0022613;GO:0030684;GO:0031974;GO:0031981;GO:0032040;GO:0032501;GO:0032502;GO:0032991;GO:0034470;GO:0034641;GO:0034660;GO:0042254;GO:0042274;GO:0043170;GO:0043226;GO:0043227;GO:0043228;GO:…	COG5223|KOG3237	S	K14769	UTP11
gene1031	2263	gi|661884434|emb|CDP11991.1|	unnamed protein product	87.9	sp|Q9SDQ3|SCL1_ARATH	Scarecrow-like protein 1 OS=Arabidopsis thaliana OX=3702 GN=SCL1 PE=2 SV=1	65.1	GO:0003674;GO:0003676;GO:0003677;GO:0003700;GO:0005488;GO:0005575;GO:0005622;GO:0005623;GO:0005634;GO:0006355;GO:0008150;GO:0009889;GO:0010468;GO:0010556;GO:0019219;GO:0019222;GO:0031323;GO:0031326;GO:0043226;GO:0043227;GO:0043229;GO:0043231;GO:0043565;GO:0044424;GO:0044464;GO:0050789;GO:0050794;GO:0051171;GO:0051252;GO:0060255;GO:0065007;GO:0080090;GO:0097159;GO:0140110;GO:1901363;GO:1903506;GO:…	_	_	None	_
gene10310	1063	_	_	_	_	_	_	_	_	_	_	_
gene10311	1104	gi|661886641|emb|CDP10005.1|	unnamed protein product	79.5	sp|Q05466|HAT4_ARATH	Homeobox-leucine zipper protein HAT4 OS=Arabidopsis thaliana OX=3702 GN=HAT4 PE=1 SV=1	64.6	GO:0000003;GO:0000902;GO:0003006;GO:0003674;GO:0003676;GO:0003677;GO:0003700;GO:0005488;GO:0005515;GO:0005575;GO:0005622;GO:0005623;GO:0005634;GO:0006355;GO:0007154;GO:0007165;GO:0007275;GO:0008150;GO:0008283;GO:0009314;GO:0009416;GO:0009628;GO:0009639;GO:0009641;GO:0009653;GO:0009719;GO:0009725;GO:0009733;GO:0009734;GO:0009735;GO:0009755;GO:0009791;GO:0009826;GO:0009888;GO:0009889;GO:0009890;GO:…	KOG0483	K	K09338	HD-ZIP
gene10312	918	gi|661895534|emb|CDP01339.1|	unnamed protein product	76.0	sp|Q9SX78|CXE2_ARATH	Probable carboxylesterase 2 OS=Arabidopsis thaliana OX=3702 GN=CXE2 PE=2 SV=1	58.3	GO:0003674;GO:0003824;GO:0008150;GO:0008152;GO:0009056;GO:0016787	COG0657|KOG1515	V	None	_
gene10313	1049	gi|661893153|emb|CDP02962.1|	unnamed protein product	76.5	sp|Q38910|XTH23_ARATH	Probable xyloglucan endotransglucosylase/hydrolase protein 23 OS=Arabidopsis thaliana OX=3702 GN=XTH23 PE=2 SV=1	68.7	GO:0005575;GO:0005618;GO:0005622;GO:0005623;GO:0005737;GO:0005794;GO:0012505;GO:0030312;GO:0043226;GO:0043227;GO:0043229;GO:0043231;GO:0044424;GO:0044444;GO:0044464;GO:0071944	COG2273	G	K14504	TCH4
gene10314	1054	gi|1340421146|ref|XP_023729021.1|	protein PYRICULARIA ORYZAE RESISTANCE 21-like	69.3	_	_	_	GO:0000428;GO:0005575;GO:0005622;GO:0005623;GO:0005737;GO:0009507;GO:0009536;GO:0030880;GO:0032991;GO:0043226;GO:0043227;GO:0043229;GO:0043231;GO:0044424;GO:0044444;GO:0044464;GO:0061695;GO:1902494;GO:1990234	_	_	None	_
gene10315	1064	gi|661893428|emb|CDP03237.1|	unnamed protein product	89.2	sp|Q8VZU9|DERL1_ARATH	Derlin-1 OS=Arabidopsis thaliana OX=3702 GN=DER1 PE=2 SV=1	75.6	GO:0001727;GO:0001729;GO:0003674;GO:0003824;GO:0005488;GO:0005509;GO:0006629;GO:0006643;GO:0006665;GO:0006672;GO:0006793;GO:0006796;GO:0006807;GO:0008150;GO:0008152;GO:0008219;GO:0009987;GO:0010941;GO:0016301;GO:0016310;GO:0016740;GO:0016772;GO:0030258;GO:0034641;GO:0043067;GO:0043069;GO:0043167;GO:0043169;GO:0043603;GO:0044237;GO:0044238;GO:0044255;GO:0046834;GO:0046872;GO:0048519;GO:0048523;GO:…	COG5291|KOG0858	S	K13989	DERL2_3
gene10316	1102	gi|565375026|ref|XP_006354042.1|	PREDICTED: uncharacterized protein LOC102587183	41.3	_	_	_	GO:0005575;GO:0005622;GO:0005623;GO:0005634;GO:0005730;GO:0031974;GO:0031981;GO:0043226;GO:0043227;GO:0043228;GO:0043229;GO:0043231;GO:0043232;GO:0043233;GO:0044422;GO:0044424;GO:0044428;GO:0044446;GO:0044464;GO:0070013	KOG1267	K	K15032	MTERFD
gene10317	1045	gi|661890090|emb|CDP06312.1|	unnamed protein product	64.6	sp|Q93WV4|WRK71_ARATH	WRKY transcription factor 71 OS=Arabidopsis thaliana OX=3702 GN=WRKY71 PE=2 SV=1	90.1	GO:0000003;GO:0000302;GO:0001101;GO:0002252;GO:0002376;GO:0003006;GO:0003674;GO:0003676;GO:0003677;GO:0003690;GO:0003700;GO:0005488;GO:0005575;GO:0005622;GO:0005623;GO:0005634;GO:0006355;GO:0006950;GO:0006952;GO:0006979;GO:0007275;GO:0008150;GO:0009605;GO:0009607;GO:0009615;GO:0009617;GO:0009620;GO:0009636;GO:0009719;GO:0009725;GO:0009737;GO:0009791;GO:0009889;GO:0009891;GO:0009893;GO:0009987;GO:…	_	_	None	_
gene10318	1102	gi|1103825678|ref|XP_019059380.1|	PREDICTED: V-type proton ATPase subunit B2-like	100.0	sp|Q8W4E2|VATB3_ARATH	V-type proton ATPase subunit B3 OS=Arabidopsis thaliana OX=3702 GN=VHA-B3 PE=2 SV=1	99.4	GO:0001678;GO:0003674;GO:0003779;GO:0005488;GO:0005515;GO:0005575;GO:0005622;GO:0005623;GO:0005634;GO:0005737;GO:0005773;GO:0005774;GO:0005794;GO:0005886;GO:0005911;GO:0006355;GO:0006357;GO:0006996;GO:0007010;GO:0007015;GO:0007154;GO:0007165;GO:0008064;GO:0008092;GO:0008150;GO:0009506;GO:0009507;GO:0009536;GO:0009743;GO:0009746;GO:0009749;GO:0009756;GO:0009757;GO:0009889;GO:0009987;GO:0010033;GO:…	COG1156|KOG1351	C	K02147	ATPeV1B, ATP6B
gene10319	1062	gi|971517082|dbj|GAQ81103.1|	DER1 domain containing protein	49.7	sp|Q5RC74|DERL2_PONAB	Derlin-2 OS=Pongo abelii OX=9601 GN=DERL2 PE=2 SV=1	82.4	GO:0003674;GO:0003824;GO:0004419;GO:0005488;GO:0005575;GO:0005622;GO:0005623;GO:0005737;GO:0005739;GO:0016829;GO:0016830;GO:0016833;GO:0043167;GO:0043169;GO:0043226;GO:0043227;GO:0043229;GO:0043231;GO:0044424;GO:0044444;GO:0044464;GO:0046872	COG5291|KOG0858	S	K13989	DERL2_3
gene1032	2289	gi|661897862|emb|CDO97829.1|	unnamed protein product	95.1	sp|Q9LZD3|E70A1_ARATH	Exocyst complex component EXO70A1 OS=Arabidopsis thaliana OX=3702 GN=EXO70A1 PE=1 SV=1	41.0	GO:0006810;GO:0006887;GO:0008150;GO:0009987;GO:0016192;GO:0032940;GO:0046903;GO:0051179;GO:0051234	KOG2344	U	K07195	EXOC7, EXO70
gene10320	1107	_	_	_	sp|Q15466|NR0B2_HUMAN	Nuclear receptor subfamily 0 group B member 2 OS=Homo sapiens OX=9606 GN=NR0B2 PE=1 SV=2	82.9	_	_	_	_	_
gene10321	890	gi|760438377|ref|XP_011396257.1|	GTP-binding protein YPTC4	37.7	sp|P61018|RAB4B_HUMAN	Ras-related protein Rab-4B OS=Homo sapiens OX=9606 GN=RAB4B PE=1 SV=1	64.6	GO:0005575;GO:0005622;GO:0005623;GO:0005737;GO:0005768;GO:0005773;GO:0005886;GO:0006810;GO:0006888;GO:0008150;GO:0012505;GO:0016020;GO:0016192;GO:0030100;GO:0031410;GO:0031982;GO:0032879;GO:0043226;GO:0043227;GO:0043229;GO:0043231;GO:0044424;GO:0044444;GO:0044464;GO:0046907;GO:0048193;GO:0050789;GO:0050794;GO:0051049;GO:0051128;GO:0051179;GO:0051234;GO:0051641;GO:0051649;GO:0060627;GO:0065007;GO:…	COG1100|KOG0098	U	K07877	RAB2A
gene10322	971	gi|537361505|gb|AGU43762.1|	AhpC/TSA family protein	60.5	sp|O77834|PRDX6_BOVIN	Peroxiredoxin-6 OS=Bos taurus OX=9913 GN=PRDX6 PE=1 SV=3	99.6	GO:0000302;GO:0000323;GO:0001775;GO:0002252;GO:0002263;GO:0002274;GO:0002275;GO:0002283;GO:0002366;GO:0002376;GO:0002443;GO:0002444;GO:0002446;GO:0003674;GO:0003824;GO:0004601;GO:0004602;GO:0004620;GO:0004623;GO:0005488;GO:0005515;GO:0005575;GO:0005576;GO:0005615;GO:0005622;GO:0005623;GO:0005634;GO:0005737;GO:0005764;GO:0005766;GO:0005773;GO:0005775;GO:0005829;GO:0006629;GO:0006644;GO:0006650;GO:…	COG0450|KOG0854	O	K11188	PRDX6
gene10323	1032	gi|1063466570|ref|XP_007050286.2|	PREDICTED: uncharacterized protein LOC18613135 isoform X2	67.4	_	_	_	_	COG0681|KOG1568	OU	None	_
gene10324	1040	gi|661899454|emb|CDO97448.1|	unnamed protein product	82.1	sp|Q6NPP4|CMTA2_ARATH	Calmodulin-binding transcription activator 2 OS=Arabidopsis thaliana OX=3702 GN=CAMTA2 PE=1 SV=1	70.4	GO:0000981;GO:0000982;GO:0001077;GO:0001101;GO:0001228;GO:0003674;GO:0003676;GO:0003677;GO:0003700;GO:0005488;GO:0005515;GO:0005516;GO:0005575;GO:0005622;GO:0005623;GO:0005634;GO:0006139;GO:0006351;GO:0006355;GO:0006357;GO:0006366;GO:0006725;GO:0006807;GO:0006950;GO:0008150;GO:0008152;GO:0009058;GO:0009059;GO:0009266;GO:0009409;GO:0009414;GO:0009415;GO:0009628;GO:0009719;GO:0009725;GO:0009733;GO:…	KOG0520	S	None	_
gene10325	1023	gi|661898282|emb|CDO98249.1|	unnamed protein product	75.1	sp|Q6K678|HDR1_ORYSJ	Protein HEADING DATE REPRESSOR 1 OS=Oryza sativa subsp. japonica OX=39947 GN=HDR1 PE=1 SV=1	71.2	_	_	_	None	_
gene10326	1020	gi|661879795|emb|CDP16516.1|	unnamed protein product	75.8	sp|P29024|CHIA_PHAAN	Acidic endochitinase OS=Phaseolus angularis OX=3914 PE=2 SV=1	64.7	GO:0005575;GO:0005576;GO:0005615;GO:0044421	KOG4701	M	K01183	E3.2.1.14
gene10327	1030	gi|848876976|ref|XP_012838936.1|	PREDICTED: probable ATP synthase 24 kDa subunit, mitochondrial	76.2	sp|Q9SJ12|ATP7_ARATH	Probable ATP synthase 24 kDa subunit, mitochondrial OS=Arabidopsis thaliana OX=3702 GN=At2g21870 PE=1 SV=1	69.0	GO:0003674;GO:0005488;GO:0005507;GO:0005575;GO:0005622;GO:0005623;GO:0005634;GO:0005730;GO:0005737;GO:0005739;GO:0005740;GO:0005743;GO:0005753;GO:0007275;GO:0008150;GO:0008270;GO:0009507;GO:0009536;GO:0009555;GO:0016020;GO:0016469;GO:0019866;GO:0031090;GO:0031966;GO:0031967;GO:0031974;GO:0031975;GO:0031981;GO:0032501;GO:0032502;GO:0032991;GO:0043167;GO:0043169;GO:0043226;GO:0043227;GO:0043228;GO:…	_	_	None	_
gene10328	960	gi|674876610|emb|CDY55729.1|	BnaC08g46150D	48.7	_	_	_	GO:0000323;GO:0001775;GO:0002252;GO:0002263;GO:0002274;GO:0002275;GO:0002283;GO:0002366;GO:0002376;GO:0002443;GO:0002444;GO:0002446;GO:0003674;GO:0003824;GO:0004553;GO:0004559;GO:0005575;GO:0005576;GO:0005615;GO:0005622;GO:0005623;GO:0005737;GO:0005764;GO:0005766;GO:0005773;GO:0005775;GO:0005975;GO:0005996;GO:0006013;GO:0006464;GO:0006517;GO:0006807;GO:0006810;GO:0006887;GO:0006955;GO:0008150;GO:…	_	_	None	_
gene10329	1207	_	_	_	_	_	_	_	_	_	_	_
gene1033	2081	gi|661886378|emb|CDP09742.1|	unnamed protein product	92.8	sp|F4I3M3|BSK7_ARATH	Serine/threonine-protein kinase BSK7 OS=Arabidopsis thaliana OX=3702 GN=BSK7 PE=3 SV=1	80.0	GO:0003674;GO:0003824;GO:0004672;GO:0004674;GO:0004675;GO:0004888;GO:0005575;GO:0005623;GO:0005886;GO:0005911;GO:0006464;GO:0006468;GO:0006793;GO:0006796;GO:0006807;GO:0007154;GO:0007165;GO:0007166;GO:0007167;GO:0007178;GO:0008150;GO:0008152;GO:0009506;GO:0009719;GO:0009725;GO:0009741;GO:0009742;GO:0009755;GO:0009987;GO:0010033;GO:0014070;GO:0016020;GO:0016301;GO:0016310;GO:0016740;GO:0016772;GO:…	_	_	K14500	BSK
gene10330	571	gi|971513057|dbj|GAQ85144.1|	hypothetical protein KFL_002210090	50.0	sp|Q5R905|MO4L2_PONAB	Mortality factor 4-like protein 2 OS=Pongo abelii OX=9601 GN=MORF4L2 PE=2 SV=1	98.5	GO:0000123;GO:0005575;GO:0005622;GO:0005623;GO:0005634;GO:0005654;GO:0006325;GO:0006338;GO:0006464;GO:0006473;GO:0006475;GO:0006807;GO:0006996;GO:0008150;GO:0008152;GO:0009987;GO:0016043;GO:0016569;GO:0016570;GO:0016573;GO:0018193;GO:0018205;GO:0018393;GO:0018394;GO:0019538;GO:0031248;GO:0031974;GO:0031981;GO:0032991;GO:0036211;GO:0043170;GO:0043226;GO:0043227;GO:0043229;GO:0043231;GO:0043233;GO:…	KOG3001	BK	K11339	MORF4L1, MRG15, EAF3
gene10331	996	gi|326526665|dbj|BAK00721.1|	predicted protein	80.8	sp|P21670|PSA4_RAT	Proteasome subunit alpha type-4 OS=Rattus norvegicus OX=10116 GN=Psma4 PE=1 SV=1	99.2	GO:0000502;GO:0000932;GO:0001673;GO:0005575;GO:0005622;GO:0005623;GO:0005634;GO:0005654;GO:0005737;GO:0005829;GO:0005839;GO:0006464;GO:0006508;GO:0006511;GO:0006807;GO:0008150;GO:0008152;GO:0009056;GO:0009057;GO:0009987;GO:0010498;GO:0016579;GO:0019538;GO:0019773;GO:0019941;GO:0030163;GO:0031974;GO:0031981;GO:0032991;GO:0035770;GO:0036211;GO:0036464;GO:0043073;GO:0043161;GO:0043170;GO:0043226;GO:…	COG0638|KOG0178	O	K02728	PSMA4
gene10332	1037	gi|661897062|emb|CDO98774.1|	unnamed protein product	82.4	sp|Q9LSP7|UBC32_ARATH	Ubiquitin-conjugating enzyme E2 32 OS=Arabidopsis thaliana OX=3702 GN=UBC32 PE=2 SV=1	64.8	GO:0003674;GO:0003824;GO:0004842;GO:0005488;GO:0005515;GO:0005575;GO:0005622;GO:0005623;GO:0005737;GO:0005783;GO:0006464;GO:0006508;GO:0006511;GO:0006807;GO:0008150;GO:0008152;GO:0009056;GO:0009057;GO:0009987;GO:0012505;GO:0016020;GO:0016567;GO:0016740;GO:0019538;GO:0019787;GO:0019899;GO:0019941;GO:0030163;GO:0031625;GO:0032446;GO:0036211;GO:0043170;GO:0043226;GO:0043227;GO:0043229;GO:0043231;GO:…	COG5078|KOG0428	O	K10578	UBE2J1, NCUBE1, UBC6
gene10333	1049	gi|1173757524|ref|XP_020550645.1|	uncharacterized protein LOC105174340	72.4	sp|Q9M2E2|SDR1_ARATH	(+)-neomenthol dehydrogenase OS=Arabidopsis thaliana OX=3702 GN=SDR1 PE=1 SV=1	59.3	GO:0003674;GO:0003824;GO:0004033;GO:0005575;GO:0005622;GO:0005623;GO:0005737;GO:0005829;GO:0008106;GO:0008150;GO:0008152;GO:0016491;GO:0016614;GO:0016616;GO:0044424;GO:0044444;GO:0044464;GO:0055114	COG1028|KOG1208	Q	K15095	E1.1.1.208
gene10334	1093	gi|661899038|emb|CDO97032.1|	unnamed protein product	90.8	sp|O48671|RER1B_ARATH	Protein RER1B OS=Arabidopsis thaliana OX=3702 GN=RER1B PE=1 SV=2	71.6	GO:0005575;GO:0005622;GO:0005623;GO:0005737;GO:0005783;GO:0005794;GO:0005801;GO:0006810;GO:0006890;GO:0008150;GO:0012505;GO:0016192;GO:0043226;GO:0043227;GO:0043229;GO:0043231;GO:0044422;GO:0044424;GO:0044431;GO:0044444;GO:0044446;GO:0044464;GO:0048193;GO:0051179;GO:0051234	COG5249|KOG1688	U	None	_
gene10335	1198	gi|661894077|emb|CDP02518.1|	unnamed protein product	54.7	sp|Q8VC52|RBPS2_MOUSE	RNA-binding protein with multiple splicing 2 OS=Mus musculus OX=10090 GN=Rbpms2 PE=1 SV=1	49.4	GO:0003674;GO:0003676;GO:0003723;GO:0003729;GO:0005488;GO:0005515;GO:0005575;GO:0005622;GO:0005623;GO:0005737;GO:0006355;GO:0006357;GO:0007275;GO:0008150;GO:0008284;GO:0009653;GO:0009790;GO:0009887;GO:0009889;GO:0009966;GO:0009968;GO:0010468;GO:0010556;GO:0010646;GO:0010648;GO:0019219;GO:0019222;GO:0023051;GO:0023057;GO:0030510;GO:0030514;GO:0031323;GO:0031326;GO:0032501;GO:0032502;GO:0035239;GO:…	KOG1457	A	None	_
gene10336	1030	gi|661877519|emb|CDP18642.1|	unnamed protein product	78.4	sp|Q0D5B9|SAP16_ORYSJ	Zinc finger AN1 and C2H2 domain-containing stress-associated protein 16 OS=Oryza sativa subsp. japonica OX=39947 GN=SAP16 PE=2 SV=2	60.6	GO:0001101;GO:0003674;GO:0003824;GO:0004672;GO:0004674;GO:0004683;GO:0005488;GO:0005515;GO:0005516;GO:0005575;GO:0005622;GO:0005623;GO:0005634;GO:0005737;GO:0005886;GO:0006464;GO:0006468;GO:0006793;GO:0006796;GO:0006807;GO:0007154;GO:0007165;GO:0008150;GO:0008152;GO:0009719;GO:0009725;GO:0009737;GO:0009738;GO:0009755;GO:0009931;GO:0009987;GO:0010033;GO:0010857;GO:0016020;GO:0016301;GO:0016310;GO:…	KOG3183	S	None	_
gene10337	1043	gi|661892127|emb|CDP04353.1|	unnamed protein product	82.7	_	_	_	GO:0000302;GO:0003674;GO:0003824;GO:0003846;GO:0004620;GO:0004622;GO:0005575;GO:0005622;GO:0005623;GO:0005737;GO:0005783;GO:0005794;GO:0005886;GO:0005911;GO:0006629;GO:0006950;GO:0006979;GO:0008150;GO:0008152;GO:0008374;GO:0009506;GO:0009636;GO:0010035;GO:0010038;GO:0010043;GO:0012505;GO:0016020;GO:0016298;GO:0016411;GO:0016740;GO:0016746;GO:0016747;GO:0016787;GO:0016788;GO:0030054;GO:0042221;GO:…	COG2267|KOG1455	I	None	_
gene10338	996	gi|661899000|emb|CDO96994.1|	unnamed protein product	91.6	_	_	_	GO:0005575;GO:0005622;GO:0005623;GO:0005634;GO:0043226;GO:0043227;GO:0043229;GO:0043231;GO:0044424;GO:0044464	COG5082|KOG4400	O	K09250	CNBP
gene10339	1063	gi|747045920|ref|XP_011096708.1|	adenylate kinase, chloroplastic	66.8	sp|Q9FIJ7|KAD2_ARATH	Adenylate kinase 2, chloroplastic OS=Arabidopsis thaliana OX=3702 GN=At5g47840 PE=1 SV=1	73.8	GO:0003674;GO:0003824;GO:0004017;GO:0005575;GO:0005622;GO:0005623;GO:0005737;GO:0006139;GO:0006725;GO:0006753;GO:0006793;GO:0006796;GO:0006807;GO:0008150;GO:0008152;GO:0009058;GO:0009117;GO:0009123;GO:0009165;GO:0009507;GO:0009532;GO:0009536;GO:0009570;GO:0009987;GO:0016301;GO:0016310;GO:0016740;GO:0016772;GO:0016776;GO:0018130;GO:0019205;GO:0019438;GO:0019637;GO:0032501;GO:0034641;GO:0034654;GO:…	COG0563|KOG3078	F	K00939	adk, AK
gene1034	2246	gi|729311337|ref|XP_010530227.1|	PREDICTED: ras-related protein RABC1	54.7	sp|Q0IIG8|RAB18_BOVIN	Ras-related protein Rab-18 OS=Bos taurus OX=9913 GN=RAB18 PE=2 SV=1	100.0	GO:0005575;GO:0005622;GO:0005623;GO:0005737;GO:0005794;GO:0005886;GO:0012505;GO:0016020;GO:0043226;GO:0043227;GO:0043229;GO:0043231;GO:0044424;GO:0044444;GO:0044464;GO:0071944	KOG0080	U	None	_
gene10340	1035	gi|661884953|emb|CDP11485.1|	unnamed protein product	74.1	_	_	_	GO:0005575;GO:0005622;GO:0005623;GO:0005737;GO:0005768;GO:0005769;GO:0005794;GO:0005802;GO:0006605;GO:0006810;GO:0006886;GO:0006892;GO:0006895;GO:0006896;GO:0007034;GO:0007041;GO:0008104;GO:0008150;GO:0012505;GO:0015031;GO:0015833;GO:0016020;GO:0016192;GO:0016482;GO:0030117;GO:0030119;GO:0030124;GO:0031410;GO:0031982;GO:0031984;GO:0032991;GO:0033036;GO:0034613;GO:0042886;GO:0043226;GO:0043227;GO:…	_	_	None	_
gene10341	1060	gi|747044916|ref|XP_011091491.1|	serine/arginine-rich splicing factor RS41 isoform X2	83.6	sp|P92966|SRS41_ARATH	Serine/arginine-rich splicing factor RS41 OS=Arabidopsis thaliana OX=3702 GN=RS41 PE=1 SV=2	76.5	GO:0000375;GO:0000377;GO:0000398;GO:0005575;GO:0005622;GO:0005623;GO:0005634;GO:0005654;GO:0005681;GO:0006139;GO:0006396;GO:0006397;GO:0006725;GO:0006807;GO:0008150;GO:0008152;GO:0008380;GO:0009892;GO:0009987;GO:0010033;GO:0010445;GO:0010467;GO:0010468;GO:0010605;GO:0010608;GO:0010629;GO:0014070;GO:0016070;GO:0016071;GO:0016441;GO:0016458;GO:0016604;GO:0016607;GO:0019222;GO:0031047;GO:0031050;GO:…	COG0724|KOG0106	A	K12893	SFRS4_5_6
gene10342	978	_	_	_	_	_	_	_	_	_	_	_
gene10343	1220	gi|661897860|emb|CDO97827.1|	unnamed protein product	55.3	_	_	_	GO:0001101;GO:0003674;GO:0003712;GO:0003714;GO:0005575;GO:0005622;GO:0005623;GO:0005634;GO:0006950;GO:0008150;GO:0009611;GO:0009719;GO:0009725;GO:0009753;GO:0009889;GO:0009890;GO:0009892;GO:0009966;GO:0010033;GO:0010556;GO:0010558;GO:0010605;GO:0010646;GO:0019219;GO:0019222;GO:0023051;GO:0031323;GO:0031324;GO:0031326;GO:0031327;GO:0031347;GO:0042221;GO:0043226;GO:0043227;GO:0043229;GO:0043231;GO:…	_	_	None	_
gene10344	996	gi|661889999|emb|CDP06719.1|	unnamed protein product	87.1	sp|B4FUS3|CNR8_MAIZE	Cell number regulator 8 OS=Zea mays OX=4577 GN=CNR8 PE=2 SV=1	61.1	GO:0005575;GO:0005622;GO:0005623;GO:0005737;GO:0044424;GO:0044464	_	_	None	_
gene10345	857	gi|1238991691|dbj|GAX79621.1|	hypothetical protein CEUSTIGMA_g7062.t1	43.7	sp|P14568|ASSY_BOVIN	Argininosuccinate synthase OS=Bos taurus OX=9913 GN=ASS1 PE=2 SV=1	93.4	GO:0000050;GO:0000053;GO:0003674;GO:0003824;GO:0004055;GO:0005575;GO:0005622;GO:0005623;GO:0005737;GO:0006082;GO:0006520;GO:0006525;GO:0006526;GO:0006575;GO:0006807;GO:0008150;GO:0008152;GO:0008652;GO:0009058;GO:0009064;GO:0009084;GO:0009987;GO:0016053;GO:0016874;GO:0016879;GO:0019627;GO:0019752;GO:0034641;GO:0043436;GO:0043603;GO:0043604;GO:0044237;GO:0044238;GO:0044249;GO:0044271;GO:0044281;GO:…	COG0137|KOG1706	E	K01940	argG, ASS1
gene10346	1027	gi|1293593405|gb|PKA58259.1|	Transportin-1	34.2	sp|Q8BKC5|IPO5_MOUSE	Importin-5 OS=Mus musculus OX=10090 GN=Ipo5 PE=1 SV=3	98.2	GO:0000060;GO:0001101;GO:0003674;GO:0005048;GO:0005215;GO:0005488;GO:0005575;GO:0005622;GO:0005623;GO:0005634;GO:0005635;GO:0005737;GO:0006606;GO:0006607;GO:0006610;GO:0006810;GO:0006886;GO:0006913;GO:0008104;GO:0008139;GO:0008150;GO:0008565;GO:0009719;GO:0009987;GO:0010033;GO:0010243;GO:0012505;GO:0015031;GO:0015833;GO:0016020;GO:0017038;GO:0031090;GO:0031965;GO:0031967;GO:0031974;GO:0031975;GO:…	KOG2171	UY	None	_
gene10347	1026	_	_	_	sp|P13753|HA1B_BOVIN	BOLA class I histocompatibility antigen, alpha chain BL3-7 OS=Bos taurus OX=9913 PE=2 SV=1	71.8	_	_	_	_	_
gene10348	1110	_	_	_	sp|Q2KJ69|CL029_BOVIN	Uncharacterized protein C12orf29 homolog OS=Bos taurus OX=9913 PE=2 SV=1	96.9	_	_	_	_	_
gene10349	931	_	_	_	sp|Q5E9B7|CLIC1_BOVIN	Chloride intracellular channel protein 1 OS=Bos taurus OX=9913 GN=CLIC1 PE=2 SV=3	94.1	_	_	_	_	_
gene1035	2231	gi|1271206815|gb|PHU22015.1|	Exocyst complex component SEC3A	88.8	sp|Q9SX85|SEC3A_ARATH	Exocyst complex component SEC3A OS=Arabidopsis thaliana OX=3702 GN=SEC3A PE=1 SV=1	88.8	GO:0000003;GO:0000145;GO:0003674;GO:0005488;GO:0005515;GO:0005543;GO:0005546;GO:0005575;GO:0005576;GO:0005615;GO:0005622;GO:0005623;GO:0005737;GO:0005829;GO:0005886;GO:0005938;GO:0006810;GO:0006887;GO:0006892;GO:0006893;GO:0007154;GO:0008037;GO:0008104;GO:0008150;GO:0008289;GO:0009856;GO:0009875;GO:0009987;GO:0016020;GO:0016192;GO:0017016;GO:0017048;GO:0017049;GO:0019899;GO:0022414;GO:0031267;GO:…	KOG2148	U	None	_
gene10350	1188	_	_	_	sp|Q28611|UD16_RABIT	UDP-glucuronosyltransferase 1-6 OS=Oryctolagus cuniculus OX=9986 GN=UGT1 PE=1 SV=1	45.2	_	_	_	_	_
gene10351	1081	_	_	_	sp|P28067|DMA_HUMAN	HLA class II histocompatibility antigen, DM alpha chain OS=Homo sapiens OX=9606 GN=HLA-DMA PE=1 SV=1	63.5	_	_	_	_	_
gene10352	1003	gi|661877821|emb|CDP18380.1|	unnamed protein product	89.8	sp|Q94AH1|CAND2_ARATH	Protein CANDIDATE G-PROTEIN COUPLED RECEPTOR 2 OS=Arabidopsis thaliana OX=3702 GN=CAND2 PE=1 SV=1	69.3	GO:0003674;GO:0003824;GO:0003954;GO:0005488;GO:0005575;GO:0005622;GO:0005623;GO:0005737;GO:0005739;GO:0005740;GO:0005743;GO:0005746;GO:0005747;GO:0006091;GO:0006950;GO:0006979;GO:0008137;GO:0008150;GO:0008152;GO:0009507;GO:0009536;GO:0009853;GO:0009987;GO:0015980;GO:0016020;GO:0016491;GO:0016651;GO:0016655;GO:0019866;GO:0030964;GO:0031090;GO:0031966;GO:0031967;GO:0031975;GO:0032991;GO:0043094;GO:…	KOG4536	S	None	_
gene10353	1042	gi|661887531|emb|CDP08662.1|	unnamed protein product	64.5	sp|Q9XED8|ARFI_ARATH	Auxin response factor 9 OS=Arabidopsis thaliana OX=3702 GN=ARF9 PE=1 SV=1	41.3	GO:0003674;GO:0003700;GO:0005575;GO:0005622;GO:0005623;GO:0005634;GO:0005911;GO:0006355;GO:0008150;GO:0009506;GO:0009889;GO:0010468;GO:0010556;GO:0019219;GO:0019222;GO:0030054;GO:0031323;GO:0031326;GO:0043226;GO:0043227;GO:0043229;GO:0043231;GO:0044424;GO:0044464;GO:0050789;GO:0050794;GO:0051171;GO:0051252;GO:0055044;GO:0060255;GO:0065007;GO:0080090;GO:0140110;GO:1903506;GO:2000112;GO:2001141	_	_	K14486	K14486, ARF
gene10354	1079	gi|661873863|emb|CDP20798.1|	unnamed protein product	76.8	sp|Q5HZH2|TSR3_MOUSE	Ribosome biogenesis protein TSR3 homolog OS=Mus musculus OX=10090 GN=Tsr3 PE=1 SV=1	57.0	GO:0000154;GO:0003674;GO:0003824;GO:0005488;GO:0005575;GO:0005622;GO:0005623;GO:0005634;GO:0005737;GO:0005829;GO:0006139;GO:0006364;GO:0006396;GO:0006725;GO:0006807;GO:0008150;GO:0008152;GO:0009451;GO:0009987;GO:0010467;GO:0016070;GO:0016072;GO:0016740;GO:0022613;GO:0030490;GO:0034470;GO:0034641;GO:0034660;GO:0042254;GO:0042274;GO:0043167;GO:0043169;GO:0043170;GO:0043226;GO:0043227;GO:0043229;GO:…	COG2042|KOG3154	S	K09140	TSR3
gene10355	1049	_	_	_	_	_	_	_	_	_	_	_
gene10356	978	gi|661899508|emb|CDO97502.1|	unnamed protein product	93.0	sp|Q75HX5|TLP8_ORYSJ	Tubby-like F-box protein 8 OS=Oryza sativa subsp. japonica OX=39947 GN=TULP8 PE=2 SV=1	70.3	GO:0003674;GO:0003700;GO:0005488;GO:0005543;GO:0005575;GO:0005622;GO:0005623;GO:0005634;GO:0005737;GO:0005829;GO:0005886;GO:0006355;GO:0008150;GO:0008289;GO:0009536;GO:0009605;GO:0009607;GO:0009620;GO:0009889;GO:0010468;GO:0010556;GO:0016020;GO:0019219;GO:0019222;GO:0031323;GO:0031326;GO:0035091;GO:0043167;GO:0043168;GO:0043207;GO:0043226;GO:0043227;GO:0043229;GO:0043231;GO:0044424;GO:0044444;GO:…	KOG2502	S	None	_
gene10357	1004	gi|661891293|emb|CDP05175.1|	unnamed protein product	69.8	_	_	_	GO:0003674;GO:0003824;GO:0005575;GO:0005622;GO:0005623;GO:0005737;GO:0005829;GO:0008150;GO:0008152;GO:0008194;GO:0009058;GO:0009605;GO:0009607;GO:0009812;GO:0009813;GO:0016740;GO:0016757;GO:0016758;GO:0035251;GO:0042440;GO:0043207;GO:0043226;GO:0043227;GO:0043229;GO:0043231;GO:0044424;GO:0044444;GO:0044464;GO:0046148;GO:0046527;GO:0047893;GO:0050896;GO:0051552;GO:0051553;GO:0051554;GO:0051555;GO:…	_	_	None	_
gene10358	1018	gi|661891063|emb|CDP04945.1|	unnamed protein product	66.0	sp|Q9W2U4|PP4R2_DROME	Serine/threonine-protein phosphatase 4 regulatory subunit 2 OS=Drosophila melanogaster OX=7227 GN=PPP4R2r PE=1 SV=2	29.2	_	KOG3175	S	K15425	PPP4R2
gene10359	1105	gi|1279041564|ref|XP_022882367.1|	D-galacturonate reductase-like	76.7	sp|O49133|GALUR_FRAAN	D-galacturonate reductase OS=Fragaria ananassa OX=3747 GN=GALUR PE=1 SV=1	65.1	GO:0003674;GO:0003824;GO:0006518;GO:0006807;GO:0006950;GO:0007154;GO:0008150;GO:0008152;GO:0009058;GO:0009237;GO:0009267;GO:0009605;GO:0009987;GO:0009991;GO:0016491;GO:0016614;GO:0016616;GO:0019184;GO:0019290;GO:0019748;GO:0031667;GO:0031668;GO:0031669;GO:0033554;GO:0033707;GO:0034224;GO:0034641;GO:0042594;GO:0043043;GO:0043603;GO:0043604;GO:0044237;GO:0044249;GO:0044271;GO:0044550;GO:0050896;GO:…	COG0656|KOG1577	S	None	_
gene1036	2299	gi|1028980513|ref|XP_016733676.1|	PREDICTED: uncharacterized protein LOC107944359	29.5	_	_	_	GO:0000943;GO:0003674;GO:0003676;GO:0003723;GO:0003824;GO:0003887;GO:0003964;GO:0004518;GO:0004540;GO:0005488;GO:0005575;GO:0005622;GO:0005623;GO:0005634;GO:0006139;GO:0006259;GO:0006278;GO:0006508;GO:0006725;GO:0006807;GO:0008150;GO:0008152;GO:0008233;GO:0009058;GO:0009059;GO:0009987;GO:0016070;GO:0016740;GO:0016772;GO:0016779;GO:0016787;GO:0016788;GO:0018130;GO:0019438;GO:0019538;GO:0032196;GO:…	COG2801|KOG0017	E	None	_
gene10360	1070	gi|1279075251|ref|XP_022841572.1|	uncharacterized protein LOC111365339	55.9	_	_	_	GO:0000118;GO:0000228;GO:0000785;GO:0000790;GO:0005575;GO:0005622;GO:0005623;GO:0005634;GO:0005654;GO:0005694;GO:0006355;GO:0006356;GO:0008150;GO:0009889;GO:0009890;GO:0009892;GO:0010468;GO:0010556;GO:0010558;GO:0010605;GO:0010629;GO:0016479;GO:0019219;GO:0019222;GO:0031323;GO:0031324;GO:0031326;GO:0031327;GO:0031974;GO:0031981;GO:0032991;GO:0033698;GO:0043226;GO:0043227;GO:0043228;GO:0043229;GO:…	KOG4843	S	None	_
gene10361	1033	gi|565384016|ref|XP_006358069.1|	PREDICTED: floral homeotic protein AGAMOUS isoform X3	83.4	sp|Q43585|AG_TOBAC	Floral homeotic protein AGAMOUS OS=Nicotiana tabacum OX=4097 GN=AG1 PE=2 SV=1	82.2	GO:0000003;GO:0003002;GO:0003006;GO:0005575;GO:0005622;GO:0005623;GO:0005634;GO:0007275;GO:0007389;GO:0008150;GO:0009653;GO:0009791;GO:0009908;GO:0010093;GO:0010097;GO:0022414;GO:0032501;GO:0032502;GO:0043226;GO:0043227;GO:0043229;GO:0043231;GO:0044424;GO:0044464;GO:0048367;GO:0048437;GO:0048438;GO:0048443;GO:0048444;GO:0048448;GO:0048449;GO:0048455;GO:0048466;GO:0048608;GO:0048646;GO:0048731;GO:…	COG5068|KOG0014	K	K09264	K09264
gene10362	847	gi|1371502101|gb|PSR98396.1|	Transcription initiation factor IIF subunit alpha like	64.0	sp|Q9SU25|T2FA_ARATH	Transcription initiation factor IIF subunit alpha OS=Arabidopsis thaliana OX=3702 GN=RAP74 PE=1 SV=1	49.6	GO:0003674;GO:0005488;GO:0005515;GO:0008022	KOG2393	K	K03138	TFIIF1, GTF2F1, TFG1
gene10363	1106	gi|661888896|emb|CDP07339.1|	unnamed protein product	83.4	sp|Q9C5Y0|PLDD1_ARATH	Phospholipase D delta OS=Arabidopsis thaliana OX=3702 GN=PLDDELTA PE=1 SV=2	65.6	GO:0003674;GO:0003824;GO:0004620;GO:0004630;GO:0005575;GO:0005622;GO:0005623;GO:0005737;GO:0005773;GO:0005886;GO:0005911;GO:0006629;GO:0006644;GO:0006650;GO:0006793;GO:0006796;GO:0006950;GO:0008081;GO:0008150;GO:0008152;GO:0008219;GO:0009266;GO:0009409;GO:0009506;GO:0009628;GO:0009787;GO:0009789;GO:0009966;GO:0009967;GO:0009987;GO:0010119;GO:0010646;GO:0010647;GO:0012501;GO:0016020;GO:0016298;GO:…	COG1502|KOG1329	I	K01115	PLD1_2
gene10364	1214	gi|1091501578|ref|XP_018717712.1|	PREDICTED: uncharacterized protein LOC104420199 isoform X3	75.3	_	_	_	_	_	_	None	_
gene10365	1061	_	_	_	sp|Q01361|CP2DE_BOVIN	Cytochrome P450 2D14 OS=Bos taurus OX=9913 GN=CYP2D14 PE=2 SV=2	81.5	_	_	_	_	_
gene10366	1094	gi|308801677|ref|XP_003078152.1|	Polyprenyl synthetase	48.7	sp|Q8WMY2|FPPS_BOVIN	Farnesyl pyrophosphate synthase OS=Bos taurus OX=9913 GN=FDPS PE=1 SV=1	97.5	GO:0003674;GO:0003824;GO:0004161;GO:0004337;GO:0004659;GO:0005575;GO:0005622;GO:0005623;GO:0005737;GO:0005739;GO:0005829;GO:0006629;GO:0006644;GO:0006720;GO:0006721;GO:0006793;GO:0006796;GO:0008150;GO:0008152;GO:0008299;GO:0008610;GO:0008654;GO:0009058;GO:0009987;GO:0016114;GO:0016740;GO:0016765;GO:0019637;GO:0043226;GO:0043227;GO:0043229;GO:0043231;GO:0044237;GO:0044238;GO:0044249;GO:0044255;GO:…	COG0142|KOG0711	H	K00787	FDPS
gene10367	1033	gi|661887715|emb|CDP08846.1|	unnamed protein product	95.8	sp|O65272|KEA2_ARATH	K(+) efflux antiporter 2, chloroplastic OS=Arabidopsis thaliana OX=3702 GN=KEA2 PE=1 SV=2	90.8	GO:0003674;GO:0005215;GO:0005451;GO:0005575;GO:0005622;GO:0005623;GO:0005737;GO:0006810;GO:0006811;GO:0006812;GO:0006813;GO:0006996;GO:0008150;GO:0008324;GO:0009507;GO:0009526;GO:0009536;GO:0009657;GO:0009658;GO:0009941;GO:0009987;GO:0010109;GO:0015075;GO:0015077;GO:0015078;GO:0015079;GO:0015291;GO:0015297;GO:0015298;GO:0015299;GO:0015318;GO:0015386;GO:0015491;GO:0015672;GO:0016020;GO:0016043;GO:…	COG0475|KOG1650	P	None	_
gene10368	1058	gi|747094086|ref|XP_011094871.1|	uncharacterized protein At5g02240	85.8	sp|O80934|Y2766_ARATH	Uncharacterized protein At2g37660, chloroplastic OS=Arabidopsis thaliana OX=3702 GN=At2g37660 PE=1 SV=2	77.0	GO:0003674;GO:0005488;GO:0005507;GO:0005575;GO:0005576;GO:0005622;GO:0005623;GO:0005737;GO:0006950;GO:0006952;GO:0008150;GO:0009507;GO:0009532;GO:0009536;GO:0009570;GO:0009579;GO:0009605;GO:0009607;GO:0009617;GO:0042742;GO:0043167;GO:0043169;GO:0043207;GO:0043226;GO:0043227;GO:0043229;GO:0043231;GO:0044422;GO:0044424;GO:0044434;GO:0044435;GO:0044444;GO:0044446;GO:0044464;GO:0046872;GO:0046914;GO:…	COG0702|KOG1203	G	None	_
gene10369	1062	gi|823183152|ref|XP_012488750.1|	PREDICTED: abscisic acid receptor PYL8-like	84.7	sp|Q6EN42|PYL3_ORYSJ	Abscisic acid receptor PYL3 OS=Oryza sativa subsp. japonica OX=39947 GN=PYL3 PE=1 SV=1	76.2	GO:0001101;GO:0003674;GO:0005488;GO:0005575;GO:0005622;GO:0005623;GO:0005634;GO:0005737;GO:0005829;GO:0006950;GO:0006970;GO:0007154;GO:0007165;GO:0007275;GO:0008150;GO:0008289;GO:0009266;GO:0009409;GO:0009414;GO:0009415;GO:0009628;GO:0009651;GO:0009719;GO:0009725;GO:0009737;GO:0009738;GO:0009755;GO:0009791;GO:0009845;GO:0009892;GO:0009987;GO:0010033;GO:0010035;GO:0010427;GO:0010563;GO:0010605;GO:…	_	_	K14496	PYL
gene1037	2012	gi|1279025361|ref|XP_022871877.1|	probable polyamine oxidase 2	91.5	sp|Q9SKX5|PAO2_ARATH	Polyamine oxidase 2 OS=Arabidopsis thaliana OX=3702 GN=PAO2 PE=1 SV=1	83.9	GO:0003674;GO:0003824;GO:0005575;GO:0005622;GO:0005623;GO:0005737;GO:0005777;GO:0006576;GO:0006595;GO:0006598;GO:0006807;GO:0008150;GO:0008152;GO:0009056;GO:0009308;GO:0009310;GO:0009987;GO:0016491;GO:0016645;GO:0016647;GO:0034641;GO:0042402;GO:0042579;GO:0043226;GO:0043227;GO:0043229;GO:0043231;GO:0044106;GO:0044237;GO:0044424;GO:0044444;GO:0044464;GO:0046592;GO:0055114;GO:0071704;GO:1901564;GO:…	COG1231|KOG0029	Q	K17839	PAO4, PAO3, PAO2
gene10370	1032	gi|731418036|ref|XP_010660530.1|	PREDICTED: histone-lysine N-methyltransferase, H3 lysine-79 specific isoform X1	66.7	sp|Q9Y3A4|RRP7A_HUMAN	Ribosomal RNA-processing protein 7 homolog A OS=Homo sapiens OX=9606 GN=RRP7A PE=1 SV=2	31.3	GO:0000149;GO:0003674;GO:0005488;GO:0005515;GO:0005575;GO:0005622;GO:0005623;GO:0005737;GO:0005886;GO:0006810;GO:0006887;GO:0006906;GO:0006996;GO:0008150;GO:0009987;GO:0012505;GO:0016020;GO:0016021;GO:0016043;GO:0016050;GO:0016192;GO:0022406;GO:0031201;GO:0031224;GO:0032940;GO:0032991;GO:0044424;GO:0044425;GO:0044444;GO:0044464;GO:0046903;GO:0048278;GO:0048284;GO:0051179;GO:0051234;GO:0051640;GO:…	KOG4008	A	K14545	RRP7
gene10371	1075	gi|661881382|emb|CDP14955.1|	unnamed protein product	73.3	sp|D1I234|DRE2_VITVI	Anamorsin homolog OS=Vitis vinifera OX=29760 GN=VIT_01s0010g01180 PE=3 SV=1	65.4	GO:0005575;GO:0005622;GO:0005623;GO:0005737;GO:0006790;GO:0008150;GO:0008152;GO:0009987;GO:0016043;GO:0016226;GO:0022607;GO:0031163;GO:0044085;GO:0044237;GO:0044424;GO:0044464;GO:0051186;GO:0071840	COG5636|KOG4020	S	None	_
gene10372	1068	gi|848889971|ref|XP_012845133.1|	PREDICTED: homeobox-leucine zipper protein ATHB-6-like isoform X2	30.0	_	_	_	GO:0000003;GO:0001101;GO:0001558;GO:0003006;GO:0003674;GO:0003676;GO:0003677;GO:0003700;GO:0005488;GO:0005515;GO:0005575;GO:0005622;GO:0005623;GO:0005634;GO:0006355;GO:0007154;GO:0007165;GO:0007275;GO:0008150;GO:0009314;GO:0009416;GO:0009628;GO:0009637;GO:0009648;GO:0009719;GO:0009725;GO:0009737;GO:0009738;GO:0009755;GO:0009791;GO:0009889;GO:0009891;GO:0009893;GO:0009987;GO:0010033;GO:0010228;GO:…	KOG0483	K	None	_
gene10373	1042	gi|1275570601|ref|XP_022838994.1|	Inhibitor of growth protein, N-terminal	39.3	sp|P0C606|SGF29_RAT	SAGA-associated factor 29 OS=Rattus norvegicus OX=10116 GN=Sgf29 PE=1 SV=1	99.7	GO:0005575;GO:0005622;GO:0005623;GO:0005634;GO:0006325;GO:0006464;GO:0006473;GO:0006475;GO:0006807;GO:0006950;GO:0006970;GO:0006996;GO:0008150;GO:0008152;GO:0009628;GO:0009651;GO:0009987;GO:0016043;GO:0016569;GO:0016570;GO:0016573;GO:0018193;GO:0018205;GO:0018393;GO:0018394;GO:0019538;GO:0036211;GO:0043170;GO:0043226;GO:0043227;GO:0043229;GO:0043231;GO:0043412;GO:0043543;GO:0043966;GO:0043967;GO:…	KOG3038	B	K11364	SGF29
gene10374	1106	gi|694450292|ref|XP_009350590.1|	PREDICTED: phosphatidylinositol 4-phosphate 5-kinase type-1 alpha-like	50.0	sp|Q5I6B8|PI51C_RAT	Phosphatidylinositol 4-phosphate 5-kinase type-1 gamma OS=Rattus norvegicus OX=10116 GN=Pip5k1c PE=1 SV=1	96.8	GO:0000003;GO:0000226;GO:0001932;GO:0001933;GO:0003002;GO:0003006;GO:0003674;GO:0003824;GO:0005488;GO:0005515;GO:0005575;GO:0005576;GO:0005622;GO:0005623;GO:0005634;GO:0005694;GO:0005700;GO:0005737;GO:0005886;GO:0005902;GO:0005938;GO:0006629;GO:0006644;GO:0006650;GO:0006793;GO:0006796;GO:0006996;GO:0007010;GO:0007017;GO:0007154;GO:0007163;GO:0007165;GO:0007275;GO:0007276;GO:0007281;GO:0007283;GO:…	COG5253|KOG0229	T	K00889	PIP5K
gene10375	1086	_	_	_	sp|Q2KIJ9|TCAL1_BOVIN	Transcription elongation factor A protein-like 1 OS=Bos taurus OX=9913 GN=TCEAL1 PE=2 SV=1	93.7	_	_	_	_	_
gene10376	1081	gi|1098826090|ref|XP_018819423.1|	PREDICTED: RHOMBOID-like protein 1 isoform X2	34.2	sp|A7YWH9|RHDF1_BOVIN	Inactive rhomboid protein 1 OS=Bos taurus OX=9913 GN=RHBDF1 PE=2 SV=1	100.0	GO:0000139;GO:0002791;GO:0002792;GO:0005575;GO:0005622;GO:0005623;GO:0005737;GO:0005783;GO:0005789;GO:0005794;GO:0006928;GO:0008150;GO:0008283;GO:0009894;GO:0009966;GO:0009987;GO:0010646;GO:0012505;GO:0016020;GO:0016477;GO:0019222;GO:0023051;GO:0030162;GO:0031090;GO:0031323;GO:0031329;GO:0031984;GO:0032268;GO:0032879;GO:0032880;GO:0040011;GO:0042058;GO:0042175;GO:0042176;GO:0043226;GO:0043227;GO:…	COG0705|KOG2289	T	None	_
gene10377	898	gi|747066356|ref|XP_011079860.1|	ribosome-recycling factor, chloroplastic	81.7	sp|P82231|RRFC_SPIOL	Ribosome-recycling factor, chloroplastic OS=Spinacia oleracea OX=3562 GN=RRF PE=1 SV=1	73.8	GO:0000003;GO:0002181;GO:0002184;GO:0002376;GO:0003006;GO:0003674;GO:0005488;GO:0005507;GO:0005575;GO:0005622;GO:0005623;GO:0005737;GO:0006412;GO:0006415;GO:0006518;GO:0006807;GO:0006950;GO:0006952;GO:0006955;GO:0006996;GO:0007275;GO:0008150;GO:0008152;GO:0009058;GO:0009059;GO:0009507;GO:0009532;GO:0009536;GO:0009570;GO:0009579;GO:0009605;GO:0009607;GO:0009617;GO:0009620;GO:0009657;GO:0009658;GO:…	COG0233|KOG4759	J	K02838	frr, MRRF, RRF
gene10378	1101	gi|661883119|emb|CDP13327.1|	unnamed protein product	93.2	sp|Q9ZU46|ZAR1_ARATH	Receptor protein kinase-like protein ZAR1 OS=Arabidopsis thaliana OX=3702 GN=ZAR1 PE=1 SV=1	46.1	GO:0005575;GO:0005623;GO:0005886;GO:0016020;GO:0044464;GO:0071944	COG0515	T	None	_
gene10379	999	gi|747046292|ref|XP_011098686.1|	14-3-3-like protein C	92.6	sp|P93343|1433C_TOBAC	14-3-3-like protein C OS=Nicotiana tabacum OX=4097 PE=1 SV=1	92.5	GO:0005575;GO:0005622;GO:0005623;GO:0005737;GO:0005773;GO:0005774;GO:0005794;GO:0005829;GO:0005886;GO:0007154;GO:0007165;GO:0008150;GO:0009719;GO:0009725;GO:0009741;GO:0009742;GO:0009755;GO:0009987;GO:0010033;GO:0012505;GO:0014070;GO:0016020;GO:0019222;GO:0023052;GO:0031090;GO:0032870;GO:0033993;GO:0042221;GO:0043226;GO:0043227;GO:0043229;GO:0043231;GO:0043401;GO:0044422;GO:0044424;GO:0044437;GO:…	COG5040|KOG0841	O	K06630	YWHAE
gene1038	2409	_	_	_	_	_	_	_	_	_	_	_
gene10380	925	gi|1269878484|ref|XP_022749840.1|	probable lactoylglutathione lyase, chloroplastic isoform X3	90.2	sp|Q8W593|LGUC_ARATH	Probable lactoylglutathione lyase, chloroplastic OS=Arabidopsis thaliana OX=3702 GN=At1g67280 PE=1 SV=1	88.2	GO:0003674;GO:0003824;GO:0004462;GO:0005575;GO:0005622;GO:0005623;GO:0005737;GO:0006081;GO:0006082;GO:0006089;GO:0006950;GO:0008150;GO:0008152;GO:0009056;GO:0009266;GO:0009409;GO:0009438;GO:0009507;GO:0009526;GO:0009532;GO:0009536;GO:0009570;GO:0009579;GO:0009628;GO:0009987;GO:0010319;GO:0016829;GO:0016846;GO:0019243;GO:0019752;GO:0031967;GO:0031975;GO:0031977;GO:0032787;GO:0042180;GO:0042182;GO:…	COG0346|KOG2943	G	K01759	GLO1, gloA
gene10381	1068	gi|661895210|emb|CDP01015.1|	unnamed protein product	82.9	sp|B6EUA9|PR40A_ARATH	Pre-mRNA-processing protein 40A OS=Arabidopsis thaliana OX=3702 GN=PRP40A PE=1 SV=1	57.7	GO:0000375;GO:0000377;GO:0000398;GO:0003674;GO:0003676;GO:0003723;GO:0005488;GO:0005515;GO:0005575;GO:0005622;GO:0005623;GO:0005634;GO:0005654;GO:0005681;GO:0005684;GO:0005685;GO:0005737;GO:0005829;GO:0006139;GO:0006396;GO:0006397;GO:0006725;GO:0006807;GO:0006928;GO:0006996;GO:0007010;GO:0008150;GO:0008152;GO:0008360;GO:0008380;GO:0009987;GO:0010467;GO:0010564;GO:0016043;GO:0016070;GO:0016071;GO:…	COG5104|KOG0152	A	K12821	PRPF40, PRP40
gene10382	1051	gi|661891325|emb|CDP05207.1|	unnamed protein product	82.7	sp|Q8L856|ACFR1_ARATH	Transmembrane ascorbate ferrireductase 1 OS=Arabidopsis thaliana OX=3702 GN=CYB561A PE=1 SV=1	67.7	GO:0003674;GO:0003824;GO:0005488;GO:0005515;GO:0005575;GO:0005622;GO:0005623;GO:0005737;GO:0005773;GO:0008150;GO:0008152;GO:0009507;GO:0009536;GO:0016491;GO:0019904;GO:0043226;GO:0043227;GO:0043229;GO:0043231;GO:0044424;GO:0044444;GO:0044464;GO:0055114	KOG1619	C	K08360	CYB561
gene10383	1015	_	_	_	sp|Q9N0V4|GSTM1_BOVIN	Glutathione S-transferase Mu 1 OS=Bos taurus OX=9913 GN=GSTM1 PE=1 SV=3	96.6	_	_	_	K00799	GST, gst
gene10384	1063	gi|661879945|emb|CDP16397.1|	unnamed protein product	72.9	_	_	_	GO:0005575;GO:0005576	COG0412|KOG3043	Q	None	_
gene10385	811	gi|731377929|ref|XP_002272347.2|	PREDICTED: uncharacterized protein LOC100255348	77.0	sp|B3CTF9|RL25_ORITI	50S ribosomal protein L25 OS=Orientia tsutsugamushi (strain Ikeda) OX=334380 GN=rplY PE=3 SV=1	34.8	GO:0000035;GO:0000036;GO:0003674;GO:0005488;GO:0005575;GO:0005622;GO:0005623;GO:0005737;GO:0005739;GO:0005759;GO:0005829;GO:0005975;GO:0006082;GO:0006629;GO:0006631;GO:0006633;GO:0006643;GO:0006644;GO:0006664;GO:0006793;GO:0006796;GO:0008150;GO:0008152;GO:0008610;GO:0008654;GO:0009058;GO:0009245;GO:0009247;GO:0009311;GO:0009312;GO:0009987;GO:0016051;GO:0016053;GO:0019637;GO:0019752;GO:0019842;GO:…	COG1825	J	K02897	RP-L25, rplY
gene10386	1083	gi|721750727|gb|AIX10952.1|	putative protein phosphatase 2c	82.4	sp|Q93YW5|P2C58_ARATH	Probable protein phosphatase 2C 58 OS=Arabidopsis thaliana OX=3702 GN=At4g28400 PE=2 SV=1	71.4	GO:0005575;GO:0005623;GO:0005886;GO:0016020;GO:0044464;GO:0071944	COG0631|KOG0698	T	K17506	PPM1L, PP2CE
gene10387	1069	gi|661896923|emb|CDP00112.1|	unnamed protein product	88.9	sp|P0C883|SCL33_ARATH	Scarecrow-like protein 33 OS=Arabidopsis thaliana OX=3702 GN=SCL33 PE=1 SV=1	65.0	GO:0003674;GO:0003676;GO:0003677;GO:0003700;GO:0005488;GO:0005575;GO:0005622;GO:0005623;GO:0005634;GO:0006355;GO:0008150;GO:0009889;GO:0010468;GO:0010556;GO:0019219;GO:0019222;GO:0031323;GO:0031326;GO:0043226;GO:0043227;GO:0043229;GO:0043231;GO:0043565;GO:0044424;GO:0044464;GO:0050789;GO:0050794;GO:0051171;GO:0051252;GO:0060255;GO:0065007;GO:0080090;GO:0097159;GO:0140110;GO:1901363;GO:1903506;GO:…	_	_	None	_
gene10388	1086	gi|661891060|emb|CDP04942.1|	unnamed protein product	96.9	sp|P61210|ARF1_LOCMI	ADP-ribosylation factor 1 OS=Locusta migratoria OX=7004 GN=ARF1 PE=2 SV=2	62.9	GO:0000003;GO:0000139;GO:0000166;GO:0000278;GO:0000280;GO:0000281;GO:0000287;GO:0000910;GO:0001505;GO:0001654;GO:0001745;GO:0001882;GO:0001883;GO:0002028;GO:0002090;GO:0002376;GO:0002478;GO:0002495;GO:0002504;GO:0002682;GO:0002791;GO:0002793;GO:0003006;GO:0003674;GO:0003824;GO:0003924;GO:0005488;GO:0005515;GO:0005525;GO:0005575;GO:0005622;GO:0005623;GO:0005737;GO:0005768;GO:0005770;GO:0005783;GO:…	COG1100|KOG0070	U	K07977	ARF
gene10389	1091	gi|661898823|emb|CDO96817.1|	unnamed protein product	80.0	sp|F4HZX7|OFUT8_ARATH	O-fucosyltransferase 8 OS=Arabidopsis thaliana OX=3702 GN=OFUT8 PE=2 SV=1	66.8	GO:0005575;GO:0005622;GO:0005623;GO:0005737;GO:0005768;GO:0005794;GO:0005802;GO:0012505;GO:0031410;GO:0031982;GO:0031984;GO:0043226;GO:0043227;GO:0043229;GO:0043231;GO:0044422;GO:0044424;GO:0044431;GO:0044444;GO:0044446;GO:0044464;GO:0097708;GO:0098791	_	_	None	_
gene1039	2304	gi|661893112|emb|CDP02921.1|	unnamed protein product	90.9	sp|Q8L7Z0|CNG17_ARATH	Cyclic nucleotide-gated ion channel 17 OS=Arabidopsis thaliana OX=3702 GN=CNGC17 PE=1 SV=1	82.4	GO:0003674;GO:0005215;GO:0005216;GO:0005244;GO:0005249;GO:0005261;GO:0005267;GO:0005575;GO:0005623;GO:0005886;GO:0005887;GO:0006810;GO:0006811;GO:0006812;GO:0006813;GO:0008150;GO:0008324;GO:0009987;GO:0015075;GO:0015077;GO:0015079;GO:0015267;GO:0015318;GO:0015672;GO:0016020;GO:0016021;GO:0022803;GO:0022832;GO:0022836;GO:0022838;GO:0022839;GO:0022843;GO:0022857;GO:0022890;GO:0030001;GO:0031224;GO:…	KOG0498	P	K05391	CNGF
gene10390	1066	gi|661891408|emb|CDP05290.1|	unnamed protein product	62.6	_	_	_	_	_	_	None	_
gene10391	1032	gi|661886793|emb|CDP09511.1|	unnamed protein product	70.2	_	_	_	GO:0003674;GO:0003824;GO:0005575;GO:0005622;GO:0005623;GO:0005737;GO:0008150;GO:0008152;GO:0008168;GO:0008757;GO:0016740;GO:0016741;GO:0032259;GO:0044424;GO:0044464	COG0500|KOG3010	Q	None	_
gene10392	1045	gi|1025279639|ref|XP_016495144.1|	PREDICTED: lipid phosphate phosphatase gamma, chloroplastic-like	83.7	sp|Q6NLA5|LPPG_ARATH	Lipid phosphate phosphatase gamma OS=Arabidopsis thaliana OX=3702 GN=LPPG PE=1 SV=1	64.9	GO:0000003;GO:0003006;GO:0003674;GO:0003824;GO:0005575;GO:0005622;GO:0005623;GO:0005737;GO:0005783;GO:0005789;GO:0006464;GO:0006486;GO:0006487;GO:0006629;GO:0006638;GO:0006639;GO:0006651;GO:0006793;GO:0006796;GO:0006807;GO:0008150;GO:0008152;GO:0008195;GO:0008610;GO:0009058;GO:0009059;GO:0009100;GO:0009101;GO:0009507;GO:0009536;GO:0009856;GO:0009987;GO:0012505;GO:0016020;GO:0016021;GO:0016311;GO:…	COG0671|KOG3146	I	K07252	E3.6.1.43
gene10393	1035	gi|1353898605|gb|PQQ12176.1|	ER lumen protein-retaining receptor	79.2	sp|Q9ZTN2|ERD2_PETHY	ER lumen protein-retaining receptor OS=Petunia hybrida OX=4102 GN=ERD2 PE=2 SV=1	81.6	GO:0002218;GO:0002253;GO:0002376;GO:0002682;GO:0002684;GO:0005575;GO:0005622;GO:0005623;GO:0005737;GO:0005794;GO:0007154;GO:0007165;GO:0008150;GO:0009987;GO:0010204;GO:0012505;GO:0023052;GO:0031347;GO:0031349;GO:0043226;GO:0043227;GO:0043229;GO:0043231;GO:0044424;GO:0044444;GO:0044464;GO:0045088;GO:0045089;GO:0048518;GO:0048583;GO:0048584;GO:0050776;GO:0050778;GO:0050789;GO:0050794;GO:0050896;GO:…	COG5196|KOG3106	U	K10949	KDELR
gene10394	1033	_	_	_	sp|Q5E9L0|CLD10_BOVIN	Claudin-10 OS=Bos taurus OX=9913 GN=CLDN10 PE=2 SV=1	70.8	_	_	_	_	_
gene10395	1049	_	_	_	_	_	_	_	_	_	_	_
gene10396	1082	gi|661886258|emb|CDP10180.1|	unnamed protein product	66.7	_	_	_	_	_	_	None	_
gene10397	745	gi|661885979|emb|CDP10596.1|	unnamed protein product	87.6	sp|Q9SJ56|BLH1_ARATH	BEL1-like homeodomain protein 1 OS=Arabidopsis thaliana OX=3702 GN=BLH1 PE=1 SV=1	42.1	GO:0000741;GO:0001101;GO:0003674;GO:0003676;GO:0003677;GO:0003700;GO:0005488;GO:0005515;GO:0005575;GO:0005622;GO:0005623;GO:0005634;GO:0005737;GO:0006355;GO:0006996;GO:0006997;GO:0007275;GO:0008150;GO:0009314;GO:0009416;GO:0009553;GO:0009559;GO:0009561;GO:0009605;GO:0009607;GO:0009608;GO:0009610;GO:0009620;GO:0009628;GO:0009639;GO:0009719;GO:0009725;GO:0009737;GO:0009889;GO:0009987;GO:0010033;GO:…	KOG0773	K	None	_
gene10398	1127	gi|661895656|emb|CDP00234.1|	unnamed protein product	86.2	sp|P52903|ODPA_SOLTU	Pyruvate dehydrogenase E1 component subunit alpha, mitochondrial OS=Solanum tuberosum OX=4113 PE=1 SV=1	73.4	GO:0005575;GO:0005622;GO:0005623;GO:0005634;GO:0005737;GO:0005739;GO:0005759;GO:0005829;GO:0008150;GO:0010035;GO:0010038;GO:0031974;GO:0042221;GO:0043226;GO:0043227;GO:0043229;GO:0043231;GO:0043233;GO:0044422;GO:0044424;GO:0044429;GO:0044444;GO:0044446;GO:0044464;GO:0046686;GO:0050896;GO:0070013	COG0462|KOG0225	C	None	_
gene10399	1032	gi|697164901|ref|XP_009591265.1|	PREDICTED: uncharacterized protein LOC104088315	53.5	sp|A8ZV50|RL7_DESOH	50S ribosomal protein L7/L12 OS=Desulfococcus oleovorans (strain DSM 6200 / Hxd3) OX=96561 GN=rplL PE=3 SV=1	65.9	GO:0000313;GO:0000315;GO:0003674;GO:0003735;GO:0005198;GO:0005575;GO:0005622;GO:0005623;GO:0005737;GO:0005739;GO:0005759;GO:0005761;GO:0005762;GO:0005840;GO:0006412;GO:0006518;GO:0006807;GO:0008150;GO:0008152;GO:0009058;GO:0009059;GO:0009295;GO:0009987;GO:0010467;GO:0015934;GO:0019538;GO:0031974;GO:0032543;GO:0032991;GO:0034641;GO:0034645;GO:0042645;GO:0043043;GO:0043170;GO:0043226;GO:0043227;GO:…	COG0222|KOG1715	J	K02935	RP-L7, MRPL12, rplL
gene104	3170	gi|661893111|emb|CDP02920.1|	unnamed protein product	81.7	sp|Q9ZV48|TPS11_ARATH	Probable alpha,alpha-trehalose-phosphate synthase [UDP-forming] 11 OS=Arabidopsis thaliana OX=3702 GN=TPS11 PE=2 SV=1	68.6	GO:0003674;GO:0003824;GO:0005575;GO:0005622;GO:0005623;GO:0005737;GO:0005739;GO:0005829;GO:0005975;GO:0005984;GO:0005991;GO:0005992;GO:0006793;GO:0006796;GO:0006950;GO:0008150;GO:0008152;GO:0009058;GO:0009311;GO:0009312;GO:0009987;GO:0016051;GO:0016311;GO:0016787;GO:0016788;GO:0016791;GO:0033554;GO:0034637;GO:0042578;GO:0043226;GO:0043227;GO:0043229;GO:0043231;GO:0044237;GO:0044238;GO:0044249;GO:…	COG1877|KOG1050	G	None	_
gene1040	2334	gi|9279656|dbj|BAB01172.1|	phosphatidic acid phosphatase-like protein	38.9	sp|O88956|PLPP1_CAVPO	Phospholipid phosphatase 1 OS=Cavia porcellus OX=10141 GN=PLPP1 PE=2 SV=1	87.1	GO:0003674;GO:0003824;GO:0006793;GO:0006796;GO:0008150;GO:0008152;GO:0008195;GO:0009987;GO:0016311;GO:0016787;GO:0016788;GO:0016791;GO:0042578;GO:0044237	COG0671|KOG3030	I	K18693	DPP1
gene10400	1096	gi|747069760|ref|XP_011081687.1|	calcineurin B-like protein 10 isoform X7	74.0	sp|Q7FRS8|CNBLA_ARATH	Calcineurin B-like protein 10 OS=Arabidopsis thaliana OX=3702 GN=CBL10 PE=1 SV=1	66.7	GO:0000325;GO:0003674;GO:0005488;GO:0005509;GO:0005575;GO:0005622;GO:0005623;GO:0005737;GO:0005768;GO:0005773;GO:0005774;GO:0005886;GO:0006950;GO:0006970;GO:0006972;GO:0008150;GO:0009628;GO:0009651;GO:0009705;GO:0010959;GO:0012505;GO:0016020;GO:0031090;GO:0031410;GO:0031982;GO:0032879;GO:0042538;GO:0042592;GO:0043167;GO:0043169;GO:0043226;GO:0043227;GO:0043229;GO:0043231;GO:0043266;GO:0043269;GO:…	COG5126|KOG0034	T	K06268	PPP3R, CNB
gene10401	1025	gi|661894014|emb|CDP02455.1|	unnamed protein product	77.9	sp|Q6RYA0|SABP2_TOBAC	Salicylic acid-binding protein 2 OS=Nicotiana tabacum OX=4097 GN=SABP2 PE=1 SV=1	62.9	GO:0002376;GO:0003674;GO:0003824;GO:0006082;GO:0006725;GO:0006950;GO:0006952;GO:0006955;GO:0008150;GO:0008152;GO:0009056;GO:0009605;GO:0009607;GO:0009611;GO:0009620;GO:0009627;GO:0009696;GO:0009814;GO:0009817;GO:0009987;GO:0010817;GO:0016137;GO:0016139;GO:0016787;GO:0016788;GO:0016829;GO:0016830;GO:0016832;GO:0016999;GO:0017144;GO:0018958;GO:0019752;GO:0032787;GO:0042445;GO:0042537;GO:0043207;GO:…	_	_	None	_
gene10402	694	gi|661895560|emb|CDP01365.1|	unnamed protein product	45.5	_	_	_	GO:0000166;GO:0000902;GO:0000904;GO:0002009;GO:0002165;GO:0003674;GO:0003824;GO:0004672;GO:0004674;GO:0005488;GO:0005524;GO:0005575;GO:0005622;GO:0005623;GO:0005634;GO:0005737;GO:0005938;GO:0006464;GO:0006468;GO:0006793;GO:0006796;GO:0006807;GO:0007154;GO:0007165;GO:0007275;GO:0007399;GO:0007423;GO:0007444;GO:0007455;GO:0007469;GO:0007472;GO:0007476;GO:0007552;GO:0007560;GO:0008037;GO:0008038;GO:…	_	_	_	_
gene10403	1109	gi|747075534|ref|XP_011084806.1|	uncharacterized aarF domain-containing protein kinase At5g05200, chloroplastic	91.7	sp|Q9ASX5|Y5520_ARATH	Uncharacterized aarF domain-containing protein kinase At5g05200, chloroplastic OS=Arabidopsis thaliana OX=3702 GN=At5g05200 PE=1 SV=1	83.4	GO:0005575;GO:0005622;GO:0005623;GO:0005737;GO:0009507;GO:0009532;GO:0009536;GO:0009570;GO:0010287;GO:0043226;GO:0043227;GO:0043229;GO:0043231;GO:0044422;GO:0044424;GO:0044434;GO:0044435;GO:0044444;GO:0044446;GO:0044464	COG0661|KOG1235	S	K08869	ADCK, ABC1
gene10404	1010	gi|661897818|emb|CDO97785.1|	unnamed protein product	64.5	sp|Q9SHI7|UBC34_ARATH	Ubiquitin-conjugating enzyme E2 34 OS=Arabidopsis thaliana OX=3702 GN=UBC34 PE=2 SV=1	62.4	GO:0000209;GO:0003674;GO:0003824;GO:0004842;GO:0005488;GO:0005515;GO:0005575;GO:0005622;GO:0005623;GO:0005737;GO:0005783;GO:0006464;GO:0006508;GO:0006511;GO:0006807;GO:0006950;GO:0008150;GO:0008152;GO:0009056;GO:0009057;GO:0009987;GO:0010033;GO:0010243;GO:0010498;GO:0012505;GO:0016567;GO:0016740;GO:0019538;GO:0019787;GO:0019899;GO:0019941;GO:0030163;GO:0030433;GO:0031625;GO:0032446;GO:0033554;GO:…	KOG0894	O	K04554	UBE2J2, NCUBE2, UBC6
gene10405	1116	_	_	_	sp|Q91WN3|S7A13_MOUSE	Solute carrier family 7 member 13 OS=Mus musculus OX=10090 GN=Slc7a13 PE=1 SV=1	50.3	_	_	_	_	_
gene10406	1081	_	_	_	sp|Q6DD38|TRIAB_XENLA	TP53-regulated inhibitor of apoptosis 1-B OS=Xenopus laevis OX=8355 GN=triap1-b PE=3 SV=1	95.7	_	_	_	_	_
gene10407	855	_	_	_	_	_	_	_	_	_	_	_
gene10408	1054	_	_	_	_	_	_	_	_	_	_	_
gene10409	933	_	_	_	sp|Q3ZCD0|CD81_BOVIN	CD81 antigen OS=Bos taurus OX=9913 GN=CD81 PE=2 SV=1	89.3	_	_	_	_	_
gene1041	2225	gi|661878037|emb|CDP18196.1|	unnamed protein product	77.2	sp|Q9C5G0|SUF4_ARATH	Protein SUPPRESSOR OF FRI 4 OS=Arabidopsis thaliana OX=3702 GN=SUF4 PE=1 SV=1	60.8	GO:0003674;GO:0003676;GO:0003677;GO:0003700;GO:0005488;GO:0005575;GO:0005622;GO:0005623;GO:0005634;GO:0006355;GO:0008150;GO:0009889;GO:0009909;GO:0009910;GO:0010468;GO:0010556;GO:0019219;GO:0019222;GO:0031323;GO:0031326;GO:0043226;GO:0043227;GO:0043229;GO:0043231;GO:0044424;GO:0044464;GO:0048519;GO:0048580;GO:0048581;GO:0048831;GO:0050789;GO:0050793;GO:0050794;GO:0051093;GO:0051171;GO:0051239;GO:…	KOG2893	S	None	_
gene10410	982	gi|747054433|ref|XP_011073423.1|	uncharacterized protein LOC105158378	82.6	_	_	_	_	_	_	None	_
gene10411	1075	gi|661897979|emb|CDO97946.1|	unnamed protein product	88.5	sp|Q9CQK7|RWDD1_MOUSE	RWD domain-containing protein 1 OS=Mus musculus OX=10090 GN=Rwdd1 PE=1 SV=1	36.3	GO:0002181;GO:0005575;GO:0005622;GO:0005623;GO:0005737;GO:0005844;GO:0006355;GO:0006357;GO:0006412;GO:0006518;GO:0006807;GO:0006950;GO:0006979;GO:0007154;GO:0007165;GO:0007568;GO:0007569;GO:0008150;GO:0008152;GO:0009058;GO:0009059;GO:0009719;GO:0009725;GO:0009755;GO:0009889;GO:0009966;GO:0009967;GO:0009987;GO:0010033;GO:0010467;GO:0010468;GO:0010469;GO:0010556;GO:0010646;GO:0010647;GO:0014070;GO:…	KOG4018	S	None	_
gene10412	988	gi|15235363|ref|NP_193759.1|	plasma-membrane associated cation-binding protein 1	73.8	sp|Q96262|PCAP1_ARATH	Plasma membrane-associated cation-binding protein 1 OS=Arabidopsis thaliana OX=3702 GN=PCAP1 PE=1 SV=1	73.8	GO:0000226;GO:0001101;GO:0001558;GO:0002237;GO:0003674;GO:0005488;GO:0005507;GO:0005509;GO:0005515;GO:0005516;GO:0005543;GO:0005546;GO:0005547;GO:0005575;GO:0005622;GO:0005623;GO:0005737;GO:0005773;GO:0005856;GO:0005874;GO:0005881;GO:0005886;GO:0005911;GO:0006464;GO:0006497;GO:0006498;GO:0006499;GO:0006807;GO:0006810;GO:0006950;GO:0006952;GO:0006970;GO:0006996;GO:0007010;GO:0007017;GO:0007154;GO:…	_	_	None	_
gene10413	1039	gi|567154220|ref|XP_006417717.1|	vacuolar protein sorting-associated protein 41 homolog	81.3	sp|P93043|VPS41_ARATH	Vacuolar protein sorting-associated protein 41 homolog OS=Arabidopsis thaliana OX=3702 GN=VPS41 PE=1 SV=3	71.2	GO:0003674;GO:0005488;GO:0005515;GO:0005575;GO:0005622;GO:0005623;GO:0005737;GO:0005768;GO:0005770;GO:0006605;GO:0006623;GO:0006810;GO:0006886;GO:0006996;GO:0007033;GO:0007034;GO:0008104;GO:0008150;GO:0009605;GO:0009606;GO:0009628;GO:0009629;GO:0009630;GO:0009987;GO:0012505;GO:0015031;GO:0015833;GO:0016020;GO:0016043;GO:0019899;GO:0030897;GO:0031338;GO:0031410;GO:0031982;GO:0032879;GO:0032991;GO:…	KOG2066	U	None	_
gene10414	1043	gi|661877635|emb|CDP18538.1|	unnamed protein product	84.2	sp|Q9AWK2|CML11_ORYSJ	Probable calcium-binding protein CML11 OS=Oryza sativa subsp. japonica OX=39947 GN=CML11 PE=2 SV=1	77.2	GO:0003674;GO:0005488;GO:0005509;GO:0043167;GO:0043169;GO:0046872	COG5126|KOG0027	T	K13448	CML
gene10415	1117	gi|661880382|emb|CDP15913.1|	unnamed protein product	69.2	sp|Q5E9Q4|NECP2_BOVIN	Adaptin ear-binding coat-associated protein 2 OS=Bos taurus OX=9913 GN=NECAP2 PE=2 SV=1	42.4	GO:0003674;GO:0003824;GO:0005215;GO:0006810;GO:0008150;GO:0015399;GO:0015405;GO:0016462;GO:0016787;GO:0016817;GO:0016818;GO:0016887;GO:0017111;GO:0022804;GO:0022857;GO:0042623;GO:0042626;GO:0043492;GO:0051179;GO:0051234;GO:0055085	KOG2500	S	None	_
gene10416	1088	_	_	_	sp|P61291|PSME3_PIG	Proteasome activator complex subunit 3 OS=Sus scrofa OX=9823 GN=PSME3 PE=2 SV=1	100.0	_	_	_	_	_
gene10417	688	_	_	_	sp|O43927|CXL13_HUMAN	C-X-C motif chemokine 13 OS=Homo sapiens OX=9606 GN=CXCL13 PE=1 SV=1	45.8	_	_	_	_	_
gene10418	743	_	_	_	_	_	_	_	_	_	_	_
gene10419	1066	_	_	_	sp|Q5E9A0|OSER1_BOVIN	Oxidative stress-responsive serine-rich protein 1 OS=Bos taurus OX=9913 GN=OSER1 PE=2 SV=1	97.9	_	_	_	_	_
gene1042	2243	gi|1111120851|ref|XP_019249984.1|	PREDICTED: transmembrane 9 superfamily member 1	62.7	sp|Q940G0|TMN1_ARATH	Transmembrane 9 superfamily member 1 OS=Arabidopsis thaliana OX=3702 GN=TMN1 PE=1 SV=1	60.7	GO:0005575;GO:0016020;GO:0016021;GO:0031224;GO:0044425	KOG1277|KOG1278	U	K17087	TM9SF3
gene10420	818	gi|661882851|emb|CDP13442.1|	unnamed protein product	34.8	_	_	_	GO:0001508;GO:0001653;GO:0002027;GO:0002376;GO:0003008;GO:0003012;GO:0003013;GO:0003015;GO:0003205;GO:0003230;GO:0003279;GO:0003283;GO:0003674;GO:0003824;GO:0004383;GO:0004672;GO:0004674;GO:0005488;GO:0005515;GO:0005575;GO:0005622;GO:0005623;GO:0005737;GO:0005783;GO:0005829;GO:0005886;GO:0005911;GO:0006139;GO:0006163;GO:0006164;GO:0006182;GO:0006464;GO:0006468;GO:0006725;GO:0006753;GO:0006793;GO:…	COG0666|KOG0504	S	None	_
gene10421	1092	_	_	_	_	_	_	_	_	_	_	_
gene10422	1063	gi|661892855|emb|CDP04013.1|	unnamed protein product	69.7	sp|Q6PGS5|TLC4B_XENLA	TLC domain-containing protein 4-B OS=Xenopus laevis OX=8355 GN=tlcd4-b PE=2 SV=1	30.4	GO:0003674;GO:0005488;GO:0005575;GO:0005622;GO:0005623;GO:0005737;GO:0005739;GO:0006950;GO:0006970;GO:0008150;GO:0009628;GO:0009651;GO:0009987;GO:0019725;GO:0042592;GO:0043167;GO:0043169;GO:0043226;GO:0043227;GO:0043229;GO:0043231;GO:0044424;GO:0044444;GO:0044464;GO:0045454;GO:0046872;GO:0046914;GO:0050789;GO:0050794;GO:0050896;GO:0050897;GO:0065007;GO:0065008	KOG4561	T	None	_
gene10423	1075	_	_	_	_	_	_	_	_	_	_	_
gene10424	931	gi|1276251789|gb|PIN10386.1|	Transport protein particle (TRAPP) complex subunit	95.9	sp|Q2KMM2|TPPC1_RAT	Trafficking protein particle complex subunit 1 OS=Rattus norvegicus OX=10116 GN=Trappc1 PE=2 SV=1	43.5	GO:0003674;GO:0005085;GO:0005088;GO:0005488;GO:0005515;GO:0005575;GO:0005622;GO:0005623;GO:0006810;GO:0006888;GO:0008150;GO:0016192;GO:0017016;GO:0017112;GO:0017137;GO:0019899;GO:0030008;GO:0031267;GO:0032991;GO:0044424;GO:0044464;GO:0046907;GO:0048193;GO:0051020;GO:0051179;GO:0051234;GO:0051641;GO:0051649;GO:0065007;GO:0065009;GO:0098772;GO:0099023	KOG3368	U	None	_
gene10425	759	gi|947064317|gb|KRH13578.1|	hypothetical protein GLYMA_15G248600	53.8	sp|Q06RE8|PSBK_JASNU	Photosystem II reaction center protein K OS=Jasminum nudiflorum OX=126431 GN=psbK PE=3 SV=1	93.5	GO:0005575;GO:0005622;GO:0005623;GO:0005737;GO:0009536;GO:0043226;GO:0043227;GO:0043229;GO:0043231;GO:0044424;GO:0044444;GO:0044464	_	_	K02712	psbK
gene10426	1073	_	_	_	sp|Q3MHX6|OS9_BOVIN	Protein OS-9 OS=Bos taurus OX=9913 GN=OS9 PE=2 SV=1	98.5	_	_	_	_	_
gene10427	994	_	_	_	sp|P15981|HA2D_PIG	SLA class II histocompatibility antigen, DQ haplotype D alpha chain OS=Sus scrofa OX=9823 PE=2 SV=1	77.1	_	_	_	_	_
gene10428	896	gi|1408192467|gb|RAL52455.1|	hypothetical protein DM860_007312	50.8	_	_	_	GO:0000166;GO:0000287;GO:0001101;GO:0003674;GO:0003824;GO:0004363;GO:0005488;GO:0005515;GO:0005524;GO:0005575;GO:0005622;GO:0005623;GO:0005737;GO:0005829;GO:0006082;GO:0006518;GO:0006520;GO:0006575;GO:0006749;GO:0006750;GO:0006790;GO:0006807;GO:0008144;GO:0008150;GO:0008152;GO:0009058;GO:0009507;GO:0009536;GO:0009719;GO:0009725;GO:0009753;GO:0009987;GO:0010033;GO:0016874;GO:0016879;GO:0016881;GO:…	KOG1823	V	None	_
gene10429	1043	gi|661883932|emb|CDP12441.1|	unnamed protein product	89.1	sp|Q8L751|ORP1C_ARATH	Oxysterol-binding protein-related protein 1C OS=Arabidopsis thaliana OX=3702 GN=ORP1C PE=2 SV=1	82.0	GO:0000138;GO:0003674;GO:0005215;GO:0005319;GO:0005488;GO:0005496;GO:0005543;GO:0005545;GO:0005575;GO:0005622;GO:0005623;GO:0005634;GO:0005635;GO:0005737;GO:0005768;GO:0005769;GO:0005783;GO:0005794;GO:0005795;GO:0005886;GO:0005933;GO:0005935;GO:0005938;GO:0006810;GO:0006869;GO:0006887;GO:0006897;GO:0006914;GO:0007163;GO:0008142;GO:0008150;GO:0008152;GO:0008289;GO:0009056;GO:0009987;GO:0010876;GO:…	KOG1737	T	None	_
gene1043	2255	gi|1293582314|gb|PKA51934.1|	hypothetical protein AXF42_Ash008163	64.3	sp|P50397|GDIB_BOVIN	Rab GDP dissociation inhibitor beta OS=Bos taurus OX=9913 GN=GDI2 PE=2 SV=3	100.0	GO:0003674;GO:0005092;GO:0005093;GO:0005575;GO:0005576;GO:0005622;GO:0005623;GO:0005737;GO:0005829;GO:0007154;GO:0007165;GO:0007264;GO:0007265;GO:0007275;GO:0007399;GO:0008150;GO:0009987;GO:0010721;GO:0010769;GO:0010771;GO:0010975;GO:0010977;GO:0022008;GO:0022603;GO:0022604;GO:0023052;GO:0030154;GO:0030234;GO:0030695;GO:0031344;GO:0031345;GO:0032386;GO:0032387;GO:0032482;GO:0032501;GO:0032502;GO:…	COG5044|KOG1439	O	None	_
gene10430	1056	gi|661898344|emb|CDO98311.1|	unnamed protein product	86.5	sp|Q75QN6|DPHS1_ARATH	Dual specificity protein phosphatase PHS1 OS=Arabidopsis thaliana OX=3702 GN=PHS1 PE=1 SV=1	72.3	GO:0000226;GO:0001101;GO:0003674;GO:0003824;GO:0004721;GO:0005488;GO:0005515;GO:0005516;GO:0005575;GO:0005622;GO:0005623;GO:0005737;GO:0006464;GO:0006470;GO:0006793;GO:0006796;GO:0006807;GO:0006996;GO:0007010;GO:0007017;GO:0008138;GO:0008150;GO:0008152;GO:0009719;GO:0009725;GO:0009737;GO:0009987;GO:0010033;GO:0010119;GO:0010468;GO:0016043;GO:0016311;GO:0016787;GO:0016788;GO:0016791;GO:0019222;GO:…	COG2453|KOG1716	V	None	_
gene10431	987	gi|661876119|emb|CDP19695.1|	unnamed protein product	56.1	sp|Q10MB4|MYB2_ORYSJ	Transcription factor MYB2 OS=Oryza sativa subsp. japonica OX=39947 GN=MYB2 PE=2 SV=1	76.0	GO:0000003;GO:0000981;GO:0000988;GO:0000989;GO:0001067;GO:0001076;GO:0001101;GO:0001134;GO:0001135;GO:0003006;GO:0003674;GO:0003676;GO:0003677;GO:0003700;GO:0005488;GO:0005575;GO:0005622;GO:0005623;GO:0005634;GO:0006355;GO:0006357;GO:0007154;GO:0007165;GO:0007275;GO:0008150;GO:0009719;GO:0009725;GO:0009739;GO:0009740;GO:0009753;GO:0009755;GO:0009791;GO:0009867;GO:0009889;GO:0009908;GO:0009987;GO:…	COG5147|KOG0048	ADK	None	_
gene10432	1061	_	_	_	sp|Q9DCK3|TSN4_MOUSE	Tetraspanin-4 OS=Mus musculus OX=10090 GN=Tspan4 PE=1 SV=1	92.4	_	_	_	_	_
gene10433	1083	gi|1275575982|ref|XP_022841302.1|	Peptidyl-prolyl cis-trans isomerase,FKBP-type,domain	27.8	sp|Q7YRC1|AIP_BOVIN	AH receptor-interacting protein OS=Bos taurus OX=9913 GN=AIP PE=2 SV=1	97.9	GO:0000413;GO:0003674;GO:0003755;GO:0003824;GO:0005488;GO:0005515;GO:0005516;GO:0005575;GO:0005623;GO:0005886;GO:0006464;GO:0006807;GO:0007275;GO:0008150;GO:0008152;GO:0009987;GO:0016020;GO:0016853;GO:0016859;GO:0018193;GO:0018208;GO:0019538;GO:0032501;GO:0032502;GO:0036211;GO:0043170;GO:0043412;GO:0044237;GO:0044238;GO:0044260;GO:0044267;GO:0044464;GO:0048366;GO:0048367;GO:0048731;GO:0048827;GO:…	COG0545|KOG0543	O	None	_
gene10434	1092	gi|661891522|emb|CDP04787.1|	unnamed protein product	85.7	_	_	_	GO:0000902;GO:0000904;GO:0002084;GO:0003674;GO:0003824;GO:0005575;GO:0005622;GO:0005623;GO:0005737;GO:0005829;GO:0006464;GO:0006807;GO:0006928;GO:0006935;GO:0007275;GO:0007399;GO:0007409;GO:0007411;GO:0008150;GO:0008152;GO:0008474;GO:0009056;GO:0009057;GO:0009605;GO:0009653;GO:0009987;GO:0016043;GO:0016787;GO:0016788;GO:0016790;GO:0019538;GO:0022008;GO:0030030;GO:0030154;GO:0030163;GO:0030182;GO:…	COG0400|KOG2112	I	K06130	LYPLA2
gene10435	1086	gi|661897197|emb|CDO98909.1|	unnamed protein product	78.2	sp|A7NW78|CSPL5_VITVI	CASP-like protein 1E2 OS=Vitis vinifera OX=29760 GN=VIT_05s0020g01820 PE=2 SV=1	57.5	GO:0003674;GO:0005488;GO:0005515;GO:0005575;GO:0005623;GO:0005886;GO:0005911;GO:0009506;GO:0016020;GO:0019899;GO:0019900;GO:0019901;GO:0030054;GO:0043424;GO:0044464;GO:0048037;GO:0051536;GO:0051540;GO:0055044;GO:0071944	_	_	None	_
gene10436	1079	gi|697101311|ref|XP_009595455.1|	PREDICTED: pre-mRNA-splicing factor SPF27 homolog	80.8	sp|Q949S9|SPF27_ARATH	Pre-mRNA-splicing factor SPF27 homolog OS=Arabidopsis thaliana OX=3702 GN=MOS4 PE=1 SV=1	65.4	GO:0000974;GO:0002218;GO:0002253;GO:0002376;GO:0002682;GO:0002684;GO:0005575;GO:0005622;GO:0005623;GO:0005634;GO:0005681;GO:0005730;GO:0006950;GO:0006952;GO:0007154;GO:0007165;GO:0008150;GO:0009605;GO:0009607;GO:0009617;GO:0009620;GO:0009870;GO:0009987;GO:0010204;GO:0023052;GO:0031347;GO:0031349;GO:0031974;GO:0031981;GO:0032991;GO:0042742;GO:0043207;GO:0043226;GO:0043227;GO:0043228;GO:0043229;GO:…	KOG3096	A	K12861	BCAS2
gene10437	928	gi|661899116|emb|CDO97110.1|	unnamed protein product	58.9	sp|Q1LXS2|PSMG2_DANRE	Proteasome assembly chaperone 2 OS=Danio rerio OX=7955 GN=psmg2 PE=2 SV=1	35.1	GO:0000075;GO:0000278;GO:0000502;GO:0005575;GO:0005622;GO:0005623;GO:0005634;GO:0005737;GO:0005829;GO:0007049;GO:0007088;GO:0007093;GO:0007094;GO:0007346;GO:0008150;GO:0009987;GO:0010564;GO:0010639;GO:0010941;GO:0010948;GO:0010965;GO:0016043;GO:0022402;GO:0022607;GO:0030071;GO:0031577;GO:0032991;GO:0033043;GO:0033044;GO:0033045;GO:0033046;GO:0033047;GO:0033048;GO:0034622;GO:0042981;GO:0043066;GO:…	KOG3112	L	K11876	PSMG2, PAC2
gene10438	1045	gi|1220055010|ref|XP_021813587.1|	50S ribosomal protein L19, chloroplastic	91.4	sp|P82413|RK19_SPIOL	50S ribosomal protein L19, chloroplastic OS=Spinacia oleracea OX=3562 GN=RPL19 PE=1 SV=2	90.0	GO:0003674;GO:0003735;GO:0005198;GO:0005575;GO:0005622;GO:0005623;GO:0005737;GO:0009507;GO:0009526;GO:0009532;GO:0009536;GO:0009570;GO:0009941;GO:0016020;GO:0031967;GO:0031975;GO:0043226;GO:0043227;GO:0043229;GO:0043231;GO:0044422;GO:0044424;GO:0044434;GO:0044435;GO:0044444;GO:0044446;GO:0044464	COG0335|KOG1698	J	K02884	RP-L19, MRPL19, rplS
gene10439	1050	gi|661890072|emb|CDP06294.1|	unnamed protein product	94.0	sp|O64700|UREG_ARATH	Urease accessory protein G OS=Arabidopsis thaliana OX=3702 GN=UREG PE=2 SV=1	91.1	GO:0006807;GO:0008150;GO:0008152;GO:0043085;GO:0044093;GO:0050790;GO:0065007;GO:0065009	COG0378	KO	K03189	ureG
gene1044	2087	gi|661892835|emb|CDP03993.1|	unnamed protein product	55.4	sp|Q9ASS4|Y5838_ARATH	Probably inactive leucine-rich repeat receptor-like protein kinase At5g48380 OS=Arabidopsis thaliana OX=3702 GN=At5g48380 PE=1 SV=1	72.9	GO:0003674;GO:0003824;GO:0004672;GO:0005102;GO:0005488;GO:0005515;GO:0005575;GO:0005623;GO:0005886;GO:0005911;GO:0006464;GO:0006468;GO:0006793;GO:0006796;GO:0006807;GO:0006950;GO:0006952;GO:0008150;GO:0008152;GO:0009506;GO:0009605;GO:0009607;GO:0009617;GO:0009987;GO:0010941;GO:0016020;GO:0016301;GO:0016310;GO:0016740;GO:0016772;GO:0016773;GO:0019538;GO:0030054;GO:0031347;GO:0031348;GO:0033612;GO:…	COG0515	T	None	_
gene10440	733	gi|1445370209|gb|RDX67009.1|	Splicing factor 3B subunit 2, partial	87.2	sp|Q13435|SF3B2_HUMAN	Splicing factor 3B subunit 2 OS=Homo sapiens OX=9606 GN=SF3B2 PE=1 SV=2	36.9	GO:0000375;GO:0000377;GO:0000398;GO:0005575;GO:0005622;GO:0005623;GO:0005634;GO:0005654;GO:0005681;GO:0005684;GO:0005686;GO:0005689;GO:0006139;GO:0006396;GO:0006397;GO:0006725;GO:0006807;GO:0008150;GO:0008152;GO:0008380;GO:0009987;GO:0010467;GO:0016070;GO:0016071;GO:0016604;GO:0016607;GO:0030532;GO:0031974;GO:0031981;GO:0032991;GO:0034641;GO:0043170;GO:0043226;GO:0043227;GO:0043229;GO:0043231;GO:…	COG5182|KOG2330	AV	K12829	SF3B2, SAP145, CUS1
gene10441	869	gi|1347690380|gb|PPR91547.1|	hypothetical protein GOBAR_AA29147	76.2	_	_	_	GO:0003674;GO:0003824;GO:0004672;GO:0004674;GO:0005575;GO:0005623;GO:0005886;GO:0006464;GO:0006468;GO:0006793;GO:0006796;GO:0006807;GO:0008150;GO:0008152;GO:0009987;GO:0016020;GO:0016301;GO:0016310;GO:0016740;GO:0016772;GO:0016773;GO:0019538;GO:0036211;GO:0043170;GO:0043412;GO:0044237;GO:0044238;GO:0044260;GO:0044267;GO:0044464;GO:0071704;GO:0071944;GO:0140096;GO:1901564	_	_	None	_
gene10442	1086	gi|661883007|emb|CDP13215.1|	unnamed protein product	86.1	sp|Q9LS19|DTX30_ARATH	Protein DETOXIFICATION 30 OS=Arabidopsis thaliana OX=3702 GN=DTX30 PE=2 SV=1	70.0	GO:0003674;GO:0005215;GO:0005575;GO:0005622;GO:0005623;GO:0005737;GO:0005773;GO:0005774;GO:0006810;GO:0006855;GO:0007275;GO:0008150;GO:0009605;GO:0009607;GO:0009624;GO:0009653;GO:0009888;GO:0009987;GO:0010015;GO:0010053;GO:0010054;GO:0015238;GO:0015893;GO:0016020;GO:0016049;GO:0021700;GO:0022622;GO:0022857;GO:0030154;GO:0031090;GO:0032501;GO:0032502;GO:0040007;GO:0042221;GO:0042493;GO:0043207;GO:…	COG0534|KOG1347	V	K03327	TC.MATE, SLC47A, norM, mdtK, dinF
gene10443	1056	gi|661888970|emb|CDP07413.1|	unnamed protein product	90.3	sp|Q8L8B8|LOG3_ARATH	Cytokinin riboside 5'-monophosphate phosphoribohydrolase LOG3 OS=Arabidopsis thaliana OX=3702 GN=LOG3 PE=1 SV=1	77.8	GO:0005575;GO:0005622;GO:0005623;GO:0005634;GO:0043226;GO:0043227;GO:0043229;GO:0043231;GO:0044424;GO:0044464	COG1611	H	K06966	K06966
gene10444	1072	gi|1315969897|dbj|GAY38152.1|	hypothetical protein CUMW_034500	38.8	sp|Q6B7M7|COF1_SHEEP	Cofilin-1 OS=Ovis aries OX=9940 GN=CFL1 PE=2 SV=3	100.0	GO:0002218;GO:0002253;GO:0002376;GO:0002682;GO:0002684;GO:0005575;GO:0005622;GO:0005623;GO:0005634;GO:0005737;GO:0005739;GO:0005829;GO:0005886;GO:0005911;GO:0006950;GO:0006952;GO:0006979;GO:0006996;GO:0007010;GO:0007015;GO:0007154;GO:0007165;GO:0008150;GO:0008154;GO:0009506;GO:0009507;GO:0009536;GO:0009605;GO:0009607;GO:0009617;GO:0009870;GO:0009987;GO:0010035;GO:0010038;GO:0016020;GO:0016043;GO:…	KOG1735	Z	K05765	CFL
gene10445	1115	_	_	_	_	_	_	_	_	_	_	_
gene10446	1066	_	_	_	_	_	_	_	_	_	_	_
gene10447	1064	gi|1371537645|gb|PSS33621.1|	Thylakoid membrane protein like	89.4	_	_	_	_	_	_	None	_
gene10448	1063	gi|661886657|emb|CDP10021.1|	unnamed protein product	81.7	sp|Q8GWE1|UCH3_ARATH	Ubiquitin carboxyl-terminal hydrolase 3 OS=Arabidopsis thaliana OX=3702 GN=UCH3 PE=2 SV=1	71.1	GO:0003674;GO:0003676;GO:0003723;GO:0003729;GO:0003730;GO:0003824;GO:0004300;GO:0004843;GO:0005488;GO:0005575;GO:0005622;GO:0005623;GO:0005737;GO:0005739;GO:0005829;GO:0006082;GO:0006464;GO:0006508;GO:0006629;GO:0006631;GO:0006635;GO:0006807;GO:0008150;GO:0008152;GO:0008233;GO:0008234;GO:0009056;GO:0009062;GO:0009987;GO:0016042;GO:0016054;GO:0016579;GO:0016787;GO:0016829;GO:0016835;GO:0016836;GO:…	KOG1415	O	K05609	UCHL3, YUH1
gene10449	1077	gi|568844866|ref|XP_006476301.1|	serine/threonine-protein kinase BLUS1 isoform X2	73.9	_	_	_	GO:0001932;GO:0001934;GO:0003674;GO:0003824;GO:0004672;GO:0004674;GO:0005575;GO:0005622;GO:0005623;GO:0005737;GO:0006464;GO:0006468;GO:0006793;GO:0006796;GO:0006807;GO:0006950;GO:0007154;GO:0007165;GO:0007346;GO:0008150;GO:0008152;GO:0009893;GO:0009987;GO:0010562;GO:0010604;GO:0016301;GO:0016310;GO:0016740;GO:0016772;GO:0016773;GO:0019220;GO:0019222;GO:0019538;GO:0023014;GO:0023052;GO:0031098;GO:…	KOG0582	T	None	_
gene1045	2253	gi|747105373|ref|XP_011100962.1|	protein SUPPRESSOR OF GENE SILENCING 3	63.5	sp|A5YVF1|SGS3_SOLLC	Protein SUPPRESSOR OF GENE SILENCING 3 OS=Solanum lycopersicum OX=4081 GN=SGS3 PE=1 SV=1	48.8	GO:0002252;GO:0002376;GO:0005575;GO:0005622;GO:0005623;GO:0005634;GO:0005655;GO:0005730;GO:0005737;GO:0005783;GO:0005829;GO:0006139;GO:0006396;GO:0006725;GO:0006807;GO:0006950;GO:0006952;GO:0006955;GO:0007275;GO:0008150;GO:0008152;GO:0009058;GO:0009605;GO:0009607;GO:0009615;GO:0009616;GO:0009791;GO:0009892;GO:0009987;GO:0010025;GO:0010033;GO:0010050;GO:0010166;GO:0010267;GO:0010467;GO:0010468;GO:…	_	_	None	_
gene10450	1064	gi|661894147|emb|CDP02588.1|	unnamed protein product	84.3	sp|Q54II8|QSPP_DICDI	Queuosine salvage protein OS=Dictyostelium discoideum OX=44689 GN=DDB_G0288723 PE=3 SV=1	42.2	GO:0003674;GO:0003824;GO:0006139;GO:0006396;GO:0006399;GO:0006400;GO:0006725;GO:0006807;GO:0008033;GO:0008150;GO:0008152;GO:0008477;GO:0009451;GO:0009987;GO:0010467;GO:0016070;GO:0016787;GO:0016798;GO:0016799;GO:0034470;GO:0034641;GO:0034660;GO:0043170;GO:0043412;GO:0044237;GO:0044238;GO:0046483;GO:0071704;GO:0090304;GO:0101030;GO:1901360	KOG2524	H	None	_
gene10451	1027	gi|661894458|emb|CDP01457.1|	unnamed protein product	96.6	sp|Q9LFT9|RAH1E_ARATH	Ras-related protein RABH1e OS=Arabidopsis thaliana OX=3702 GN=RABH1E PE=2 SV=1	89.7	GO:0005575;GO:0005622;GO:0005623;GO:0005737;GO:0005794;GO:0006810;GO:0006890;GO:0006891;GO:0008150;GO:0012505;GO:0016192;GO:0016197;GO:0016482;GO:0042147;GO:0043226;GO:0043227;GO:0043229;GO:0043231;GO:0044424;GO:0044444;GO:0044464;GO:0046907;GO:0048193;GO:0051179;GO:0051234;GO:0051641;GO:0051649	KOG0094	U	K07893	RAB6A
gene10452	1078	gi|661896349|emb|CDO99538.1|	unnamed protein product	91.2	sp|Q8VY10|UBC24_ARATH	Probable ubiquitin-conjugating enzyme E2 24 OS=Arabidopsis thaliana OX=3702 GN=UBC24 PE=1 SV=1	78.9	GO:0003674;GO:0003824;GO:0004842;GO:0005488;GO:0005515;GO:0005575;GO:0005622;GO:0005623;GO:0005737;GO:0005783;GO:0005794;GO:0006464;GO:0006807;GO:0006810;GO:0006811;GO:0006817;GO:0006820;GO:0006950;GO:0007154;GO:0008150;GO:0008152;GO:0009056;GO:0009057;GO:0009267;GO:0009605;GO:0009987;GO:0009991;GO:0010966;GO:0012505;GO:0015698;GO:0016036;GO:0016567;GO:0016740;GO:0019538;GO:0019787;GO:0019899;GO:…	COG5078|KOG0895	O	K10581	UBE2O
gene10453	1042	gi|1109284105|ref|XP_019166445.1|	PREDICTED: B-box zinc finger protein 24-like	83.0	sp|Q96288|BBX24_ARATH	B-box zinc finger protein 24 OS=Arabidopsis thaliana OX=3702 GN=BBX24 PE=1 SV=1	66.3	GO:0000003;GO:0000988;GO:0000989;GO:0003006;GO:0003674;GO:0003676;GO:0003677;GO:0003700;GO:0003712;GO:0005488;GO:0005575;GO:0005622;GO:0005623;GO:0005634;GO:0006355;GO:0007275;GO:0008150;GO:0009314;GO:0009416;GO:0009628;GO:0009648;GO:0009791;GO:0009889;GO:0010099;GO:0010100;GO:0010228;GO:0010468;GO:0010556;GO:0019219;GO:0019222;GO:0022414;GO:0031323;GO:0031326;GO:0032501;GO:0032502;GO:0043226;GO:…	_	_	None	_
gene10454	1082	gi|661895212|emb|CDP01017.1|	unnamed protein product	49.7	_	_	_	GO:0000070;GO:0000226;GO:0000278;GO:0000280;GO:0000775;GO:0000776;GO:0000779;GO:0000793;GO:0000819;GO:0001932;GO:0001934;GO:0002376;GO:0002478;GO:0002495;GO:0002504;GO:0003674;GO:0003774;GO:0003777;GO:0003824;GO:0005488;GO:0005515;GO:0005575;GO:0005622;GO:0005623;GO:0005634;GO:0005654;GO:0005694;GO:0005737;GO:0005819;GO:0005828;GO:0005829;GO:0005856;GO:0005871;GO:0005874;GO:0005875;GO:0005876;GO:…	COG5059|KOG0242	Z	K11498	CENPE
gene10455	1021	gi|661877923|emb|CDP18273.1|	unnamed protein product	76.5	sp|Q9LXE3|PUB28_ARATH	U-box domain-containing protein 28 OS=Arabidopsis thaliana OX=3702 GN=PUB28 PE=1 SV=1	38.8	GO:0003674;GO:0003824;GO:0004842;GO:0005102;GO:0005488;GO:0005515;GO:0005575;GO:0005911;GO:0006464;GO:0006807;GO:0008150;GO:0008152;GO:0009506;GO:0009987;GO:0010033;GO:0010200;GO:0010243;GO:0016567;GO:0016740;GO:0019538;GO:0019787;GO:0030054;GO:0032446;GO:0033612;GO:0036211;GO:0042221;GO:0042493;GO:0043170;GO:0043412;GO:0044237;GO:0044238;GO:0044260;GO:0044267;GO:0050896;GO:0055044;GO:0070647;GO:…	_	_	None	_
gene10456	990	gi|661896709|emb|CDO99898.1|	unnamed protein product	87.7	sp|Q54QY3|YIPF5_DICDI	Protein YIPF5 homolog OS=Dictyostelium discoideum OX=44689 GN=yipf5 PE=3 SV=1	39.6	GO:0000003;GO:0005575;GO:0005622;GO:0005623;GO:0005634;GO:0005654;GO:0005737;GO:0005783;GO:0005794;GO:0005798;GO:0007276;GO:0007283;GO:0008150;GO:0012505;GO:0016020;GO:0019953;GO:0022414;GO:0030134;GO:0030135;GO:0031410;GO:0031974;GO:0031981;GO:0031982;GO:0032386;GO:0032501;GO:0032504;GO:0032879;GO:0042175;GO:0043226;GO:0043227;GO:0043229;GO:0043231;GO:0043233;GO:0044422;GO:0044424;GO:0044428;GO:…	COG5080|KOG3103	U	None	_
gene10457	1055	_	_	_	_	_	_	_	_	_	_	_
gene10458	1011	_	_	_	_	_	_	_	_	_	_	_
gene10459	1065	gi|502140970|ref|XP_004504393.1|	PREDICTED: rho GDP-dissociation inhibitor 1-like	42.3	sp|Q9TU03|GDIR2_BOVIN	Rho GDP-dissociation inhibitor 2 OS=Bos taurus OX=9913 GN=ARHGDIB PE=2 SV=3	99.5	GO:0000902;GO:0007275;GO:0008150;GO:0009653;GO:0009826;GO:0009888;GO:0009932;GO:0009987;GO:0010015;GO:0010053;GO:0016043;GO:0016049;GO:0022622;GO:0030154;GO:0032501;GO:0032502;GO:0032989;GO:0040007;GO:0048364;GO:0048589;GO:0048731;GO:0048856;GO:0048869;GO:0060560;GO:0071840;GO:0090558;GO:0090627;GO:0099402;GO:1905392	KOG3205	T	K12462	ARHGDI, RHOGDI
gene1046	2226	_	_	_	_	_	_	_	_	_	_	_
gene10460	1068	gi|1193787685|ref|XP_020983737.1|	serine hydroxymethyltransferase 2, mitochondrial isoform X2	47.9	sp|P35623|GLYC_SHEEP	Serine hydroxymethyltransferase, cytosolic OS=Ovis aries OX=9940 GN=SHMT1 PE=1 SV=3	78.1	GO:0001505;GO:0003674;GO:0003824;GO:0004372;GO:0005488;GO:0005575;GO:0005622;GO:0005623;GO:0005737;GO:0005739;GO:0005740;GO:0005743;GO:0005746;GO:0005747;GO:0005829;GO:0006082;GO:0006520;GO:0006544;GO:0006563;GO:0006807;GO:0008150;GO:0008152;GO:0008270;GO:0009069;GO:0009987;GO:0016020;GO:0016740;GO:0016741;GO:0016742;GO:0017144;GO:0019752;GO:0019866;GO:0030964;GO:0031090;GO:0031966;GO:0031967;GO:…	COG0112|KOG2467	E	K00600	glyA, SHMT
gene10461	1095	gi|1273168001|gb|PIA49720.1|	hypothetical protein AQUCO_01300459v1	26.3	sp|Q2KII7|PEX16_BOVIN	Peroxisomal membrane protein PEX16 OS=Bos taurus OX=9913 GN=PEX16 PE=2 SV=2	96.6	GO:0005575;GO:0005622;GO:0005623;GO:0005737;GO:0005777;GO:0005778;GO:0005783;GO:0005789;GO:0006082;GO:0006629;GO:0006631;GO:0006633;GO:0006996;GO:0007031;GO:0008150;GO:0008152;GO:0008610;GO:0009058;GO:0009987;GO:0012505;GO:0016020;GO:0016043;GO:0016053;GO:0019752;GO:0031090;GO:0031903;GO:0031984;GO:0032787;GO:0042175;GO:0042579;GO:0043226;GO:0043227;GO:0043229;GO:0043231;GO:0043436;GO:0044237;GO:…	KOG4546	U	K13335	PEX16
gene10462	1048	_	_	_	sp|Q5E9V3|MYOZ2_BOVIN	Myozenin-2 OS=Bos taurus OX=9913 GN=MYOZ2 PE=2 SV=1	71.7	_	_	_	_	_
gene10463	1037	_	_	_	_	_	_	_	_	_	_	_
gene10464	1082	gi|303290799|ref|XP_003064686.1|	predicted protein	48.1	sp|Q95142|PDE6D_BOVIN	Retinal rod rhodopsin-sensitive cGMP 3',5'-cyclic phosphodiesterase subunit delta OS=Bos taurus OX=9913 GN=PDE6D PE=1 SV=1	100.0	GO:0001750;GO:0003008;GO:0003674;GO:0003824;GO:0004112;GO:0004114;GO:0004857;GO:0005095;GO:0005488;GO:0005515;GO:0005575;GO:0005622;GO:0005623;GO:0005634;GO:0005737;GO:0005829;GO:0005886;GO:0005929;GO:0007154;GO:0007165;GO:0007275;GO:0007399;GO:0007417;GO:0007420;GO:0007600;GO:0007601;GO:0007602;GO:0008081;GO:0008150;GO:0009314;GO:0009416;GO:0009581;GO:0009582;GO:0009583;GO:0009605;GO:0009628;GO:…	KOG4038	S	K13758	PDE6D
gene10465	861	_	_	_	sp|Q14151|SAFB2_HUMAN	Scaffold attachment factor B2 OS=Homo sapiens OX=9606 GN=SAFB2 PE=1 SV=1	80.4	_	_	_	_	_
gene10466	1077	_	_	_	sp|A2T712|ZSC21_PANTR	Zinc finger and SCAN domain-containing protein 21 OS=Pan troglodytes OX=9598 GN=ZSCAN21 PE=3 SV=1	82.1	_	_	_	_	_
gene10467	1019	gi|661879638|emb|CDP16711.1|	unnamed protein product	87.4	sp|Q9URX0|YLX6_SCHPO	Uncharacterized oxidoreductase C922.06 OS=Schizosaccharomyces pombe (strain 972 / ATCC 24843) OX=284812 GN=SPAC922.06 PE=3 SV=1	36.2	GO:0000166;GO:0003674;GO:0003824;GO:0004312;GO:0004316;GO:0005488;GO:0006082;GO:0006629;GO:0006631;GO:0006633;GO:0008150;GO:0008152;GO:0008610;GO:0009058;GO:0009987;GO:0016053;GO:0016491;GO:0016614;GO:0016616;GO:0016740;GO:0016746;GO:0016747;GO:0019752;GO:0030497;GO:0032787;GO:0036094;GO:0043436;GO:0044237;GO:0044238;GO:0044249;GO:0044255;GO:0044281;GO:0044283;GO:0046394;GO:0048037;GO:0050661;GO:…	COG1028|KOG0725	Q	None	_
gene10468	1080	_	_	_	_	_	_	_	_	_	_	_
gene10469	1038	gi|1279057687|ref|XP_022890688.1|	uncharacterized protein LOC111405849 isoform X2	60.9	sp|Q5FUC7|EFP_GLUOX	Elongation factor P OS=Gluconobacter oxydans (strain 621H) OX=290633 GN=efp PE=3 SV=1	44.1	GO:0003674;GO:0003676;GO:0003723;GO:0003746;GO:0005488;GO:0005575;GO:0005622;GO:0005623;GO:0005737;GO:0006412;GO:0006414;GO:0006518;GO:0006807;GO:0008135;GO:0008150;GO:0008152;GO:0009058;GO:0009059;GO:0009987;GO:0010467;GO:0019538;GO:0034641;GO:0034645;GO:0043043;GO:0043170;GO:0043603;GO:0043604;GO:0044237;GO:0044238;GO:0044249;GO:0044260;GO:0044267;GO:0044271;GO:0044424;GO:0044464;GO:0071704;GO:…	COG0231	J	None	_
gene1047	2326	gi|661897783|emb|CDO97750.1|	unnamed protein product	86.6	sp|Q9C512|MNS1_ARATH	Mannosyl-oligosaccharide 1,2-alpha-mannosidase MNS1 OS=Arabidopsis thaliana OX=3702 GN=MNS1 PE=1 SV=1	83.6	GO:0000139;GO:0003674;GO:0003824;GO:0004553;GO:0004559;GO:0004571;GO:0005575;GO:0005622;GO:0005623;GO:0005737;GO:0005768;GO:0005783;GO:0005794;GO:0005802;GO:0006491;GO:0006807;GO:0008150;GO:0008152;GO:0009100;GO:0009987;GO:0012505;GO:0015923;GO:0015924;GO:0016020;GO:0016787;GO:0016798;GO:0019538;GO:0031090;GO:0031410;GO:0031982;GO:0031984;GO:0043170;GO:0043226;GO:0043227;GO:0043229;GO:0043231;GO:…	KOG2204	G	K01230	MAN1
gene10470	860	_	_	_	sp|P39060|COIA1_HUMAN	Collagen alpha-1(XVIII) chain OS=Homo sapiens OX=9606 GN=COL18A1 PE=1 SV=5	81.3	_	_	_	_	_
gene10471	994	gi|661891883|emb|CDP04109.1|	unnamed protein product	73.7	sp|Q96262|PCAP1_ARATH	Plasma membrane-associated cation-binding protein 1 OS=Arabidopsis thaliana OX=3702 GN=PCAP1 PE=1 SV=1	68.7	GO:0000226;GO:0001101;GO:0001558;GO:0002237;GO:0003674;GO:0005488;GO:0005507;GO:0005509;GO:0005515;GO:0005516;GO:0005543;GO:0005546;GO:0005547;GO:0005575;GO:0005622;GO:0005623;GO:0005737;GO:0005773;GO:0005856;GO:0005874;GO:0005881;GO:0005886;GO:0005911;GO:0006464;GO:0006497;GO:0006498;GO:0006499;GO:0006807;GO:0006810;GO:0006950;GO:0006952;GO:0006970;GO:0006996;GO:0007010;GO:0007017;GO:0007154;GO:…	_	_	None	_
gene10472	1061	gi|661890625|emb|CDP06122.1|	unnamed protein product	81.6	sp|Q9SHI1|IF2C_ARATH	Translation initiation factor IF-2, chloroplastic OS=Arabidopsis thaliana OX=3702 GN=At1g17220 PE=2 SV=2	75.8	GO:0005575;GO:0005622;GO:0005623;GO:0005737;GO:0009507;GO:0009526;GO:0009532;GO:0009536;GO:0009570;GO:0009941;GO:0031967;GO:0031975;GO:0043226;GO:0043227;GO:0043229;GO:0043231;GO:0044422;GO:0044424;GO:0044434;GO:0044435;GO:0044444;GO:0044446;GO:0044464	COG0532|KOG1145	J	K02519	infB, MTIF2
gene10473	866	gi|661891497|emb|CDP05379.1|	unnamed protein product	71.5	sp|Q40478|ERF5_TOBAC	Ethylene-responsive transcription factor 5 OS=Nicotiana tabacum OX=4097 GN=ERF5 PE=2 SV=1	61.7	GO:0001067;GO:0003674;GO:0003676;GO:0003677;GO:0003700;GO:0005488;GO:0006355;GO:0006950;GO:0006952;GO:0008150;GO:0009605;GO:0009607;GO:0009620;GO:0009888;GO:0009889;GO:0009891;GO:0009893;GO:0009987;GO:0010033;GO:0010087;GO:0010200;GO:0010243;GO:0010468;GO:0010556;GO:0010557;GO:0010604;GO:0010628;GO:0019219;GO:0019222;GO:0031323;GO:0031325;GO:0031326;GO:0031328;GO:0032502;GO:0042221;GO:0042493;GO:…	_	_	K09286	EREBP
gene10474	1013	gi|697119692|ref|XP_009613806.1|	PREDICTED: 26S proteasome non-ATPase regulatory subunit 8 homolog A-like isoform X1	53.0	sp|Q9SGW3|PSD8A_ARATH	26S proteasome non-ATPase regulatory subunit 8 homolog A OS=Arabidopsis thaliana OX=3702 GN=RPN12A PE=1 SV=1	79.4	GO:0000003;GO:0000502;GO:0003006;GO:0005575;GO:0005622;GO:0005623;GO:0005634;GO:0005737;GO:0005829;GO:0005838;GO:0006508;GO:0006511;GO:0006807;GO:0006950;GO:0007275;GO:0008150;GO:0008152;GO:0008541;GO:0009056;GO:0009057;GO:0009266;GO:0009314;GO:0009408;GO:0009416;GO:0009507;GO:0009526;GO:0009536;GO:0009628;GO:0009642;GO:0009646;GO:0009647;GO:0009719;GO:0009725;GO:0009733;GO:0009735;GO:0009790;GO:…	KOG3151	O	K03031	PSMD8, RPN12
gene10475	972	_	_	_	_	_	_	_	_	_	_	_
gene10476	1050	gi|661890167|emb|CDP06226.1|	unnamed protein product	79.4	_	_	_	GO:0000003;GO:0001709;GO:0003002;GO:0003006;GO:0005575;GO:0005622;GO:0005623;GO:0005737;GO:0006996;GO:0007049;GO:0007275;GO:0007276;GO:0007281;GO:0007282;GO:0007292;GO:0007293;GO:0007294;GO:0007308;GO:0007309;GO:0007310;GO:0007317;GO:0007389;GO:0008150;GO:0008283;GO:0008356;GO:0009653;GO:0009798;GO:0009950;GO:0009953;GO:0009987;GO:0009994;GO:0016043;GO:0019953;GO:0021700;GO:0022402;GO:0022412;GO:…	KOG2953	A	None	_
gene10477	1054	gi|661889174|emb|CDP07617.1|	unnamed protein product	87.7	sp|Q9SN12|MYB77_ARATH	Transcription factor MYB77 OS=Arabidopsis thaliana OX=3702 GN=MYB77 PE=1 SV=1	76.9	GO:0000981;GO:0000988;GO:0000989;GO:0001067;GO:0001076;GO:0001101;GO:0001134;GO:0001135;GO:0003674;GO:0003676;GO:0003677;GO:0003700;GO:0005488;GO:0005575;GO:0005622;GO:0005623;GO:0005634;GO:0006355;GO:0006357;GO:0006950;GO:0006952;GO:0006970;GO:0008150;GO:0009414;GO:0009415;GO:0009605;GO:0009607;GO:0009617;GO:0009620;GO:0009628;GO:0009651;GO:0009719;GO:0009723;GO:0009725;GO:0009733;GO:0009737;GO:…	COG5147|KOG0048	K	None	_
gene10478	1042	gi|661886392|emb|CDP09756.1|	unnamed protein product	58.0	sp|Q9ZRT5|GSTT1_ARATH	Glutathione S-transferase T1 OS=Arabidopsis thaliana OX=3702 GN=GSTT1 PE=2 SV=1	53.2	GO:0003674;GO:0003824;GO:0004364;GO:0005575;GO:0005622;GO:0005623;GO:0005737;GO:0005777;GO:0006518;GO:0006575;GO:0006749;GO:0006790;GO:0006807;GO:0008150;GO:0008152;GO:0009056;GO:0009404;GO:0009407;GO:0009636;GO:0009987;GO:0016740;GO:0016765;GO:0019748;GO:0034641;GO:0042221;GO:0042579;GO:0043226;GO:0043227;GO:0043229;GO:0043231;GO:0043603;GO:0044237;GO:0044248;GO:0044424;GO:0044444;GO:0044464;GO:…	COG0625|KOG0867	O	K00799	GST, gst
gene10479	1012	_	_	_	_	_	_	_	_	_	_	_
gene1048	2159	gi|1343998032|ref|XP_023881180.1|	delta-1-pyrroline-5-carboxylate dehydrogenase, mitochondrial-like	51.0	sp|A7YWE4|AL4A1_BOVIN	Delta-1-pyrroline-5-carboxylate dehydrogenase, mitochondrial OS=Bos taurus OX=9913 GN=ALDH4A1 PE=2 SV=1	96.9	GO:0003674;GO:0003824;GO:0003842;GO:0005575;GO:0005622;GO:0005623;GO:0005737;GO:0005739;GO:0005759;GO:0006082;GO:0006520;GO:0006536;GO:0006537;GO:0006560;GO:0006562;GO:0006807;GO:0008150;GO:0008152;GO:0008652;GO:0009056;GO:0009058;GO:0009063;GO:0009064;GO:0009065;GO:0009084;GO:0009987;GO:0010133;GO:0016053;GO:0016054;GO:0016491;GO:0016645;GO:0016646;GO:0019752;GO:0031974;GO:0043226;GO:0043227;GO:…	COG1012|KOG2455	E	K00294	E1.2.1.88
gene10480	1027	_	_	_	_	_	_	_	_	_	_	_
gene10481	1019	_	_	_	sp|Q1JQE2|S7A6O_BOVIN	Probable RNA polymerase II nuclear localization protein SLC7A6OS OS=Bos taurus OX=9913 GN=SLC7A6OS PE=2 SV=1	95.2	_	_	_	_	_
gene10482	1011	gi|661888536|emb|CDP07863.1|	unnamed protein product	80.4	_	_	_	GO:0000026;GO:0000030;GO:0001101;GO:0003674;GO:0003824;GO:0004376;GO:0004377;GO:0005575;GO:0005622;GO:0005623;GO:0005737;GO:0005783;GO:0005789;GO:0006464;GO:0006486;GO:0006487;GO:0006490;GO:0006629;GO:0006807;GO:0006950;GO:0006970;GO:0008150;GO:0008152;GO:0009058;GO:0009059;GO:0009100;GO:0009101;GO:0009628;GO:0009719;GO:0009725;GO:0009737;GO:0009832;GO:0009987;GO:0010033;GO:0012505;GO:0016020;GO:…	_	_	None	_
gene10483	1043	gi|514709489|ref|XP_004951797.1|	tubulin beta chain	87.6	sp|P37832|TBB7_ORYSJ	Tubulin beta-7 chain OS=Oryza sativa subsp. japonica OX=39947 GN=TUBB7 PE=2 SV=2	87.6	GO:0005575;GO:0005622;GO:0005623;GO:0005856;GO:0043226;GO:0043228;GO:0043229;GO:0043232;GO:0044424;GO:0044464	COG5023|KOG1375	Z	K07375	TUBB
gene10484	1009	gi|661886160|emb|CDP10082.1|	unnamed protein product	76.3	sp|Q9FL54|DNAJ6_ARATH	Chaperone protein dnaJ 6 OS=Arabidopsis thaliana OX=3702 GN=ATJ6 PE=2 SV=1	64.1	GO:0005575;GO:0005622;GO:0005623;GO:0005737;GO:0044424;GO:0044464	COG2214|KOG0719	O	K09529	DNAJC9
gene10485	1038	gi|661897893|emb|CDO97860.1|	unnamed protein product	96.6	sp|Q9FJA6|RS33_ARATH	40S ribosomal protein S3-3 OS=Arabidopsis thaliana OX=3702 GN=RPS3C PE=1 SV=1	86.8	GO:0000702;GO:0002181;GO:0003674;GO:0003676;GO:0003677;GO:0003684;GO:0003723;GO:0003729;GO:0003735;GO:0003824;GO:0005198;GO:0005488;GO:0005575;GO:0005622;GO:0005623;GO:0005634;GO:0005730;GO:0005737;GO:0005773;GO:0005774;GO:0005829;GO:0005840;GO:0005844;GO:0005911;GO:0006139;GO:0006259;GO:0006281;GO:0006412;GO:0006518;GO:0006725;GO:0006807;GO:0006950;GO:0006970;GO:0006974;GO:0008150;GO:0008152;GO:…	COG0092|KOG3181	J	K02985	RP-S3e, RPS3
gene10486	1001	gi|1371495417|gb|PSR91799.1|	ATP-dependent 6-phosphofructokinase	55.1	_	_	_	GO:0003674;GO:0003676;GO:0003723;GO:0003824;GO:0004518;GO:0004519;GO:0005488;GO:0005575;GO:0005622;GO:0005623;GO:0006139;GO:0006725;GO:0006807;GO:0008150;GO:0008152;GO:0009451;GO:0009987;GO:0016070;GO:0016787;GO:0016788;GO:0034641;GO:0043170;GO:0043226;GO:0043227;GO:0043229;GO:0043231;GO:0043412;GO:0044237;GO:0044238;GO:0044424;GO:0044464;GO:0046483;GO:0071704;GO:0090304;GO:0090305;GO:0097159;GO:…	_	_	None	_
gene10487	1092	_	_	_	_	_	_	_	_	_	_	_
gene10488	1085	_	_	_	sp|O15534|PER1_HUMAN	Period circadian protein homolog 1 OS=Homo sapiens OX=9606 GN=PER1 PE=1 SV=2	97.5	_	_	_	_	_
gene10489	1004	gi|971510139|dbj|GAQ88082.1|	Scavenger mRNA decapping enzyme	45.5	sp|Q8MJJ7|DCPS_BOVIN	m7GpppX diphosphatase OS=Bos taurus OX=9913 GN=DCPS PE=2 SV=1	98.0	GO:0000288;GO:0000290;GO:0000291;GO:0000339;GO:0000340;GO:0000375;GO:0000377;GO:0000398;GO:0000932;GO:0000956;GO:0003674;GO:0003676;GO:0003723;GO:0003824;GO:0004518;GO:0004527;GO:0004532;GO:0004540;GO:0004779;GO:0004780;GO:0005488;GO:0005575;GO:0005622;GO:0005623;GO:0005634;GO:0005654;GO:0005737;GO:0005739;GO:0005829;GO:0006139;GO:0006163;GO:0006396;GO:0006397;GO:0006401;GO:0006402;GO:0006725;GO:…	COG5075|KOG3969	S	K12584	DCPS, DCS
gene1049	2245	gi|661885309|emb|CDP11097.1|	unnamed protein product	53.2	_	_	_	GO:0001101;GO:0003674;GO:0003676;GO:0003677;GO:0003700;GO:0005488;GO:0006355;GO:0006950;GO:0006970;GO:0007154;GO:0007165;GO:0007275;GO:0007623;GO:0008150;GO:0009628;GO:0009651;GO:0009719;GO:0009723;GO:0009725;GO:0009733;GO:0009734;GO:0009737;GO:0009739;GO:0009751;GO:0009753;GO:0009755;GO:0009791;GO:0009845;GO:0009889;GO:0009909;GO:0009987;GO:0010033;GO:0010468;GO:0010556;GO:0010600;GO:0010817;GO:…	_	_	None	_
gene10490	954	_	_	_	_	_	_	_	_	_	_	_
gene10491	1074	gi|769824479|ref|XP_006827640.2|	acyl-coenzyme A thioesterase 8 isoform X1	45.2	sp|O14734|ACOT8_HUMAN	Acyl-coenzyme A thioesterase 8 OS=Homo sapiens OX=9606 GN=ACOT8 PE=1 SV=1	51.9	GO:0003674;GO:0003824;GO:0005102;GO:0005488;GO:0005515;GO:0005575;GO:0005622;GO:0005623;GO:0005737;GO:0005777;GO:0005782;GO:0006082;GO:0006139;GO:0006163;GO:0006629;GO:0006631;GO:0006637;GO:0006725;GO:0006732;GO:0006753;GO:0006790;GO:0006793;GO:0006796;GO:0006807;GO:0006996;GO:0007031;GO:0008150;GO:0008152;GO:0009056;GO:0009062;GO:0009117;GO:0009150;GO:0009259;GO:0009889;GO:0009890;GO:0009892;GO:…	COG0664|COG1946|KOG0614|KOG3016	I	K01068	ACOT1_2_4
gene10492	1045	gi|661882203|emb|CDP14179.1|	unnamed protein product	85.2	sp|P36401|E13H_TOBAC	Glucan endo-1,3-beta-glucosidase, acidic isoform PR-Q' OS=Nicotiana tabacum OX=4097 PE=1 SV=1	73.1	GO:0000272;GO:0003674;GO:0003824;GO:0004553;GO:0005975;GO:0005976;GO:0006073;GO:0006074;GO:0006076;GO:0006950;GO:0006952;GO:0008150;GO:0008152;GO:0008422;GO:0009056;GO:0009057;GO:0009251;GO:0009605;GO:0009607;GO:0009620;GO:0009987;GO:0015926;GO:0016052;GO:0016787;GO:0016798;GO:0042973;GO:0043170;GO:0043207;GO:0044042;GO:0044237;GO:0044238;GO:0044247;GO:0044248;GO:0044260;GO:0044262;GO:0044264;GO:…	_	_	None	_
gene10493	1026	gi|661892610|emb|CDP03768.1|	unnamed protein product	63.3	sp|Q1PF35|RIC6_ARATH	CRIB domain-containing protein RIC6 OS=Arabidopsis thaliana OX=3702 GN=RIC6 PE=1 SV=1	57.6	GO:0000003;GO:0000902;GO:0000904;GO:0003006;GO:0005575;GO:0005622;GO:0005623;GO:0005634;GO:0005886;GO:0008150;GO:0009314;GO:0009416;GO:0009628;GO:0009653;GO:0009826;GO:0009856;GO:0009860;GO:0009932;GO:0009987;GO:0016020;GO:0016043;GO:0016049;GO:0016324;GO:0022414;GO:0030154;GO:0032501;GO:0032502;GO:0032989;GO:0040007;GO:0043226;GO:0043227;GO:0043229;GO:0043231;GO:0044424;GO:0044425;GO:0044459;GO:…	_	_	None	_
gene10494	892	gi|1273179398|gb|PIA61107.1|	hypothetical protein AQUCO_00300552v1	96.1	sp|Q10MJ1|CGEP_ORYSJ	Probable glutamyl endopeptidase, chloroplastic OS=Oryza sativa subsp. japonica OX=39947 GN=GEP PE=2 SV=1	94.1	GO:0005575;GO:0005622;GO:0005623;GO:0005737;GO:0009507;GO:0009532;GO:0009536;GO:0009570;GO:0043226;GO:0043227;GO:0043229;GO:0043231;GO:0044422;GO:0044424;GO:0044434;GO:0044435;GO:0044444;GO:0044446;GO:0044464	COG1506|KOG2100	O	None	_
gene10495	1041	gi|659092041|ref|XP_008446870.1|	PREDICTED: probable acetyltransferase NATA1-like	33.0	sp|Q3T0Q0|SAT1_BOVIN	Diamine acetyltransferase 1 OS=Bos taurus OX=9913 GN=SAT1 PE=2 SV=1	92.2	GO:0001101;GO:0003674;GO:0003824;GO:0005575;GO:0005622;GO:0005623;GO:0005737;GO:0006082;GO:0006520;GO:0006591;GO:0006807;GO:0008080;GO:0008150;GO:0008152;GO:0009507;GO:0009536;GO:0009719;GO:0009725;GO:0009753;GO:0009987;GO:0010033;GO:0016407;GO:0016410;GO:0016740;GO:0016746;GO:0016747;GO:0019752;GO:0042221;GO:0043226;GO:0043227;GO:0043229;GO:0043231;GO:0043436;GO:0044237;GO:0044238;GO:0044281;GO:…	COG0454|KOG3216	E	None	_
gene10496	1086	gi|661894053|emb|CDP02494.1|	unnamed protein product	96.9	_	_	_	GO:0000149;GO:0000166;GO:0001101;GO:0001523;GO:0001726;GO:0001750;GO:0001816;GO:0001891;GO:0001894;GO:0001895;GO:0001932;GO:0001934;GO:0002237;GO:0002790;GO:0003008;GO:0003674;GO:0003824;GO:0004012;GO:0004888;GO:0005102;GO:0005215;GO:0005319;GO:0005395;GO:0005488;GO:0005496;GO:0005515;GO:0005524;GO:0005543;GO:0005548;GO:0005575;GO:0005622;GO:0005623;GO:0005737;GO:0005783;GO:0005789;GO:0005794;GO:…	KOG2548	A	K13168	SFRS16
gene10497	1050	gi|661894488|emb|CDP01487.1|	unnamed protein product	88.8	sp|Q680K2|GPPL1_ARATH	Haloacid dehalogenase-like hydrolase domain-containing protein At4g39970 OS=Arabidopsis thaliana OX=3702 GN=At4g39970 PE=2 SV=1	80.5	GO:0005575;GO:0005622;GO:0005623;GO:0005737;GO:0009507;GO:0009526;GO:0009532;GO:0009536;GO:0009570;GO:0009941;GO:0031967;GO:0031975;GO:0043226;GO:0043227;GO:0043229;GO:0043231;GO:0044422;GO:0044424;GO:0044434;GO:0044435;GO:0044444;GO:0044446;GO:0044464	COG0637|KOG2914	S	None	_
gene10498	1069	gi|661892810|emb|CDP03968.1|	unnamed protein product	76.4	_	_	_	GO:0000027;GO:0000151;GO:0005575;GO:0005622;GO:0005623;GO:0005634;GO:0005730;GO:0005737;GO:0005840;GO:0006996;GO:0007275;GO:0008150;GO:0009553;GO:0009987;GO:0016043;GO:0022607;GO:0022613;GO:0022618;GO:0031461;GO:0031974;GO:0031981;GO:0032501;GO:0032502;GO:0032991;GO:0034622;GO:0042254;GO:0042255;GO:0042273;GO:0043226;GO:0043227;GO:0043228;GO:0043229;GO:0043231;GO:0043232;GO:0043233;GO:0043933;GO:…	_	_	None	_
gene10499	993	gi|661888990|emb|CDP07433.1|	unnamed protein product	99.4	sp|Q0IUB5|VATL_ORYSJ	V-type proton ATPase 16 kDa proteolipid subunit OS=Oryza sativa subsp. japonica OX=39947 GN=VATP-P1 PE=2 SV=1	97.6	GO:0000220;GO:0003674;GO:0003824;GO:0005215;GO:0005575;GO:0005622;GO:0005623;GO:0005737;GO:0005773;GO:0005774;GO:0006810;GO:0006811;GO:0006812;GO:0006873;GO:0006885;GO:0007035;GO:0008150;GO:0008324;GO:0009987;GO:0015075;GO:0015077;GO:0015078;GO:0015318;GO:0015399;GO:0015405;GO:0015672;GO:0016020;GO:0016021;GO:0016462;GO:0016469;GO:0016787;GO:0016817;GO:0016818;GO:0016887;GO:0017111;GO:0019725;GO:…	COG0636|KOG0232	C	K02155	ATPeV0C, ATP6L
gene105	3151	gi|1229786630|ref|XP_022146688.1|	protein PLASTID TRANSCRIPTIONALLY ACTIVE 12 isoform X1	70.7	sp|F4IHY7|PTA12_ARATH	Protein PLASTID TRANSCRIPTIONALLY ACTIVE 12, chloroplastic OS=Arabidopsis thaliana OX=3702 GN=PTAC12 PE=1 SV=1	58.5	GO:0000229;GO:0000427;GO:0000428;GO:0003674;GO:0003676;GO:0003677;GO:0003697;GO:0003723;GO:0003727;GO:0005488;GO:0005575;GO:0005622;GO:0005623;GO:0005634;GO:0005694;GO:0005737;GO:0006139;GO:0006351;GO:0006355;GO:0006725;GO:0006807;GO:0008150;GO:0008152;GO:0009058;GO:0009059;GO:0009295;GO:0009314;GO:0009416;GO:0009507;GO:0009508;GO:0009532;GO:0009536;GO:0009628;GO:0009637;GO:0009639;GO:0009889;GO:…	_	_	None	_
gene1050	2190	gi|661895030|emb|CDP02029.1|	unnamed protein product	92.1	sp|Q6ZDY8|SDHA_ORYSJ	Succinate dehydrogenase [ubiquinone] flavoprotein subunit, mitochondrial OS=Oryza sativa subsp. japonica OX=39947 GN=SDH1 PE=1 SV=1	89.1	GO:0000104;GO:0000166;GO:0003674;GO:0003824;GO:0005488;GO:0005524;GO:0005575;GO:0005618;GO:0005622;GO:0005623;GO:0005737;GO:0005739;GO:0005740;GO:0005743;GO:0005746;GO:0005749;GO:0006082;GO:0006091;GO:0006099;GO:0006101;GO:0006119;GO:0006121;GO:0006139;GO:0006163;GO:0006725;GO:0006753;GO:0006793;GO:0006796;GO:0006807;GO:0008144;GO:0008150;GO:0008152;GO:0009055;GO:0009060;GO:0009061;GO:0009117;GO:…	COG1053|KOG2403	C	K00234	SDHA, SDH1
gene10500	1005	gi|698505175|ref|XP_009798054.1|	PREDICTED: transcription factor bHLH47-like	61.6	sp|Q69V10|BH062_ORYSJ	Transcription factor BHLH062 OS=Oryza sativa subsp. japonica OX=39947 GN=BHLH062 PE=1 SV=1	53.1	GO:0003674;GO:0003700;GO:0005575;GO:0005622;GO:0005623;GO:0005634;GO:0006355;GO:0006873;GO:0006875;GO:0006879;GO:0006950;GO:0007154;GO:0008150;GO:0009267;GO:0009605;GO:0009889;GO:0009987;GO:0009991;GO:0010106;GO:0010468;GO:0010556;GO:0019219;GO:0019222;GO:0019725;GO:0030003;GO:0031323;GO:0031326;GO:0031667;GO:0031668;GO:0031669;GO:0033554;GO:0042592;GO:0042594;GO:0043226;GO:0043227;GO:0043229;GO:…	_	_	None	_
gene10501	985	gi|661876657|emb|CDP19339.1|	unnamed protein product	73.4	sp|O80683|CAB25_ARATH	Calmodulin-binding protein 25 OS=Arabidopsis thaliana OX=3702 GN=CAMBP25 PE=1 SV=1	37.6	GO:0001101;GO:0003674;GO:0005488;GO:0005515;GO:0005516;GO:0005575;GO:0005622;GO:0005623;GO:0005634;GO:0006950;GO:0006970;GO:0008150;GO:0009414;GO:0009415;GO:0009628;GO:0009651;GO:0010035;GO:0010337;GO:0010565;GO:0010817;GO:0019222;GO:0031323;GO:0032350;GO:0042221;GO:0043226;GO:0043227;GO:0043229;GO:0043231;GO:0044424;GO:0044464;GO:0050789;GO:0050794;GO:0050896;GO:0062012;GO:0065007;GO:0065008;GO:…	_	_	None	_
gene10502	850	gi|1040893074|ref|XP_017254717.1|	PREDICTED: UDP-glycosyltransferase 85A8-like	84.3	sp|F8WKW1|UGT2_GARJA	7-deoxyloganetin glucosyltransferase OS=Gardenia jasminoides OX=114476 GN=UGT85A24 PE=1 SV=1	64.2	GO:0003674;GO:0003824;GO:0005575;GO:0005622;GO:0005623;GO:0008194;GO:0015020;GO:0016740;GO:0016757;GO:0016758;GO:0035251;GO:0043226;GO:0043227;GO:0043229;GO:0043231;GO:0044424;GO:0044464;GO:0046527;GO:0050403;GO:0050502;GO:0080043;GO:0080044	KOG1192	CG	None	_
gene10503	1006	gi|661877574|emb|CDP18608.1|	unnamed protein product	84.5	_	_	_	GO:0000139;GO:0000271;GO:0001655;GO:0001701;GO:0001889;GO:0003674;GO:0003676;GO:0003723;GO:0005080;GO:0005488;GO:0005509;GO:0005515;GO:0005575;GO:0005576;GO:0005622;GO:0005623;GO:0005737;GO:0005783;GO:0005788;GO:0005794;GO:0005975;GO:0005976;GO:0006464;GO:0006486;GO:0006487;GO:0006491;GO:0006605;GO:0006622;GO:0006623;GO:0006793;GO:0006796;GO:0006807;GO:0006810;GO:0006886;GO:0007034;GO:0007041;GO:…	_	_	None	_
gene10504	992	gi|1271190920|gb|PHU10125.1|	hypothetical protein BC332_21985	94.4	_	_	_	GO:0003674;GO:0003735;GO:0005198;GO:0005575;GO:0005622;GO:0005623;GO:0005737;GO:0005840;GO:0006412;GO:0006518;GO:0006807;GO:0008150;GO:0008152;GO:0009058;GO:0009059;GO:0009507;GO:0009536;GO:0009987;GO:0010467;GO:0019538;GO:0032991;GO:0034641;GO:0034645;GO:0043043;GO:0043170;GO:0043226;GO:0043227;GO:0043228;GO:0043229;GO:0043231;GO:0043232;GO:0043603;GO:0043604;GO:0044237;GO:0044238;GO:0044249;GO:…	_	_	None	_
gene10505	1064	gi|1371534230|gb|PSS30275.1|	Ribonucleoside-diphosphate reductase large subunit like	88.0	sp|Q9SJ20|RIR1_ARATH	Ribonucleoside-diphosphate reductase large subunit OS=Arabidopsis thaliana OX=3702 GN=RNR1 PE=1 SV=1	78.3	GO:0003674;GO:0003824;GO:0004748;GO:0006139;GO:0006259;GO:0006260;GO:0006725;GO:0006753;GO:0006793;GO:0006796;GO:0006807;GO:0008150;GO:0008152;GO:0009058;GO:0009059;GO:0009117;GO:0009141;GO:0009142;GO:0009165;GO:0009200;GO:0009202;GO:0009262;GO:0009263;GO:0009987;GO:0010035;GO:0010038;GO:0016491;GO:0016725;GO:0016728;GO:0018130;GO:0019438;GO:0019637;GO:0034641;GO:0034645;GO:0034654;GO:0042221;GO:…	COG0209|KOG1112	F	K10807	RRM1
gene10506	1034	_	_	_	sp|Q3T061|COX7R_BOVIN	Cytochrome c oxidase subunit 7A-related protein, mitochondrial OS=Bos taurus OX=9913 GN=COX7A2L PE=3 SV=1	95.4	_	_	_	_	_
gene10507	973	gi|1445389505|gb|RDX81142.1|	Phosphoenolpyruvate carboxylase kinase 1, partial	29.5	sp|Q9BXM7|PINK1_HUMAN	Serine/threonine-protein kinase PINK1, mitochondrial OS=Homo sapiens OX=9606 GN=PINK1 PE=1 SV=1	88.5	GO:0003674;GO:0003824;GO:0004672;GO:0004674;GO:0004683;GO:0005488;GO:0005515;GO:0005516;GO:0005575;GO:0005622;GO:0005623;GO:0005634;GO:0005737;GO:0006464;GO:0006468;GO:0006793;GO:0006796;GO:0006807;GO:0006950;GO:0007154;GO:0007165;GO:0008150;GO:0008152;GO:0009267;GO:0009314;GO:0009416;GO:0009605;GO:0009628;GO:0009636;GO:0009931;GO:0009987;GO:0009991;GO:0010033;GO:0010243;GO:0010857;GO:0014070;GO:…	KOG0032	T	K04688	RPS6KB
gene10508	1092	gi|661884041|emb|CDP12303.1|	unnamed protein product	63.3	sp|Q8L557|EM514_ARATH	Protein EMBRYO DEFECTIVE 514 OS=Arabidopsis thaliana OX=3702 GN=EMB514 PE=1 SV=1	69.5	GO:0000003;GO:0003006;GO:0005575;GO:0005622;GO:0005623;GO:0005634;GO:0006996;GO:0006997;GO:0007000;GO:0007275;GO:0008150;GO:0009790;GO:0009791;GO:0009793;GO:0009987;GO:0010154;GO:0016043;GO:0017126;GO:0022414;GO:0032501;GO:0032502;GO:0043226;GO:0043227;GO:0043229;GO:0043231;GO:0044085;GO:0044424;GO:0044464;GO:0048316;GO:0048608;GO:0048731;GO:0048856;GO:0050789;GO:0050794;GO:0051302;GO:0061458;GO:…	_	_	None	_
gene10509	1092	gi|661881957|emb|CDP14407.1|	unnamed protein product	71.6	sp|Q9SEL7|DEGP5_ARATH	Protease Do-like 5, chloroplastic OS=Arabidopsis thaliana OX=3702 GN=DEGP5 PE=1 SV=3	72.3	GO:0005575;GO:0005622;GO:0005623;GO:0005737;GO:0006091;GO:0006807;GO:0008150;GO:0008152;GO:0009507;GO:0009534;GO:0009536;GO:0009543;GO:0009579;GO:0009765;GO:0009987;GO:0010206;GO:0015979;GO:0019538;GO:0019684;GO:0030091;GO:0031976;GO:0031977;GO:0031978;GO:0031984;GO:0043170;GO:0043226;GO:0043227;GO:0043229;GO:0043231;GO:0044237;GO:0044238;GO:0044260;GO:0044267;GO:0044422;GO:0044424;GO:0044434;GO:…	COG0265|KOG1320	O	None	_
gene1051	2245	gi|661897815|emb|CDO97782.1|	unnamed protein product	59.7	_	_	_	GO:0000003;GO:0001101;GO:0003006;GO:0003674;GO:0003824;GO:0004620;GO:0004629;GO:0005575;GO:0005623;GO:0005886;GO:0006950;GO:0006952;GO:0006970;GO:0007049;GO:0007154;GO:0007165;GO:0007275;GO:0008081;GO:0008150;GO:0009266;GO:0009409;GO:0009414;GO:0009415;GO:0009553;GO:0009555;GO:0009556;GO:0009605;GO:0009607;GO:0009617;GO:0009628;GO:0009651;GO:0009719;GO:0009725;GO:0009737;GO:0009738;GO:0009755;GO:…	_	_	None	_
gene10510	1097	gi|661890792|emb|CDP05646.1|	unnamed protein product	72.6	sp|Q9ZPE7|EXO_ARATH	Protein EXORDIUM OS=Arabidopsis thaliana OX=3702 GN=EXO PE=2 SV=1	64.6	GO:0001666;GO:0005575;GO:0005618;GO:0005622;GO:0005623;GO:0005737;GO:0005794;GO:0006950;GO:0008150;GO:0009505;GO:0009628;GO:0009719;GO:0009725;GO:0009741;GO:0010033;GO:0012505;GO:0014070;GO:0030312;GO:0033993;GO:0036293;GO:0040007;GO:0042221;GO:0043226;GO:0043227;GO:0043229;GO:0043231;GO:0044424;GO:0044444;GO:0044464;GO:0050896;GO:0070482;GO:0071944;GO:1901700	COG2801|KOG0017	L	None	_
gene10511	827	gi|1279111225|ref|XP_022879852.1|	uncharacterized protein LOC111397254 isoform X1	72.6	_	_	_	GO:0000271;GO:0005575;GO:0005622;GO:0005623;GO:0005737;GO:0005794;GO:0005975;GO:0005976;GO:0008150;GO:0008152;GO:0009058;GO:0009059;GO:0009832;GO:0009834;GO:0009987;GO:0010383;GO:0010410;GO:0012505;GO:0016051;GO:0033692;GO:0034637;GO:0034645;GO:0042546;GO:0043170;GO:0043226;GO:0043227;GO:0043229;GO:0043231;GO:0044036;GO:0044038;GO:0044085;GO:0044237;GO:0044238;GO:0044249;GO:0044260;GO:0044262;GO:…	_	_	None	_
gene10512	1056	gi|567872595|ref|XP_006428887.1|	L-ascorbate peroxidase 2, cytosolic	90.0	sp|Q1PER6|APX2_ARATH	L-ascorbate peroxidase 2, cytosolic OS=Arabidopsis thaliana OX=3702 GN=APX2 PE=2 SV=3	83.1	GO:0000302;GO:0003674;GO:0003824;GO:0004130;GO:0004601;GO:0005575;GO:0005622;GO:0005623;GO:0005737;GO:0005829;GO:0006950;GO:0006979;GO:0008150;GO:0008152;GO:0009056;GO:0009507;GO:0009536;GO:0009636;GO:0009987;GO:0016209;GO:0016491;GO:0016684;GO:0016688;GO:0016999;GO:0017001;GO:0017144;GO:0033554;GO:0034599;GO:0042221;GO:0042737;GO:0042743;GO:0042744;GO:0043226;GO:0043227;GO:0043229;GO:0043231;GO:…	COG0685	E	K00434	E1.11.1.11
gene10513	1107	gi|661899235|emb|CDO97229.1|	unnamed protein product	79.9	sp|C0HJG8|BSP_BOSSE	Basic secretory protease (Fragments) OS=Boswellia serrata OX=613112 PE=1 SV=1	52.5	GO:0003674;GO:0003824;GO:0005575;GO:0005622;GO:0005623;GO:0005634;GO:0005737;GO:0006139;GO:0006206;GO:0006725;GO:0006753;GO:0006793;GO:0006796;GO:0006807;GO:0006950;GO:0007154;GO:0008150;GO:0008152;GO:0008252;GO:0008253;GO:0009056;GO:0009058;GO:0009112;GO:0009117;GO:0009166;GO:0009267;GO:0009605;GO:0009987;GO:0009991;GO:0016036;GO:0016311;GO:0016787;GO:0016788;GO:0016791;GO:0018130;GO:0019438;GO:…	_	_	None	_
gene10514	1059	gi|661899725|emb|CDO97719.1|	unnamed protein product	68.8	sp|O22150|SAU36_ARATH	Auxin-responsive protein SAUR36 OS=Arabidopsis thaliana OX=3702 GN=SAUR36 PE=2 SV=1	45.1	GO:0005575;GO:0005622;GO:0005623;GO:0005634;GO:0008150;GO:0010029;GO:0043226;GO:0043227;GO:0043229;GO:0043231;GO:0044424;GO:0044464;GO:0048518;GO:0048580;GO:0048831;GO:0050789;GO:0050793;GO:0051094;GO:0051239;GO:0051240;GO:0065007;GO:1900055;GO:1900057;GO:1900140;GO:1905623;GO:2000024;GO:2000026	_	_	K14488	SAUR
gene10515	1012	gi|661887639|emb|CDP08770.1|	unnamed protein product	82.0	sp|P82192|RK5_SPIOL	50S ribosomal protein L5, chloroplastic OS=Spinacia oleracea OX=3562 GN=RPL5 PE=1 SV=3	67.8	GO:0000027;GO:0003674;GO:0003676;GO:0003723;GO:0003735;GO:0005198;GO:0005488;GO:0005575;GO:0005622;GO:0005623;GO:0005737;GO:0005829;GO:0005840;GO:0006412;GO:0006518;GO:0006807;GO:0006996;GO:0008150;GO:0008152;GO:0009058;GO:0009059;GO:0009507;GO:0009526;GO:0009532;GO:0009536;GO:0009570;GO:0009719;GO:0009725;GO:0009735;GO:0009941;GO:0009987;GO:0010033;GO:0010467;GO:0016020;GO:0016043;GO:0019538;GO:…	COG0094|KOG0398	J	K02931	RP-L5, MRPL5, rplE
gene10516	1013	gi|661888976|emb|CDP07419.1|	unnamed protein product	67.9	_	_	_	GO:0000428;GO:0003674;GO:0003824;GO:0003899;GO:0005575;GO:0005622;GO:0005623;GO:0005634;GO:0005730;GO:0005736;GO:0006139;GO:0006351;GO:0006360;GO:0006725;GO:0006807;GO:0008150;GO:0008152;GO:0009058;GO:0009059;GO:0009987;GO:0010467;GO:0016070;GO:0016740;GO:0016772;GO:0016779;GO:0018130;GO:0019438;GO:0030880;GO:0031974;GO:0031981;GO:0032774;GO:0032991;GO:0034062;GO:0034641;GO:0034645;GO:0034654;GO:…	KOG4134	S	None	_
gene10517	906	_	_	_	sp|P97764|WBP1_MOUSE	WW domain-binding protein 1 OS=Mus musculus OX=10090 GN=Wbp1 PE=1 SV=2	82.9	_	_	_	_	_
gene10518	838	_	_	_	sp|Q148H0|MIC26_BOVIN	MICOS complex subunit MIC26 OS=Bos taurus OX=9913 GN=APOO PE=2 SV=1	98.3	_	_	_	_	_
gene10519	1052	_	_	_	sp|P09326|CD48_HUMAN	CD48 antigen OS=Homo sapiens OX=9606 GN=CD48 PE=1 SV=2	55.8	_	_	_	_	_
gene1052	2363	gi|1025346279|ref|XP_016509538.1|	PREDICTED: probable metal-nicotianamine transporter YSL7 isoform X1	69.7	sp|Q9SHY2|YSL7_ARATH	Probable metal-nicotianamine transporter YSL7 OS=Arabidopsis thaliana OX=3702 GN=YSL7 PE=2 SV=1	64.1	GO:0003674;GO:0005215;GO:0005575;GO:0005623;GO:0005886;GO:0006810;GO:0008150;GO:0016020;GO:0022857;GO:0044464;GO:0051179;GO:0051234;GO:0055085;GO:0071944	COG1297	S	None	_
gene10520	1060	_	_	_	sp|P56671|MAZ_MOUSE	Myc-associated zinc finger protein OS=Mus musculus OX=10090 GN=Maz PE=1 SV=1	100.0	_	_	_	_	_
gene10521	1044	_	_	_	_	_	_	_	_	_	_	_
gene10522	1049	gi|661891204|emb|CDP05086.1|	unnamed protein product	95.0	sp|Q9FGM1|PYL8_ARATH	Abscisic acid receptor PYL8 OS=Arabidopsis thaliana OX=3702 GN=PYL8 PE=1 SV=1	82.5	GO:0001101;GO:0003674;GO:0004857;GO:0004864;GO:0005488;GO:0005515;GO:0005575;GO:0005622;GO:0005623;GO:0005634;GO:0005737;GO:0007154;GO:0007165;GO:0008150;GO:0008289;GO:0009719;GO:0009725;GO:0009737;GO:0009738;GO:0009755;GO:0009787;GO:0009789;GO:0009892;GO:0009966;GO:0009967;GO:0009987;GO:0010033;GO:0010427;GO:0010563;GO:0010605;GO:0010646;GO:0010647;GO:0010921;GO:0010923;GO:0019208;GO:0019212;GO:…	_	_	K14496	PYL
gene10523	1064	gi|661899077|emb|CDO97071.1|	unnamed protein product	74.9	_	_	_	GO:0000302;GO:0005575;GO:0005622;GO:0005623;GO:0005634;GO:0005654;GO:0006950;GO:0006979;GO:0007275;GO:0008150;GO:0009266;GO:0009409;GO:0009628;GO:0009631;GO:0009636;GO:0010035;GO:0016592;GO:0022622;GO:0031974;GO:0031981;GO:0032501;GO:0032502;GO:0032991;GO:0042221;GO:0042493;GO:0042542;GO:0043226;GO:0043227;GO:0043229;GO:0043231;GO:0043233;GO:0044422;GO:0044424;GO:0044428;GO:0044446;GO:0044451;GO:…	COG0020|KOG2818	I	K11778	DHDDS, RER2, SRT1
gene10524	956	gi|661897127|emb|CDO98839.1|	unnamed protein product	88.4	sp|Q93ZE5|FAHD1_ARATH	Probable acylpyruvase FAHD1, mitochondrial OS=Arabidopsis thaliana OX=3702 GN=FAHD1 PE=1 SV=1	77.3	GO:0003674;GO:0003824;GO:0005488;GO:0005507;GO:0005575;GO:0005622;GO:0005623;GO:0005737;GO:0005739;GO:0016787;GO:0016822;GO:0016823;GO:0018773;GO:0034545;GO:0043167;GO:0043169;GO:0043226;GO:0043227;GO:0043229;GO:0043231;GO:0044424;GO:0044444;GO:0044464;GO:0046872;GO:0046914	COG0179|KOG1535	Q	K01557	FAHD1
gene10525	828	gi|661897501|emb|CDO99213.1|	unnamed protein product	82.9	sp|Q84MB3|ACCH1_ARATH	1-aminocyclopropane-1-carboxylate oxidase homolog 1 OS=Arabidopsis thaliana OX=3702 GN=At1g06620 PE=2 SV=1	64.1	GO:0003674;GO:0003824;GO:0005575;GO:0005911;GO:0006082;GO:0006109;GO:0006790;GO:0006807;GO:0008150;GO:0008152;GO:0009058;GO:0009506;GO:0009815;GO:0009889;GO:0009987;GO:0010439;GO:0010675;GO:0016143;GO:0016144;GO:0016491;GO:0016638;GO:0016641;GO:0019222;GO:0019748;GO:0019757;GO:0019758;GO:0019760;GO:0019761;GO:0030054;GO:0031323;GO:0031326;GO:0042762;GO:0043255;GO:0043436;GO:0043455;GO:0044237;GO:…	COG3491|KOG0143	Q	None	_
gene10526	1034	gi|661898335|emb|CDO98302.1|	unnamed protein product	92.5	sp|O23627|SYGM1_ARATH	Glycine--tRNA ligase, mitochondrial 1 OS=Arabidopsis thaliana OX=3702 GN=At1g29880 PE=1 SV=1	76.7	GO:0000959;GO:0003674;GO:0003824;GO:0004812;GO:0004820;GO:0005488;GO:0005515;GO:0005575;GO:0005622;GO:0005623;GO:0005737;GO:0005739;GO:0005768;GO:0005794;GO:0005802;GO:0005829;GO:0006082;GO:0006139;GO:0006399;GO:0006412;GO:0006418;GO:0006426;GO:0006518;GO:0006520;GO:0006725;GO:0006753;GO:0006793;GO:0006796;GO:0006807;GO:0008150;GO:0008152;GO:0009058;GO:0009059;GO:0009117;GO:0009165;GO:0009987;GO:…	COG0423|KOG2298	J	K01880	GARS, glyS1
gene10527	1096	_	_	_	_	_	_	_	_	_	_	_
gene10528	1068	_	_	_	_	_	_	_	_	_	_	_
gene10529	987	gi|1408194695|gb|RAL54658.1|	hypothetical protein DM860_001786	45.5	sp|O14618|CCS_HUMAN	Copper chaperone for superoxide dismutase OS=Homo sapiens OX=9606 GN=CCS PE=1 SV=1	86.0	GO:0003674;GO:0005488;GO:0005507;GO:0005575;GO:0005622;GO:0005623;GO:0005737;GO:0006873;GO:0006875;GO:0006878;GO:0008047;GO:0008150;GO:0008270;GO:0009507;GO:0009532;GO:0009536;GO:0009570;GO:0009987;GO:0016530;GO:0016531;GO:0016532;GO:0019725;GO:0030003;GO:0030234;GO:0042592;GO:0043085;GO:0043167;GO:0043169;GO:0043226;GO:0043227;GO:0043229;GO:0043231;GO:0044093;GO:0044422;GO:0044424;GO:0044434;GO:…	COG2608|KOG4656	P	K04569	CCS
gene1053	1388	_	_	_	sp|Q9WUK7|OPN3_MOUSE	Opsin-3 OS=Mus musculus OX=10090 GN=Opn3 PE=1 SV=1	49.2	_	_	_	_	_
gene10530	1030	_	_	_	sp|Q9EQC5|SCYL1_MOUSE	N-terminal kinase-like protein OS=Mus musculus OX=10090 GN=Scyl1 PE=1 SV=1	64.5	_	_	_	_	_
gene10531	1031	gi|1426024292|dbj|GBG72820.1|	hypothetical protein CBR_g12387	60.5	sp|Q08E20|ESTD_BOVIN	S-formylglutathione hydrolase OS=Bos taurus OX=9913 GN=ESD PE=2 SV=1	98.6	GO:0003674;GO:0003824;GO:0005575;GO:0005576;GO:0008150;GO:0010035;GO:0010038;GO:0016787;GO:0016788;GO:0016790;GO:0018738;GO:0042221;GO:0046686;GO:0048046;GO:0050896	COG0627|KOG3101	S	K01070	frmB, ESD, fghA
gene10532	1069	gi|661880643|emb|CDP15673.1|	unnamed protein product	85.2	sp|Q6JJ61|RK9_IPOTF	50S ribosomal protein L9, chloroplastic OS=Ipomoea trifida OX=35884 GN=RPL9 PE=3 SV=1	77.4	GO:0000311;GO:0000313;GO:0000315;GO:0003674;GO:0003676;GO:0003723;GO:0003735;GO:0005198;GO:0005488;GO:0005575;GO:0005622;GO:0005623;GO:0005737;GO:0005739;GO:0005840;GO:0006412;GO:0006518;GO:0006807;GO:0008150;GO:0008152;GO:0009058;GO:0009059;GO:0009507;GO:0009526;GO:0009532;GO:0009536;GO:0009547;GO:0009570;GO:0009941;GO:0009987;GO:0010467;GO:0015934;GO:0019538;GO:0031967;GO:0031975;GO:0032991;GO:…	COG0359|KOG4607	J	K02939	RP-L9, MRPL9, rplI
gene10533	884	gi|1173851781|ref|XP_012091975.2|	pentatricopeptide repeat-containing protein At1g05670, mitochondrial	59.7	sp|Q9FUS8|GSTUH_ARATH	Glutathione S-transferase U17 OS=Arabidopsis thaliana OX=3702 GN=GSTU17 PE=2 SV=1	50.8	GO:0003674;GO:0003676;GO:0003723;GO:0003824;GO:0004518;GO:0004519;GO:0005488;GO:0005575;GO:0005622;GO:0005623;GO:0005737;GO:0005783;GO:0005794;GO:0006139;GO:0006725;GO:0006807;GO:0008150;GO:0008152;GO:0009451;GO:0009987;GO:0012505;GO:0016070;GO:0016787;GO:0016788;GO:0034641;GO:0043170;GO:0043226;GO:0043227;GO:0043229;GO:0043231;GO:0043412;GO:0044237;GO:0044238;GO:0044424;GO:0044444;GO:0044464;GO:…	KOG0406	O	K00799	GST, gst
gene10534	1026	gi|747050057|ref|XP_011071085.1|	2-methylene-furan-3-one reductase	52.0	sp|O23939|ENOX_FRAVE	2-methylene-furan-3-one reductase OS=Fragaria vesca OX=57918 GN=EO PE=2 SV=2	52.9	GO:0003674;GO:0003824;GO:0005575;GO:0005576;GO:0005622;GO:0005623;GO:0005737;GO:0006950;GO:0008150;GO:0008152;GO:0009266;GO:0009409;GO:0009507;GO:0009526;GO:0009532;GO:0009536;GO:0009570;GO:0009579;GO:0009628;GO:0009941;GO:0010319;GO:0016491;GO:0016627;GO:0016628;GO:0031967;GO:0031975;GO:0035671;GO:0035798;GO:0043226;GO:0043227;GO:0043229;GO:0043231;GO:0044422;GO:0044424;GO:0044434;GO:0044435;GO:…	COG0604|KOG1198	C	None	_
gene10535	957	gi|661879593|emb|CDP16666.1|	unnamed protein product	54.1	_	_	_	_	_	_	None	_
gene10536	877	gi|656339566|gb|AID16042.1|	putative universal stress protein	83.7	_	_	_	GO:0000166;GO:0003674;GO:0005488;GO:0005575;GO:0005623;GO:0005886;GO:0008144;GO:0016020;GO:0016208;GO:0017076;GO:0030554;GO:0032553;GO:0032555;GO:0032559;GO:0036094;GO:0043167;GO:0043168;GO:0043169;GO:0044464;GO:0071944;GO:0097159;GO:0097367;GO:1901265;GO:1901363	_	_	None	_
gene10537	1053	gi|1025129167|ref|XP_016464458.1|	PREDICTED: NADP-dependent D-sorbitol-6-phosphate dehydrogenase-like	79.6	sp|P28475|S6PD_MALDO	NADP-dependent D-sorbitol-6-phosphate dehydrogenase OS=Malus domestica OX=3750 GN=S6PDH PE=2 SV=1	67.8	GO:0003674;GO:0003676;GO:0003723;GO:0003729;GO:0003824;GO:0004032;GO:0004033;GO:0005488;GO:0005575;GO:0005576;GO:0005622;GO:0005623;GO:0005634;GO:0005737;GO:0005829;GO:0005886;GO:0005975;GO:0005996;GO:0006006;GO:0006012;GO:0006063;GO:0006064;GO:0006081;GO:0006082;GO:0006091;GO:0006732;GO:0006766;GO:0006767;GO:0006790;GO:0006793;GO:0006796;GO:0006807;GO:0006950;GO:0006970;GO:0006979;GO:0008106;GO:…	COG0656|KOG1577	S	K00011	E1.1.1.21, AKR1
gene10538	1033	gi|1279080378|ref|XP_022844300.1|	phosphoprotein ECPP44-like	69.6	_	_	_	GO:0001101;GO:0001786;GO:0003674;GO:0003779;GO:0005488;GO:0005507;GO:0005515;GO:0005543;GO:0005575;GO:0005622;GO:0005623;GO:0005634;GO:0005737;GO:0005829;GO:0005911;GO:0006950;GO:0008092;GO:0008150;GO:0008289;GO:0009266;GO:0009409;GO:0009414;GO:0009415;GO:0009506;GO:0009628;GO:0009631;GO:0009719;GO:0009725;GO:0009737;GO:0010029;GO:0010033;GO:0010035;GO:0016020;GO:0016151;GO:0019898;GO:0030054;GO:…	_	_	_	_
gene10539	872	gi|661897245|emb|CDO98957.1|	unnamed protein product	89.6	sp|Q10L32|MSRB5_ORYSJ	Peptide methionine sulfoxide reductase B5 OS=Oryza sativa subsp. japonica OX=39947 GN=MSRB5 PE=2 SV=1	80.0	GO:0000302;GO:0000304;GO:0003674;GO:0003824;GO:0005575;GO:0005622;GO:0005623;GO:0005634;GO:0005737;GO:0005783;GO:0005829;GO:0006950;GO:0006979;GO:0007584;GO:0008150;GO:0008152;GO:0009266;GO:0009409;GO:0009507;GO:0009532;GO:0009536;GO:0009570;GO:0009605;GO:0009628;GO:0009631;GO:0009987;GO:0009991;GO:0010035;GO:0012505;GO:0016491;GO:0016667;GO:0016671;GO:0031667;GO:0033554;GO:0033743;GO:0034599;GO:…	COG0229|KOG0856	O	None	_
gene1054	1780	gi|661888432|emb|CDP07933.1|	unnamed protein product	76.3	sp|Q9ZUM0|C3H17_ARATH	Zinc finger CCCH domain-containing protein 17 OS=Arabidopsis thaliana OX=3702 GN=At2g02160 PE=1 SV=1	48.9	GO:0003674;GO:0003676;GO:0003723;GO:0003729;GO:0005488;GO:0097159;GO:1901363	KOG4791	S	None	_
gene10540	1041	gi|661892041|emb|CDP04267.1|	unnamed protein product	49.0	_	_	_	GO:0003674;GO:0003824;GO:0003878;GO:0005575;GO:0005622;GO:0005623;GO:0005737;GO:0005829;GO:0006082;GO:0006084;GO:0006085;GO:0006091;GO:0006101;GO:0006139;GO:0006163;GO:0006164;GO:0006629;GO:0006631;GO:0006633;GO:0006637;GO:0006725;GO:0006732;GO:0006753;GO:0006790;GO:0006793;GO:0006796;GO:0006807;GO:0008150;GO:0008152;GO:0008610;GO:0009058;GO:0009108;GO:0009117;GO:0009150;GO:0009152;GO:0009165;GO:…	_	_	None	_
gene10541	1061	_	_	_	sp|Q5REH8|APC16_PONAB	Anaphase-promoting complex subunit 16 OS=Pongo abelii OX=9601 GN=ANAPC16 PE=3 SV=1	100.0	_	_	_	_	_
gene10542	1083	_	_	_	_	_	_	_	_	_	_	_
gene10543	1048	gi|661878989|emb|CDP17312.1|	unnamed protein product	83.7	sp|Q84JP1|NFYA7_ARATH	Nuclear transcription factor Y subunit A-7 OS=Arabidopsis thaliana OX=3702 GN=NFYA7 PE=1 SV=1	52.9	GO:0003674;GO:0003700;GO:0005575;GO:0005622;GO:0005623;GO:0005634;GO:0006355;GO:0008150;GO:0009889;GO:0009890;GO:0009892;GO:0010468;GO:0010556;GO:0010558;GO:0010605;GO:0010629;GO:0019219;GO:0019222;GO:0031323;GO:0031324;GO:0031326;GO:0031327;GO:0040034;GO:0043226;GO:0043227;GO:0043229;GO:0043231;GO:0044424;GO:0044464;GO:0045892;GO:0045934;GO:0048506;GO:0048509;GO:0048510;GO:0048519;GO:0048523;GO:…	COG5224|KOG1561	K	K08064	NFYA
gene10544	949	gi|661886957|emb|CDP09366.1|	unnamed protein product	86.2	sp|Q6K7H2|KCY4_ORYSJ	UMP-CMP kinase 4 OS=Oryza sativa subsp. japonica OX=39947 GN=Os02g0778400 PE=2 SV=1	81.1	GO:0000166;GO:0003674;GO:0003824;GO:0004127;GO:0005488;GO:0005524;GO:0005575;GO:0005576;GO:0005622;GO:0005623;GO:0005737;GO:0005829;GO:0006139;GO:0006220;GO:0006221;GO:0006725;GO:0006753;GO:0006793;GO:0006796;GO:0006807;GO:0008144;GO:0008150;GO:0008152;GO:0009041;GO:0009058;GO:0009117;GO:0009123;GO:0009129;GO:0009161;GO:0009165;GO:0009173;GO:0009987;GO:0016301;GO:0016310;GO:0016740;GO:0016772;GO:…	COG0563|KOG3079	F	K13800	CMPK1, UMPK
gene10545	897	gi|661896757|emb|CDO99946.1|	unnamed protein product	76.7	sp|Q04960|DNJH_CUCSA	DnaJ protein homolog OS=Cucumis sativus OX=3659 GN=DNAJ1 PE=2 SV=1	72.1	GO:0000003;GO:0003006;GO:0005575;GO:0005618;GO:0005622;GO:0005623;GO:0005634;GO:0005730;GO:0005737;GO:0005829;GO:0005886;GO:0005911;GO:0006457;GO:0006950;GO:0006970;GO:0007275;GO:0008150;GO:0009314;GO:0009416;GO:0009506;GO:0009628;GO:0009648;GO:0009651;GO:0009791;GO:0009909;GO:0009911;GO:0009987;GO:0010228;GO:0016020;GO:0022414;GO:0030054;GO:0030312;GO:0031974;GO:0031981;GO:0032501;GO:0032502;GO:…	COG0484|KOG0712	O	K09503	DNAJA2
gene10546	1083	345.5	gi|1371496097|gb|PSR92452.1|	89.3	sp|Q9SBJ1|PDK_ARATH	[Pyruvate dehydrogenase (acetyl-transferring)] kinase, mitochondrial OS=Arabidopsis thaliana OX=3702 GN=PDK PE=1 SV=1	81.4	GO:0000166;GO:0003674;GO:0003824;GO:0004672;GO:0004740;GO:0005488;GO:0005515;GO:0005524;GO:0005575;GO:0005622;GO:0005623;GO:0005737;GO:0005739;GO:0005759;GO:0006082;GO:0006090;GO:0006464;GO:0006468;GO:0006793;GO:0006796;GO:0006807;GO:0007154;GO:0007165;GO:0008144;GO:0008150;GO:0008152;GO:0009927;GO:0009987;GO:0016301;GO:0016310;GO:0016740;GO:0016772;GO:0016773;GO:0017076;GO:0019538;GO:0019752;GO:…	COG0642|KOG0787	T	K00898	PDK2_3_4
gene10547	1013	gi|823161007|ref|XP_012480362.1|	PREDICTED: ocs element-binding factor 1-like	55.3	sp|O65683|BZP11_ARATH	bZIP transcription factor 11 OS=Arabidopsis thaliana OX=3702 GN=BZIP11 PE=1 SV=1	45.2	GO:0001067;GO:0003674;GO:0003676;GO:0003677;GO:0003700;GO:0005488;GO:0005515;GO:0005575;GO:0005622;GO:0005623;GO:0005634;GO:0006355;GO:0006417;GO:0006950;GO:0007275;GO:0008150;GO:0009743;GO:0009744;GO:0009791;GO:0009845;GO:0009889;GO:0009890;GO:0009891;GO:0009892;GO:0009893;GO:0009987;GO:0010033;GO:0010468;GO:0010556;GO:0010557;GO:0010558;GO:0010604;GO:0010605;GO:0010608;GO:0010628;GO:0010629;GO:…	_	_	None	_
gene10548	794	_	_	_	sp|Q8NFZ0|FBH1_HUMAN	F-box DNA helicase 1 OS=Homo sapiens OX=9606 GN=FBH1 PE=1 SV=2	70.2	_	_	_	_	_
gene10549	1021	gi|1426025700|dbj|GBG71433.1|	hypothetical protein CBR_g8852	53.3	sp|Q1LZB0|DDRGK_BOVIN	DDRGK domain-containing protein 1 OS=Bos taurus OX=9913 GN=DDRGK1 PE=2 SV=1	95.4	GO:0005575;GO:0005622;GO:0005623;GO:0005737;GO:0005783;GO:0012505;GO:0043226;GO:0043227;GO:0043229;GO:0043231;GO:0044424;GO:0044444;GO:0044464	KOG3054	J	None	_
gene1055	1918	_	_	_	sp|Q2HY40|TXNIP_PIG	Thioredoxin-interacting protein OS=Sus scrofa OX=9823 GN=TXNIP PE=2 SV=1	82.4	_	_	_	_	_
gene10550	558	gi|672208759|ref|XP_008780415.1|	PREDICTED: actin, muscle, partial	57.4	sp|P68137|ACTS_PIG	Actin, alpha skeletal muscle OS=Sus scrofa OX=9823 GN=ACTA1 PE=1 SV=1	61.7	GO:0005575;GO:0005622;GO:0005623;GO:0005737;GO:0005856;GO:0005858;GO:0005875;GO:0005929;GO:0005930;GO:0015630;GO:0030286;GO:0032838;GO:0032991;GO:0036156;GO:0042995;GO:0043226;GO:0043228;GO:0043229;GO:0043232;GO:0044422;GO:0044424;GO:0044430;GO:0044441;GO:0044444;GO:0044446;GO:0044447;GO:0044463;GO:0044464;GO:0097014;GO:0099568;GO:0120025;GO:0120038;GO:1902494	COG5277|KOG0676	Z	K05692	ACTB_G1
gene10551	1014	gi|661896440|emb|CDO99629.1|	unnamed protein product	78.3	_	_	_	GO:0003674;GO:0005488;GO:0005515;GO:0005575;GO:0005622;GO:0005623;GO:0005737;GO:0006996;GO:0008150;GO:0009507;GO:0009526;GO:0009528;GO:0009536;GO:0009657;GO:0009658;GO:0009706;GO:0009941;GO:0009987;GO:0010020;GO:0016020;GO:0016021;GO:0016043;GO:0019866;GO:0031090;GO:0031224;GO:0031300;GO:0031301;GO:0031350;GO:0031351;GO:0031352;GO:0031353;GO:0031356;GO:0031357;GO:0031967;GO:0031969;GO:0031975;GO:…	KOG4813	J	K03245	EIF3J
gene10552	995	gi|1271000643|gb|PHT38555.1|	Haloacid dehalogenase-like hydrolase domain-containing protein	80.9	sp|Q8RYE9|GPPL3_ARATH	Haloacid dehalogenase-like hydrolase domain-containing protein At2g33255 OS=Arabidopsis thaliana OX=3702 GN=At2g33255 PE=1 SV=1	70.6	GO:0003674;GO:0003824;GO:0005575;GO:0005622;GO:0005623;GO:0005737;GO:0006793;GO:0006796;GO:0008150;GO:0008152;GO:0009507;GO:0009536;GO:0009987;GO:0016311;GO:0016787;GO:0016788;GO:0016791;GO:0042578;GO:0043226;GO:0043227;GO:0043229;GO:0043231;GO:0044237;GO:0044424;GO:0044444;GO:0044464	COG0546	S	None	_
gene10553	1189	gi|661897120|emb|CDO98832.1|	unnamed protein product	37.4	sp|Q3E8Z8|PME28_ARATH	Putative pectinesterase/pectinesterase inhibitor 28 OS=Arabidopsis thaliana OX=3702 GN=PME28 PE=2 SV=1	29.5	GO:0003674;GO:0003824;GO:0004857;GO:0005575;GO:0005623;GO:0008150;GO:0016787;GO:0016788;GO:0030234;GO:0030599;GO:0043086;GO:0044092;GO:0044464;GO:0046910;GO:0050790;GO:0052689;GO:0065007;GO:0065009;GO:0071944;GO:0098772	COG4677	G	K01051	E3.1.1.11
gene10554	1011	gi|1279094704|ref|XP_022849674.1|	50S ribosomal protein L11, chloroplastic	78.9	sp|Q9MAP3|RK11_ARATH	50S ribosomal protein L11, chloroplastic OS=Arabidopsis thaliana OX=3702 GN=RPL11 PE=2 SV=1	76.3	GO:0000027;GO:0003674;GO:0003676;GO:0003723;GO:0003735;GO:0005198;GO:0005488;GO:0005575;GO:0005622;GO:0005623;GO:0005737;GO:0005829;GO:0005840;GO:0006412;GO:0006518;GO:0006807;GO:0006996;GO:0008150;GO:0008152;GO:0009058;GO:0009059;GO:0009507;GO:0009526;GO:0009532;GO:0009536;GO:0009570;GO:0009941;GO:0009987;GO:0010467;GO:0015934;GO:0016020;GO:0016043;GO:0019538;GO:0019843;GO:0022607;GO:0022613;GO:…	COG0080|KOG3257	J	K02867	RP-L11, MRPL11, rplK
gene10555	957	gi|661874396|emb|CDP20614.1|	unnamed protein product	67.6	_	_	_	_	_	_	None	_
gene10556	1086	gi|661883103|emb|CDP13311.1|	unnamed protein product	91.5	sp|O32107|YUID_BACSU	Uncharacterized membrane protein YuiD OS=Bacillus subtilis (strain 168) OX=224308 GN=yuiD PE=4 SV=1	42.7	GO:0003674;GO:0003676;GO:0003723;GO:0003824;GO:0004518;GO:0004519;GO:0005488;GO:0005575;GO:0005622;GO:0005623;GO:0006139;GO:0006725;GO:0006807;GO:0008150;GO:0008152;GO:0009451;GO:0009987;GO:0016070;GO:0016787;GO:0016788;GO:0034641;GO:0043170;GO:0043226;GO:0043227;GO:0043229;GO:0043231;GO:0043412;GO:0044237;GO:0044238;GO:0044424;GO:0044464;GO:0046483;GO:0071704;GO:0090304;GO:0090305;GO:0097159;GO:…	COG1963	S	K09775	K09775
gene10557	1077	gi|1270995784|gb|PHT37002.1|	Bifunctional protein FolD 2	88.5	sp|Q9LHH7|FOLD2_ARATH	Bifunctional protein FolD 2 OS=Arabidopsis thaliana OX=3702 GN=FOLD2 PE=2 SV=1	85.4	GO:0003674;GO:0003824;GO:0004477;GO:0004488;GO:0005575;GO:0005622;GO:0005623;GO:0005737;GO:0005829;GO:0006082;GO:0006575;GO:0006725;GO:0006730;GO:0006732;GO:0006760;GO:0006807;GO:0008150;GO:0008152;GO:0009507;GO:0009536;GO:0009987;GO:0016491;GO:0016645;GO:0016646;GO:0016787;GO:0016810;GO:0016814;GO:0019219;GO:0019222;GO:0019238;GO:0019752;GO:0031323;GO:0034641;GO:0042558;GO:0043226;GO:0043227;GO:…	COG0190|KOG0089	H	None	_
gene10558	988	gi|1278996083|ref|XP_022851600.1|	GEM-like protein 5	78.3	sp|Q9LYV6|GEML5_ARATH	GEM-like protein 5 OS=Arabidopsis thaliana OX=3702 GN=At5g13200 PE=1 SV=1	69.8	GO:0000003;GO:0001101;GO:0003006;GO:0007275;GO:0008150;GO:0009719;GO:0009725;GO:0009737;GO:0009790;GO:0009791;GO:0009793;GO:0009845;GO:0010029;GO:0010033;GO:0010154;GO:0010162;GO:0010231;GO:0010431;GO:0021700;GO:0022414;GO:0022611;GO:0032501;GO:0032502;GO:0032504;GO:0033993;GO:0042221;GO:0048316;GO:0048580;GO:0048608;GO:0048609;GO:0048731;GO:0048856;GO:0050789;GO:0050793;GO:0050896;GO:0051239;GO:…	_	_	None	_
gene10559	1067	_	_	_	_	_	_	_	_	_	_	_
gene1056	2310	_	_	_	sp|P18911|RARG_MOUSE	Retinoic acid receptor gamma OS=Mus musculus OX=10090 GN=Rarg PE=1 SV=3	94.7	_	_	_	_	_
gene10560	1048	gi|661898858|emb|CDO96852.1|	unnamed protein product	92.5	sp|Q9SN35|RAA1D_ARATH	Ras-related protein RABA1d OS=Arabidopsis thaliana OX=3702 GN=RABA1D PE=2 SV=1	86.5	GO:0000139;GO:0005575;GO:0005622;GO:0005623;GO:0005634;GO:0005737;GO:0005768;GO:0005769;GO:0005773;GO:0005794;GO:0005802;GO:0005829;GO:0005886;GO:0005911;GO:0008150;GO:0009506;GO:0009987;GO:0010008;GO:0012505;GO:0016020;GO:0030054;GO:0031090;GO:0031410;GO:0031901;GO:0031982;GO:0031984;GO:0032588;GO:0042546;GO:0043226;GO:0043227;GO:0043229;GO:0043231;GO:0044085;GO:0044422;GO:0044424;GO:0044431;GO:…	COG1100|KOG0087	U	K07904	RAB11A
gene10561	1055	gi|763739526|gb|KJB07025.1|	hypothetical protein B456_001G077300	63.0	sp|O82796|SERC_ARATH	Phosphoserine phosphatase, chloroplastic OS=Arabidopsis thaliana OX=3702 GN=PSP PE=1 SV=2	79.3	GO:0000003;GO:0000287;GO:0003006;GO:0003674;GO:0003824;GO:0004647;GO:0005488;GO:0005509;GO:0005575;GO:0005622;GO:0005623;GO:0005737;GO:0006082;GO:0006520;GO:0006563;GO:0006564;GO:0006793;GO:0006796;GO:0006807;GO:0007275;GO:0008150;GO:0008152;GO:0008652;GO:0009058;GO:0009069;GO:0009070;GO:0009507;GO:0009536;GO:0009555;GO:0009790;GO:0009791;GO:0009793;GO:0009987;GO:0010154;GO:0016053;GO:0016311;GO:…	COG0560|KOG1615	E	K01079	serB, PSPH
gene10562	1052	gi|661889127|emb|CDP07570.1|	unnamed protein product	85.0	sp|Q09463|RNF5_CAEEL	E3 ubiquitin ligase rnf-5 OS=Caenorhabditis elegans OX=6239 GN=rnf-5 PE=1 SV=1	43.4	GO:0003674;GO:0003824;GO:0004842;GO:0005488;GO:0005515;GO:0005575;GO:0005622;GO:0005623;GO:0005634;GO:0005737;GO:0005783;GO:0005789;GO:0006464;GO:0006508;GO:0006511;GO:0006515;GO:0006807;GO:0006928;GO:0006950;GO:0008150;GO:0008152;GO:0009056;GO:0009057;GO:0009987;GO:0010033;GO:0010243;GO:0010498;GO:0012505;GO:0016020;GO:0016477;GO:0016567;GO:0016740;GO:0018996;GO:0019538;GO:0019787;GO:0019899;GO:…	COG5574|KOG0823	O	K10666	RNF5
gene10563	967	gi|661891438|emb|CDP05320.1|	unnamed protein product	80.7	sp|P17407|21KD_DAUCA	21 kDa protein OS=Daucus carota OX=4039 PE=2 SV=1	60.7	GO:0003674;GO:0004857;GO:0008150;GO:0009987;GO:0030234;GO:0043086;GO:0044092;GO:0046910;GO:0050790;GO:0065007;GO:0065009;GO:0071554;GO:0071669;GO:0098772	_	_	None	_
gene10564	893	gi|661889671|emb|CDP06391.1|	unnamed protein product	84.0	sp|F4JZW1|PBL13_ARATH	Serine/threonine-protein kinase PBL13 OS=Arabidopsis thaliana OX=3702 GN=PBL13 PE=1 SV=1	40.3	GO:0003674;GO:0003824;GO:0004672;GO:0004674;GO:0004675;GO:0004888;GO:0005575;GO:0005623;GO:0005886;GO:0006464;GO:0006468;GO:0006793;GO:0006796;GO:0006807;GO:0007154;GO:0007165;GO:0007166;GO:0007167;GO:0007178;GO:0008150;GO:0008152;GO:0009987;GO:0016020;GO:0016301;GO:0016310;GO:0016740;GO:0016772;GO:0016773;GO:0019199;GO:0019538;GO:0023052;GO:0036211;GO:0038023;GO:0043170;GO:0043412;GO:0044237;GO:…	COG0515|KOG1187	T	None	_
gene10565	1000	gi|661886392|emb|CDP09756.1|	unnamed protein product	81.6	sp|Q9ZRT5|GSTT1_ARATH	Glutathione S-transferase T1 OS=Arabidopsis thaliana OX=3702 GN=GSTT1 PE=2 SV=1	65.6	GO:0003674;GO:0003824;GO:0004364;GO:0005575;GO:0005622;GO:0005623;GO:0005737;GO:0005777;GO:0006518;GO:0006575;GO:0006749;GO:0006790;GO:0006807;GO:0008150;GO:0008152;GO:0009056;GO:0009404;GO:0009407;GO:0009636;GO:0009987;GO:0016740;GO:0016765;GO:0019748;GO:0034641;GO:0042221;GO:0042579;GO:0043226;GO:0043227;GO:0043229;GO:0043231;GO:0043603;GO:0044237;GO:0044248;GO:0044424;GO:0044444;GO:0044464;GO:…	COG0625|KOG0867	O	None	_
gene10566	1188	gi|1237410182|ref|YP_009416622.1|	photosystem I P700 chlorophyll A apoprotein A2 (plastid)	39.1	sp|A0A334|PSAB_COFAR	Photosystem I P700 chlorophyll a apoprotein A2 OS=Coffea arabica OX=13443 GN=psaB PE=3 SV=1	38.8	GO:0005575;GO:0005622;GO:0005623;GO:0005737;GO:0009507;GO:0009526;GO:0009532;GO:0009534;GO:0009535;GO:0009536;GO:0009570;GO:0009579;GO:0009941;GO:0010287;GO:0016020;GO:0031967;GO:0031975;GO:0031976;GO:0031984;GO:0034357;GO:0042651;GO:0043226;GO:0043227;GO:0043229;GO:0043231;GO:0044422;GO:0044424;GO:0044434;GO:0044435;GO:0044436;GO:0044444;GO:0044446;GO:0044464;GO:0055035	_	_	None	_
gene10567	761	gi|672208759|ref|XP_008780415.1|	PREDICTED: actin, muscle, partial	97.5	sp|P10986|ACT4_CAEEL	Actin-4 OS=Caenorhabditis elegans OX=6239 GN=act-4 PE=3 SV=2	100.0	GO:0005575;GO:0005622;GO:0005623;GO:0005737;GO:0005856;GO:0005858;GO:0005875;GO:0005929;GO:0005930;GO:0015630;GO:0030286;GO:0032838;GO:0032991;GO:0036156;GO:0042995;GO:0043226;GO:0043228;GO:0043229;GO:0043232;GO:0044422;GO:0044424;GO:0044430;GO:0044441;GO:0044444;GO:0044446;GO:0044447;GO:0044463;GO:0044464;GO:0097014;GO:0099568;GO:0120025;GO:0120038;GO:1902494	COG5277|KOG0676	Z	K05692	ACTB_G1
gene10568	1009	_	_	_	sp|Q9Y3Q8|T22D4_HUMAN	TSC22 domain family protein 4 OS=Homo sapiens OX=9606 GN=TSC22D4 PE=1 SV=2	86.3	_	_	_	_	_
gene10569	967	gi|848849354|ref|XP_012830455.1|	PREDICTED: chaperonin CPN60-2, mitochondrial-like	56.9	sp|P31081|CH60_BOVIN	60 kDa heat shock protein, mitochondrial OS=Bos taurus OX=9913 GN=HSPD1 PE=1 SV=2	87.1	GO:0000166;GO:0003674;GO:0003735;GO:0005198;GO:0005488;GO:0005507;GO:0005515;GO:0005524;GO:0005575;GO:0005622;GO:0005623;GO:0005737;GO:0005739;GO:0005759;GO:0005773;GO:0005774;GO:0005829;GO:0005840;GO:0005844;GO:0005886;GO:0006457;GO:0006458;GO:0006605;GO:0006626;GO:0006810;GO:0006839;GO:0006886;GO:0006950;GO:0006996;GO:0007005;GO:0008104;GO:0008144;GO:0008150;GO:0009266;GO:0009408;GO:0009507;GO:…	COG0459|KOG0356	O	K04077	groEL, HSPD1
gene1057	2185	gi|661892895|emb|CDP04053.1|	unnamed protein product	72.9	sp|Q9LVL5|WNK4_ARATH	Probable serine/threonine-protein kinase WNK4 OS=Arabidopsis thaliana OX=3702 GN=WNK4 PE=1 SV=1	55.7	GO:0003674;GO:0003824;GO:0004672;GO:0004674;GO:0005575;GO:0005622;GO:0005623;GO:0005634;GO:0005737;GO:0005829;GO:0006464;GO:0006468;GO:0006793;GO:0006796;GO:0006807;GO:0007154;GO:0007165;GO:0008150;GO:0008152;GO:0009987;GO:0016301;GO:0016310;GO:0016740;GO:0016772;GO:0016773;GO:0019538;GO:0023052;GO:0035556;GO:0036211;GO:0043170;GO:0043226;GO:0043227;GO:0043229;GO:0043231;GO:0043412;GO:0044237;GO:…	KOG0584	T	K08867	WNK, PRKWNK
gene10570	1209	_	_	_	_	_	_	_	_	_	_	_
gene10571	832	gi|661896337|emb|CDO99526.1|	unnamed protein product	84.7	sp|Q5M750|VQ4_ARATH	VQ motif-containing protein 4 OS=Arabidopsis thaliana OX=3702 GN=VQ4 PE=1 SV=1	58.1	GO:0006355;GO:0008150;GO:0009889;GO:0010185;GO:0010468;GO:0010556;GO:0019219;GO:0019222;GO:0031323;GO:0031326;GO:0031347;GO:0031348;GO:0043433;GO:0044092;GO:0048519;GO:0048583;GO:0048585;GO:0050789;GO:0050794;GO:0051090;GO:0051171;GO:0051245;GO:0051252;GO:0060255;GO:0065007;GO:0065009;GO:0080090;GO:0080134;GO:1903506;GO:2000112;GO:2001141	_	_	None	_
gene10572	1079	gi|661882191|emb|CDP14167.1|	unnamed protein product	93.8	sp|Q2QY10|CBP_ORYSJ	Calcium-binding protein CBP OS=Oryza sativa subsp. japonica OX=39947 GN=CBP PE=2 SV=1	88.7	GO:0003674;GO:0003824;GO:0004175;GO:0004197;GO:0004198;GO:0005575;GO:0005622;GO:0005623;GO:0005737;GO:0006508;GO:0006807;GO:0008150;GO:0008152;GO:0008233;GO:0008234;GO:0016787;GO:0019538;GO:0043170;GO:0044238;GO:0044424;GO:0044464;GO:0070011;GO:0071704;GO:0140096;GO:1901564	KOG0037	T	K13448	CML
gene10573	1063	gi|661882893|emb|CDP13484.1|	unnamed protein product	71.4	_	_	_	GO:0003674;GO:0003824;GO:0003959;GO:0005575;GO:0005622;GO:0005623;GO:0005737;GO:0005739;GO:0005740;GO:0005743;GO:0005746;GO:0005747;GO:0006091;GO:0008150;GO:0008152;GO:0009507;GO:0009532;GO:0009534;GO:0009535;GO:0009536;GO:0009570;GO:0009579;GO:0009987;GO:0015979;GO:0015980;GO:0016020;GO:0016491;GO:0016651;GO:0019866;GO:0030964;GO:0031090;GO:0031966;GO:0031967;GO:0031975;GO:0031976;GO:0031984;GO:…	_	_	None	_
gene10574	898	gi|661898945|emb|CDO96939.1|	unnamed protein product	52.0	sp|Q67YM6|DIR11_ARATH	Dirigent protein 11 OS=Arabidopsis thaliana OX=3702 GN=DIR11 PE=2 SV=1	43.8	GO:0000003;GO:0003006;GO:0005575;GO:0005622;GO:0005623;GO:0005737;GO:0007275;GO:0008150;GO:0009507;GO:0009532;GO:0009536;GO:0009570;GO:0009791;GO:0009908;GO:0022414;GO:0032501;GO:0032502;GO:0035670;GO:0043226;GO:0043227;GO:0043229;GO:0043231;GO:0044422;GO:0044424;GO:0044434;GO:0044435;GO:0044444;GO:0044446;GO:0044464;GO:0048367;GO:0048437;GO:0048438;GO:0048440;GO:0048467;GO:0048481;GO:0048608;GO:…	_	_	None	_
gene10575	1018	gi|661885208|emb|CDP11164.1|	unnamed protein product	78.2	sp|Q9SCV3|BGAL9_ARATH	Beta-galactosidase 9 OS=Arabidopsis thaliana OX=3702 GN=BGAL9 PE=2 SV=1	61.5	GO:0003674;GO:0003824;GO:0004553;GO:0004565;GO:0005575;GO:0005618;GO:0005622;GO:0005623;GO:0005737;GO:0005773;GO:0005774;GO:0009505;GO:0015925;GO:0016020;GO:0016787;GO:0016798;GO:0030312;GO:0031090;GO:0043226;GO:0043227;GO:0043229;GO:0043231;GO:0044422;GO:0044424;GO:0044437;GO:0044444;GO:0044446;GO:0044464;GO:0071944;GO:0098588;GO:0098805	COG1874|KOG0496	G	None	_
gene10576	694	gi|661874648|emb|CDP20502.1|	unnamed protein product	98.5	sp|P49211|RL321_ARATH	60S ribosomal protein L32-1 OS=Arabidopsis thaliana OX=3702 GN=RPL32A PE=2 SV=2	88.7	GO:0003674;GO:0003735;GO:0005198;GO:0005575;GO:0005622;GO:0005623;GO:0005634;GO:0005730;GO:0005737;GO:0005829;GO:0005840;GO:0005844;GO:0015934;GO:0022625;GO:0022626;GO:0031974;GO:0031981;GO:0032991;GO:0042788;GO:0043226;GO:0043227;GO:0043228;GO:0043229;GO:0043231;GO:0043232;GO:0043233;GO:0044391;GO:0044422;GO:0044424;GO:0044428;GO:0044444;GO:0044445;GO:0044446;GO:0044464;GO:0070013;GO:1990904	COG1717|KOG0878	J	None	_
gene10577	1042	gi|224082144|ref|XP_002306581.1|	NDR1/HIN1-like protein 13	37.1	sp|Q9ZVD2|NHL13_ARATH	NDR1/HIN1-like protein 13 OS=Arabidopsis thaliana OX=3702 GN=NHL13 PE=2 SV=1	27.4	GO:0005575;GO:0005911;GO:0006950;GO:0006952;GO:0008150;GO:0009506;GO:0009605;GO:0009607;GO:0009617;GO:0030054;GO:0042742;GO:0043207;GO:0050896;GO:0051704;GO:0051707;GO:0055044;GO:0098542	_	_	None	_
gene10578	844	gi|1280982010|ref|XP_023007516.1|	protein DEK-like isoform X2	78.9	_	_	_	GO:0000271;GO:0003674;GO:0003824;GO:0005975;GO:0005976;GO:0006082;GO:0006725;GO:0008150;GO:0008152;GO:0009058;GO:0009059;GO:0009664;GO:0009698;GO:0009699;GO:0009712;GO:0009713;GO:0009801;GO:0009802;GO:0009803;GO:0009832;GO:0009987;GO:0010345;GO:0010383;GO:0010393;GO:0016043;GO:0016051;GO:0016740;GO:0016746;GO:0016747;GO:0017144;GO:0018958;GO:0019438;GO:0019748;GO:0019752;GO:0032787;GO:0033692;GO:…	KOG2266	B	K17046	DEK
gene10579	1090	gi|1137212112|gb|OMO80274.1|	Geminivirus AR1/BR1 coat protein	75.4	_	_	_	GO:0000956;GO:0003674;GO:0003824;GO:0004652;GO:0005575;GO:0005622;GO:0005623;GO:0005737;GO:0006139;GO:0006378;GO:0006396;GO:0006397;GO:0006401;GO:0006402;GO:0006725;GO:0006807;GO:0008150;GO:0008152;GO:0008334;GO:0009056;GO:0009057;GO:0009889;GO:0009890;GO:0009892;GO:0009987;GO:0010467;GO:0010468;GO:0010556;GO:0010558;GO:0010586;GO:0010587;GO:0010605;GO:0010629;GO:0010639;GO:0016070;GO:0016071;GO:…	COG5260|KOG1906	L	K03514	PAPD5_7, TRF4
gene1058	2283	gi|302852327|ref|XP_002957684.1|	hypothetical protein VOLCADRAFT_68493	49.5	sp|A7E3W2|LG3BP_BOVIN	Galectin-3-binding protein OS=Bos taurus OX=9913 GN=LGALS3BP PE=1 SV=1	66.6	GO:0001530;GO:0002218;GO:0002221;GO:0002253;GO:0002376;GO:0002682;GO:0002684;GO:0002757;GO:0002758;GO:0002764;GO:0003674;GO:0003676;GO:0003677;GO:0005044;GO:0005488;GO:0005515;GO:0005539;GO:0005575;GO:0005576;GO:0005622;GO:0005623;GO:0005737;GO:0006807;GO:0006810;GO:0006897;GO:0006898;GO:0006950;GO:0006952;GO:0006955;GO:0006959;GO:0007154;GO:0007165;GO:0008150;GO:0008152;GO:0008289;GO:0008329;GO:…	_	_	K13912	DMBT1
gene10580	1002	gi|661890474|emb|CDP05971.1|	unnamed protein product	72.3	sp|Q5QLR5|ZFP1_ORYSJ	Probable E3 ubiquitin-protein ligase ZFP1 OS=Oryza sativa subsp. japonica OX=39947 GN=ZFP1 PE=1 SV=1	55.2	GO:0003674;GO:0003824;GO:0004842;GO:0006464;GO:0006508;GO:0006511;GO:0006807;GO:0008150;GO:0008152;GO:0009056;GO:0009057;GO:0009987;GO:0010498;GO:0016567;GO:0016740;GO:0019538;GO:0019787;GO:0019941;GO:0030163;GO:0032446;GO:0036211;GO:0043161;GO:0043170;GO:0043412;GO:0043632;GO:0044237;GO:0044238;GO:0044248;GO:0044257;GO:0044260;GO:0044265;GO:0044267;GO:0051603;GO:0051865;GO:0061630;GO:0061659;GO:…	KOG0800	O	None	_
gene10581	1116	gi|661876642|emb|CDP19348.1|	unnamed protein product	53.1	_	_	_	GO:0003674;GO:0005215;GO:0005216;GO:0005261;GO:0005575;GO:0006810;GO:0006811;GO:0006812;GO:0008150;GO:0008324;GO:0008381;GO:0009581;GO:0009582;GO:0009605;GO:0009612;GO:0009628;GO:0009987;GO:0015075;GO:0015267;GO:0015318;GO:0016020;GO:0022803;GO:0022836;GO:0022838;GO:0022857;GO:0022890;GO:0034220;GO:0042391;GO:0050896;GO:0050982;GO:0051179;GO:0051234;GO:0051606;GO:0051716;GO:0055085;GO:0065007;GO:…	COG1963	S	None	_
gene10582	1081	_	_	_	sp|P0DPB4|SCHI1_MOUSE	Schwannomin-interacting protein 1 OS=Mus musculus OX=10090 GN=Schip1 PE=1 SV=1	98.0	_	_	_	_	_
gene10583	999	gi|159472081|ref|XP_001694184.1|	predicted protein	74.5	sp|P13272|UCRI_BOVIN	Cytochrome b-c1 complex subunit Rieske, mitochondrial OS=Bos taurus OX=9913 GN=UQCRFS1 PE=1 SV=3	98.8	GO:0001932;GO:0001933;GO:0001934;GO:0003674;GO:0003824;GO:0005488;GO:0005575;GO:0005622;GO:0005623;GO:0005737;GO:0005739;GO:0005740;GO:0005743;GO:0005746;GO:0005750;GO:0005751;GO:0006091;GO:0006119;GO:0006122;GO:0006139;GO:0006163;GO:0006725;GO:0006753;GO:0006793;GO:0006796;GO:0006807;GO:0008121;GO:0008150;GO:0008152;GO:0009055;GO:0009117;GO:0009123;GO:0009126;GO:0009141;GO:0009144;GO:0009150;GO:…	COG0723|KOG1671	C	K00411	UQCRFS1, RIP1, petA
gene10584	1082	_	_	_	_	_	_	_	_	_	_	_
gene10585	998	gi|661890310|emb|CDP05807.1|	unnamed protein product	71.2	sp|Q9SGH4|PNSL3_ARATH	Photosynthetic NDH subunit of lumenal location 3, chloroplastic OS=Arabidopsis thaliana OX=3702 GN=PNSL3 PE=1 SV=1	54.4	GO:0003674;GO:0003824;GO:0005575;GO:0005622;GO:0005623;GO:0005737;GO:0006091;GO:0008150;GO:0008152;GO:0009055;GO:0009344;GO:0009507;GO:0009521;GO:0009523;GO:0009532;GO:0009534;GO:0009535;GO:0009536;GO:0009570;GO:0009579;GO:0009654;GO:0009767;GO:0009987;GO:0015979;GO:0016020;GO:0016491;GO:0019684;GO:0022900;GO:0031976;GO:0031977;GO:0031984;GO:0032991;GO:0034357;GO:0042651;GO:0043226;GO:0043227;GO:…	_	_	K08901	psbQ
gene10586	985	_	_	_	_	_	_	_	_	_	_	_
gene10587	1042	gi|661894463|emb|CDP01462.1|	unnamed protein product	81.6	sp|Q9FY74|CMTA1_ARATH	Calmodulin-binding transcription activator 1 OS=Arabidopsis thaliana OX=3702 GN=CAMTA1 PE=1 SV=2	59.3	GO:0000981;GO:0000982;GO:0001077;GO:0001228;GO:0003674;GO:0003676;GO:0003677;GO:0003700;GO:0005488;GO:0005515;GO:0005516;GO:0005575;GO:0005622;GO:0005623;GO:0005634;GO:0006139;GO:0006351;GO:0006355;GO:0006357;GO:0006366;GO:0006725;GO:0006807;GO:0006950;GO:0006952;GO:0007275;GO:0007568;GO:0008150;GO:0008152;GO:0009058;GO:0009059;GO:0009266;GO:0009409;GO:0009605;GO:0009607;GO:0009617;GO:0009620;GO:…	KOG0520	S	None	_
gene10588	989	gi|661892091|emb|CDP04317.1|	unnamed protein product	74.6	sp|Q9LZ06|GSTL3_ARATH	Glutathione S-transferase L3 OS=Arabidopsis thaliana OX=3702 GN=GSTL3 PE=2 SV=1	60.6	GO:0003674;GO:0003824;GO:0004364;GO:0005575;GO:0005622;GO:0005623;GO:0005737;GO:0006464;GO:0006518;GO:0006575;GO:0006749;GO:0006790;GO:0006807;GO:0008150;GO:0008152;GO:0009987;GO:0010731;GO:0016740;GO:0016765;GO:0019538;GO:0034641;GO:0036211;GO:0043170;GO:0043412;GO:0043603;GO:0044237;GO:0044238;GO:0044260;GO:0044267;GO:0044424;GO:0044464;GO:0051186;GO:0071704;GO:1901564	KOG0406	O	K00799	GST, gst
gene10589	1035	gi|661888218|emb|CDP08335.1|	unnamed protein product	86.4	sp|Q9SYX1|LIL31_ARATH	Light-harvesting complex-like protein 3 isotype 1, chloroplastic OS=Arabidopsis thaliana OX=3702 GN=LIL3.1 PE=1 SV=1	57.3	GO:0003674;GO:0003700;GO:0005488;GO:0005515;GO:0005575;GO:0005622;GO:0005623;GO:0005737;GO:0006355;GO:0006810;GO:0008150;GO:0009507;GO:0009534;GO:0009535;GO:0009536;GO:0009579;GO:0009889;GO:0009891;GO:0009893;GO:0010380;GO:0010468;GO:0010556;GO:0016020;GO:0019216;GO:0019219;GO:0019222;GO:0019747;GO:0019899;GO:0030656;GO:0031323;GO:0031325;GO:0031326;GO:0031328;GO:0031976;GO:0031984;GO:0034357;GO:…	_	_	None	_
gene1059	1719	_	_	_	_	_	_	_	_	_	_	_
gene10590	1047	gi|661882233|emb|CDP14209.1|	unnamed protein product	86.9	sp|Q8S1Z1|UTP11_ORYSJ	Probable U3 small nucleolar RNA-associated protein 11 OS=Oryza sativa subsp. japonica OX=39947 GN=Os01g0810000 PE=2 SV=2	69.4	GO:0005575;GO:0005622;GO:0005623;GO:0005634;GO:0005730;GO:0006139;GO:0006364;GO:0006396;GO:0006725;GO:0006807;GO:0007275;GO:0008150;GO:0008152;GO:0009553;GO:0009561;GO:0009987;GO:0010467;GO:0016070;GO:0016072;GO:0022613;GO:0030684;GO:0031974;GO:0031981;GO:0032040;GO:0032501;GO:0032502;GO:0032991;GO:0034470;GO:0034641;GO:0034660;GO:0042254;GO:0042274;GO:0043170;GO:0043226;GO:0043227;GO:0043228;GO:…	COG5223|KOG3237	S	K14769	UTP11
gene10591	1089	gi|661884335|emb|CDP12252.1|	unnamed protein product	93.1	sp|Q93V56|IPYR1_ARATH	Soluble inorganic pyrophosphatase 1 OS=Arabidopsis thaliana OX=3702 GN=PPA1 PE=1 SV=1	90.0	GO:0003674;GO:0003824;GO:0004427;GO:0016462;GO:0016787;GO:0016817;GO:0016818	COG0221|KOG1626	C	K01507	ppa
gene10592	1091	gi|661883406|emb|CDP13050.1|	unnamed protein product	56.4	_	_	_	_	_	_	None	_
gene10593	1092	_	_	_	_	_	_	_	_	_	_	_
gene10594	1017	gi|661898067|emb|CDO98034.1|	unnamed protein product	99.0	sp|O24461|RAB7_PRUAR	Ras-related protein Rab7 OS=Prunus armeniaca OX=36596 PE=2 SV=1	92.8	GO:0005575;GO:0005622;GO:0005623;GO:0005634;GO:0005737;GO:0005773;GO:0005774;GO:0005794;GO:0005886;GO:0012505;GO:0016020;GO:0031090;GO:0043226;GO:0043227;GO:0043229;GO:0043231;GO:0044422;GO:0044424;GO:0044437;GO:0044444;GO:0044446;GO:0044464;GO:0071944;GO:0098588;GO:0098805	KOG0394	U	K07897	RAB7A
gene10595	1121	gi|743828134|ref|XP_010933776.1|	PREDICTED: homeobox-leucine zipper protein ATHB-12-like	72.7	sp|Q7XUJ5|HOX22_ORYSJ	Homeobox-leucine zipper protein HOX22 OS=Oryza sativa subsp. japonica OX=39947 GN=HOX22 PE=2 SV=2	65.7	GO:0001101;GO:0003674;GO:0003676;GO:0003677;GO:0003700;GO:0005488;GO:0005575;GO:0005622;GO:0005623;GO:0005634;GO:0006355;GO:0006950;GO:0006970;GO:0008150;GO:0009414;GO:0009415;GO:0009605;GO:0009607;GO:0009615;GO:0009628;GO:0009719;GO:0009725;GO:0009737;GO:0009889;GO:0009891;GO:0009893;GO:0010033;GO:0010035;GO:0010468;GO:0010556;GO:0010557;GO:0010604;GO:0010628;GO:0019219;GO:0019222;GO:0031323;GO:…	KOG0483	K	K09338	HD-ZIP
gene10596	1044	gi|661887039|emb|CDP09448.1|	unnamed protein product	81.2	sp|Q0WRJ7|FK202_ARATH	Peptidyl-prolyl cis-trans isomerase FKBP20-2, chloroplastic OS=Arabidopsis thaliana OX=3702 GN=FKBP20-2 PE=1 SV=1	63.4	GO:0000413;GO:0003674;GO:0003755;GO:0003824;GO:0005488;GO:0005527;GO:0005528;GO:0005575;GO:0005622;GO:0005623;GO:0005737;GO:0006091;GO:0006457;GO:0006464;GO:0006807;GO:0008144;GO:0008150;GO:0008152;GO:0009507;GO:0009536;GO:0009579;GO:0009987;GO:0010207;GO:0015979;GO:0016043;GO:0016491;GO:0016853;GO:0016859;GO:0018193;GO:0018208;GO:0019538;GO:0019684;GO:0022607;GO:0031977;GO:0034622;GO:0036211;GO:…	COG0545	O	None	_
gene10597	938	gi|1276239268|gb|PIN01172.1|	hypothetical protein CDL12_26325	85.8	sp|Q9FIJ4|RD522_ARATH	DNA repair RAD52-like protein 2, chloroplastic OS=Arabidopsis thaliana OX=3702 GN=RAD52-2 PE=1 SV=1	75.2	GO:0000724;GO:0000725;GO:0005575;GO:0005622;GO:0005623;GO:0005737;GO:0006139;GO:0006259;GO:0006281;GO:0006302;GO:0006310;GO:0006725;GO:0006807;GO:0006950;GO:0006974;GO:0008150;GO:0008152;GO:0009507;GO:0009536;GO:0009987;GO:0033554;GO:0034641;GO:0043170;GO:0043226;GO:0043227;GO:0043229;GO:0043231;GO:0044237;GO:0044238;GO:0044260;GO:0044424;GO:0044444;GO:0044464;GO:0046483;GO:0050896;GO:0051716;GO:…	_	_	None	_
gene10598	1050	_	_	_	sp|A6H773|TMM70_BOVIN	Transmembrane protein 70, mitochondrial OS=Bos taurus OX=9913 GN=TMEM70 PE=2 SV=1	96.5	_	_	_	_	_
gene10599	635	_	_	_	sp|Q8WZ42|TITIN_HUMAN	Titin OS=Homo sapiens OX=9606 GN=TTN PE=1 SV=4	95.8	_	_	_	_	_
gene106	3186	gi|661895051|emb|CDP00856.1|	unnamed protein product	88.0	sp|Q9SE83|DRP2A_ARATH	Dynamin-2A OS=Arabidopsis thaliana OX=3702 GN=DRP2A PE=1 SV=2	70.6	GO:0000266;GO:0000902;GO:0000904;GO:0001101;GO:0003674;GO:0003824;GO:0003924;GO:0005488;GO:0005515;GO:0005575;GO:0005622;GO:0005623;GO:0005737;GO:0005773;GO:0005774;GO:0005794;GO:0005829;GO:0005886;GO:0005911;GO:0006810;GO:0006892;GO:0006896;GO:0006897;GO:0006898;GO:0006996;GO:0007005;GO:0007034;GO:0007275;GO:0008017;GO:0008092;GO:0008150;GO:0009504;GO:0009506;GO:0009653;GO:0009719;GO:0009725;GO:…	COG0699|KOG0446	U	K01528	DNM
gene1060	2331	gi|1025313123|ref|XP_016502387.1|	PREDICTED: E4 SUMO-protein ligase PIAL1-like isoform X2	37.1	sp|Q8NF64|ZMIZ2_HUMAN	Zinc finger MIZ domain-containing protein 2 OS=Homo sapiens OX=9606 GN=ZMIZ2 PE=1 SV=2	85.4	GO:0001101;GO:0003674;GO:0003824;GO:0006464;GO:0006807;GO:0006950;GO:0006970;GO:0008150;GO:0008152;GO:0009628;GO:0009651;GO:0009719;GO:0009725;GO:0009737;GO:0009893;GO:0009987;GO:0010033;GO:0016740;GO:0016925;GO:0018193;GO:0018205;GO:0019222;GO:0019538;GO:0019787;GO:0019789;GO:0031323;GO:0031325;GO:0032446;GO:0033993;GO:0036211;GO:0042221;GO:0042762;GO:0043170;GO:0043412;GO:0044237;GO:0044238;GO:…	KOG2169	K	K04706	PIAS1
gene10600	1085	_	_	_	sp|Q12982|BNIP2_HUMAN	BCL2/adenovirus E1B 19 kDa protein-interacting protein 2 OS=Homo sapiens OX=9606 GN=BNIP2 PE=1 SV=1	97.6	_	_	_	_	_
gene10601	1033	gi|1343991166|ref|XP_023877579.1|	mitochondrial import inner membrane translocase subunit tim23-like	32.2	sp|A4IFL0|TIM23_BOVIN	Mitochondrial import inner membrane translocase subunit Tim23 OS=Bos taurus OX=9913 GN=TIMM23 PE=2 SV=1	94.3	GO:0003674;GO:0005048;GO:0005488;GO:0005575;GO:0005622;GO:0005623;GO:0005737;GO:0005739;GO:0005740;GO:0005743;GO:0005744;GO:0006605;GO:0006626;GO:0006810;GO:0006839;GO:0006886;GO:0006996;GO:0007005;GO:0008104;GO:0008150;GO:0009987;GO:0015031;GO:0015833;GO:0016020;GO:0016021;GO:0016043;GO:0017038;GO:0019866;GO:0030150;GO:0030943;GO:0031090;GO:0031224;GO:0031300;GO:0031301;GO:0031304;GO:0031305;GO:…	COG5596|KOG3324	U	K17794	TIM23
gene10602	854	gi|1228862753|ref|XP_021987444.1|	probable histone H2A variant 1	86.7	sp|Q6YNC8|H2AZ_SHEEP	Histone H2A.Z OS=Ovis aries OX=9940 GN=H2AFZ PE=2 SV=3	100.0	GO:0000228;GO:0000785;GO:0000790;GO:0003674;GO:0003676;GO:0003677;GO:0005488;GO:0005575;GO:0005622;GO:0005623;GO:0005634;GO:0005694;GO:0006325;GO:0006342;GO:0006355;GO:0006996;GO:0008150;GO:0009889;GO:0009890;GO:0009892;GO:0009987;GO:0010468;GO:0010556;GO:0010558;GO:0010605;GO:0010629;GO:0016043;GO:0016458;GO:0019219;GO:0019222;GO:0031323;GO:0031324;GO:0031326;GO:0031327;GO:0031974;GO:0031981;GO:…	COG5262|KOG1757	B	K11251	H2A
gene10603	1296	_	_	_	sp|Q0VBZ5|JUNB_BOVIN	Transcription factor jun-B OS=Bos taurus OX=9913 GN=JUNB PE=2 SV=1	44.5	_	_	_	_	_
gene10604	933	gi|661883569|emb|CDP12913.1|	unnamed protein product	75.9	sp|Q9SJ02|STEP2_ARATH	Stress enhanced protein 2, chloroplastic OS=Arabidopsis thaliana OX=3702 GN=SEP2 PE=2 SV=1	63.7	GO:0003674;GO:0005488;GO:0005575;GO:0005622;GO:0005623;GO:0005737;GO:0006091;GO:0006950;GO:0008150;GO:0008152;GO:0009314;GO:0009411;GO:0009416;GO:0009507;GO:0009534;GO:0009535;GO:0009536;GO:0009579;GO:0009611;GO:0009628;GO:0009642;GO:0009644;GO:0009765;GO:0009987;GO:0015979;GO:0016020;GO:0016168;GO:0019684;GO:0031976;GO:0031984;GO:0034357;GO:0034644;GO:0042651;GO:0043167;GO:0043168;GO:0043226;GO:…	_	_	None	_
gene10605	828	gi|661889597|emb|CDP06818.1|	unnamed protein product	81.6	sp|O24407|IAA16_ARATH	Auxin-responsive protein IAA16 OS=Arabidopsis thaliana OX=3702 GN=IAA16 PE=1 SV=1	85.3	GO:0001101;GO:0003674;GO:0003700;GO:0005575;GO:0005622;GO:0005623;GO:0005634;GO:0006355;GO:0006950;GO:0008150;GO:0009414;GO:0009415;GO:0009605;GO:0009606;GO:0009611;GO:0009628;GO:0009629;GO:0009630;GO:0009719;GO:0009725;GO:0009733;GO:0009753;GO:0009889;GO:0010033;GO:0010035;GO:0010468;GO:0010556;GO:0019219;GO:0019222;GO:0031323;GO:0031326;GO:0042221;GO:0043226;GO:0043227;GO:0043229;GO:0043231;GO:…	_	_	K14484	IAA
gene10606	1031	gi|1214646987|gb|ASJ80913.1|	gibberellin 2-oxidase 1	95.2	sp|Q9SQ80|G2OX1_PEA	Gibberellin 2-beta-dioxygenase 1 OS=Pisum sativum OX=3888 GN=GA2OX1 PE=1 SV=1	79.8	GO:0003674;GO:0003824;GO:0006082;GO:0006629;GO:0006720;GO:0006721;GO:0008150;GO:0008152;GO:0008300;GO:0009056;GO:0009314;GO:0009416;GO:0009628;GO:0009685;GO:0009987;GO:0010817;GO:0016042;GO:0016054;GO:0016101;GO:0016103;GO:0016115;GO:0016491;GO:0016705;GO:0016706;GO:0019752;GO:0042445;GO:0042447;GO:0043436;GO:0044237;GO:0044238;GO:0044242;GO:0044248;GO:0044255;GO:0044281;GO:0044282;GO:0045487;GO:…	COG3491|KOG0143	Q	K04125	E1.14.11.13
gene10607	1058	gi|661896043|emb|CDP00621.1|	unnamed protein product	91.0	_	_	_	_	_	_	None	_
gene10608	1068	gi|661897880|emb|CDO97847.1|	unnamed protein product	78.2	sp|Q9SYH2|TAF9_ARATH	Transcription initiation factor TFIID subunit 9 OS=Arabidopsis thaliana OX=3702 GN=TAF9 PE=1 SV=1	74.7	GO:0000123;GO:0000124;GO:0000428;GO:0001067;GO:0001101;GO:0003674;GO:0003676;GO:0003677;GO:0005488;GO:0005515;GO:0005575;GO:0005622;GO:0005623;GO:0005634;GO:0005654;GO:0005667;GO:0005669;GO:0006139;GO:0006325;GO:0006351;GO:0006355;GO:0006357;GO:0006366;GO:0006464;GO:0006473;GO:0006475;GO:0006725;GO:0006807;GO:0006996;GO:0007584;GO:0008134;GO:0008150;GO:0008152;GO:0009058;GO:0009059;GO:0009605;GO:…	COG5094|KOG3334	K	K03133	TAF9B, TAF9
gene10609	1035	_	_	_	sp|Q9D7W5|MED8_MOUSE	Mediator of RNA polymerase II transcription subunit 8 OS=Mus musculus OX=10090 GN=Med8 PE=1 SV=1	97.6	_	_	_	_	_
gene1061	2251	gi|661896652|emb|CDO99841.1|	unnamed protein product	81.6	sp|Q0WQF7|ODP21_ARATH	Dihydrolipoyllysine-residue acetyltransferase component 1 of pyruvate dehydrogenase complex, mitochondrial OS=Arabidopsis thaliana OX=3702 GN=LTA3 PE=1 SV=2	61.9	GO:0005575;GO:0005622;GO:0005623;GO:0005737;GO:0032991;GO:0044424;GO:0044444;GO:0044464;GO:0045254;GO:1902494;GO:1990204	COG0508|KOG0557	C	K00627	DLAT, aceF, pdhC
gene10610	988	_	_	_	_	_	_	_	_	_	_	_
gene10611	1100	gi|769805209|ref|XP_006850049.2|	G patch domain-containing protein 11 isoform X1	31.4	sp|Q2KI19|GPT11_BOVIN	G patch domain-containing protein 11 OS=Bos taurus OX=9913 GN=GPATCH11 PE=2 SV=2	90.1	GO:0000079;GO:0001932;GO:0005575;GO:0005623;GO:0007346;GO:0008150;GO:0012505;GO:0019220;GO:0019222;GO:0031323;GO:0031399;GO:0032268;GO:0042325;GO:0043549;GO:0044464;GO:0045859;GO:0050789;GO:0050790;GO:0050794;GO:0051171;GO:0051174;GO:0051246;GO:0051338;GO:0051726;GO:0060255;GO:0065007;GO:0065009;GO:0071900;GO:0080090;GO:1904029	KOG1994	A	None	_
gene10612	1070	gi|300167091|gb|EFJ33696.1|	hypothetical protein SELMODRAFT_6429, partial	54.8	sp|P59326|YTHD1_MOUSE	YTH domain-containing family protein 1 OS=Mus musculus OX=10090 GN=Ythdf1 PE=1 SV=1	88.1	GO:0005575;GO:0005622;GO:0005623;GO:0005634;GO:0006139;GO:0006259;GO:0006304;GO:0006305;GO:0006306;GO:0006725;GO:0006807;GO:0008150;GO:0008152;GO:0009987;GO:0032259;GO:0034641;GO:0043170;GO:0043226;GO:0043227;GO:0043229;GO:0043231;GO:0043412;GO:0043414;GO:0044237;GO:0044238;GO:0044260;GO:0044424;GO:0044464;GO:0044728;GO:0046483;GO:0071704;GO:0090304;GO:1901360	KOG1901	E	None	_
gene10613	745	_	_	_	_	_	_	_	_	_	_	_
gene10614	1095	gi|1025301626|ref|XP_016499560.1|	PREDICTED: geranylgeranyl transferase type-2 subunit beta-like isoform X2	65.1	sp|Q84J75|PGTB1_ARATH	Geranylgeranyl transferase type-2 subunit beta 1 OS=Arabidopsis thaliana OX=3702 GN=RGTB1 PE=1 SV=1	78.2	GO:0003008;GO:0003674;GO:0003824;GO:0004659;GO:0004661;GO:0004663;GO:0005488;GO:0005515;GO:0005575;GO:0005622;GO:0005623;GO:0005737;GO:0005829;GO:0005886;GO:0005968;GO:0006464;GO:0006807;GO:0007275;GO:0007600;GO:0007601;GO:0008150;GO:0008152;GO:0008270;GO:0008318;GO:0009555;GO:0009987;GO:0010941;GO:0016020;GO:0016740;GO:0016765;GO:0017016;GO:0017137;GO:0018342;GO:0018344;GO:0019538;GO:0019899;GO:…	COG5029|KOG0366	O	K05956	RABGGTB
gene10615	1072	gi|661883667|emb|CDP12752.1|	unnamed protein product	76.7	sp|P35694|XTH2_SOYBN	Xyloglucan endotransglucosylase/hydrolase 2 OS=Glycine max OX=3847 PE=2 SV=1	69.4	GO:0003674;GO:0003824;GO:0005575;GO:0005618;GO:0005622;GO:0005623;GO:0005737;GO:0005794;GO:0006950;GO:0008150;GO:0009266;GO:0009408;GO:0009409;GO:0009605;GO:0009612;GO:0009628;GO:0009664;GO:0009719;GO:0009725;GO:0009733;GO:0009741;GO:0009987;GO:0010033;GO:0012505;GO:0014070;GO:0016043;GO:0016740;GO:0016757;GO:0016758;GO:0016762;GO:0030312;GO:0033993;GO:0042221;GO:0043226;GO:0043227;GO:0043229;GO:…	COG2273	G	K08235	E2.4.1.207
gene10616	929	gi|698483171|ref|XP_009788466.1|	PREDICTED: la-related protein 6A isoform X2	42.9	_	_	_	GO:0003674;GO:0003676;GO:0003723;GO:0003729;GO:0005488;GO:0097159;GO:1901363	COG5193|KOG1855	A	K15191	LARP7
gene10617	981	gi|629112877|gb|KCW77837.1|	hypothetical protein EUGRSUZ_D02119	71.7	sp|P40392|RIC1_ORYSJ	Ras-related protein RIC1 OS=Oryza sativa subsp. japonica OX=39947 GN=RIC1 PE=2 SV=2	100.0	GO:0000139;GO:0005575;GO:0005622;GO:0005623;GO:0005737;GO:0005773;GO:0005783;GO:0005789;GO:0005794;GO:0005802;GO:0005886;GO:0006810;GO:0006888;GO:0008150;GO:0010035;GO:0010038;GO:0012505;GO:0016020;GO:0016192;GO:0031090;GO:0031984;GO:0032588;GO:0042175;GO:0042221;GO:0043226;GO:0043227;GO:0043229;GO:0043231;GO:0044422;GO:0044424;GO:0044425;GO:0044431;GO:0044432;GO:0044444;GO:0044446;GO:0044464;GO:…	KOG0084	U	K07874	RAB1A
gene10618	1005	gi|661896450|emb|CDO99639.1|	unnamed protein product	90.5	sp|Q9LPW7|AFB3_ARATH	Protein AUXIN SIGNALING F-BOX 3 OS=Arabidopsis thaliana OX=3702 GN=AFB3 PE=1 SV=1	54.8	GO:0000003;GO:0000151;GO:0000822;GO:0001101;GO:0003006;GO:0003674;GO:0005488;GO:0005575;GO:0005622;GO:0005623;GO:0005737;GO:0005773;GO:0005774;GO:0007154;GO:0007165;GO:0007275;GO:0008144;GO:0008150;GO:0009555;GO:0009719;GO:0009725;GO:0009733;GO:0009734;GO:0009755;GO:0009791;GO:0009908;GO:0009987;GO:0010011;GO:0010033;GO:0010035;GO:0010152;GO:0010167;GO:0016020;GO:0019005;GO:0021700;GO:0022414;GO:…	KOG1947	S	K14485	TIR1
gene10619	1067	gi|661883185|emb|CDP13393.1|	unnamed protein product	69.4	_	_	_	_	_	_	None	_
gene1062	2323	gi|747068718|ref|XP_011081127.1|	primary amine oxidase	81.1	sp|Q8H1H9|AMO_ARATH	Primary amine oxidase OS=Arabidopsis thaliana OX=3702 GN=At1g62810 PE=2 SV=1	61.4	GO:0001101;GO:0001505;GO:0006807;GO:0006809;GO:0007154;GO:0007165;GO:0008150;GO:0008152;GO:0009058;GO:0009719;GO:0009725;GO:0009737;GO:0009738;GO:0009755;GO:0009987;GO:0010033;GO:0017144;GO:0023052;GO:0032870;GO:0033993;GO:0034641;GO:0042133;GO:0042136;GO:0042221;GO:0044237;GO:0044249;GO:0044271;GO:0046209;GO:0050789;GO:0050794;GO:0050896;GO:0051716;GO:0065007;GO:0065008;GO:0070887;GO:0071215;GO:…	COG3733|KOG1186	Q	K00276	AOC3, AOC2, tynA
gene10620	970	gi|661892890|emb|CDP04048.1|	unnamed protein product	83.9	sp|F4HNU6|NRDC_ARATH	Nardilysin-like OS=Arabidopsis thaliana OX=3702 GN=At1g06900 PE=2 SV=1	66.7	GO:0005575;GO:0005622;GO:0005623;GO:0005737;GO:0005829;GO:0044424;GO:0044444;GO:0044464	COG1025|KOG0959	O	K01411	NRD1
gene10621	1121	gi|1238993462|dbj|GAX77973.1|	hypothetical protein CEUSTIGMA_g5415.t1	42.1	sp|Q3ZCJ8|CATC_BOVIN	Dipeptidyl peptidase 1 OS=Bos taurus OX=9913 GN=CTSC PE=2 SV=1	97.4	GO:0000003;GO:0000165;GO:0000323;GO:0001101;GO:0001520;GO:0001655;GO:0001656;GO:0001669;GO:0001763;GO:0001775;GO:0001822;GO:0001894;GO:0001906;GO:0001909;GO:0001913;GO:0002009;GO:0002250;GO:0002252;GO:0002263;GO:0002274;GO:0002275;GO:0002283;GO:0002366;GO:0002376;GO:0002443;GO:0002444;GO:0002446;GO:0002449;GO:0002456;GO:0002460;GO:0002682;GO:0002764;GO:0003674;GO:0003824;GO:0004175;GO:0004177;GO:…	COG4870|KOG1543	O	K08568	CTSZ
gene10622	1091	_	_	_	sp|Q2NKY9|JAGN1_BOVIN	Protein jagunal homolog 1 OS=Bos taurus OX=9913 GN=JAGN1 PE=2 SV=1	98.9	_	_	_	_	_
gene10623	1038	gi|1376851760|gb|PTQ42346.1|	hypothetical protein MARPO_0030s0083	23.0	sp|Q99816|TS101_HUMAN	Tumor susceptibility gene 101 protein OS=Homo sapiens OX=9606 GN=TSG101 PE=1 SV=2	96.7	GO:0000813;GO:0000902;GO:0000904;GO:0003674;GO:0005488;GO:0005515;GO:0005575;GO:0005622;GO:0005623;GO:0005737;GO:0005768;GO:0005769;GO:0005770;GO:0008150;GO:0009653;GO:0009888;GO:0009987;GO:0010008;GO:0010026;GO:0010090;GO:0010091;GO:0012505;GO:0016020;GO:0016043;GO:0030154;GO:0031090;GO:0031410;GO:0031982;GO:0032182;GO:0032502;GO:0032989;GO:0032991;GO:0036452;GO:0043130;GO:0043226;GO:0043227;GO:…	KOG2391	U	K12183	TSG101, STP22, VPS23
gene10624	1071	_	_	_	_	_	_	_	_	_	_	_
gene10625	699	_	_	_	_	_	_	_	_	_	_	_
gene10626	687	_	_	_	_	_	_	_	_	_	_	_
gene10627	1084	_	_	_	sp|Q5RER2|ATRAP_PONAB	Type-1 angiotensin II receptor-associated protein OS=Pongo abelii OX=9601 GN=AGTRAP PE=2 SV=1	73.3	_	_	_	_	_
gene10628	1029	gi|661884288|emb|CDP12205.1|	unnamed protein product	55.8	_	_	_	GO:0005575;GO:0005622;GO:0005623;GO:0005737;GO:0005768;GO:0005794;GO:0005802;GO:0005829;GO:0010008;GO:0012505;GO:0016020;GO:0031090;GO:0031410;GO:0031982;GO:0031984;GO:0043226;GO:0043227;GO:0043229;GO:0043231;GO:0044422;GO:0044424;GO:0044431;GO:0044433;GO:0044440;GO:0044444;GO:0044446;GO:0044464;GO:0048471;GO:0097708;GO:0098588;GO:0098791;GO:0098805	KOG0283	S	None	_
gene10629	1006	_	_	_	_	_	_	_	_	_	_	_
gene1063	1711	gi|661885979|emb|CDP10596.1|	unnamed protein product	53.3	sp|Q9SJ56|BLH1_ARATH	BEL1-like homeodomain protein 1 OS=Arabidopsis thaliana OX=3702 GN=BLH1 PE=1 SV=1	46.2	GO:0000741;GO:0001101;GO:0003674;GO:0003676;GO:0003677;GO:0003700;GO:0005488;GO:0005515;GO:0005575;GO:0005622;GO:0005623;GO:0005634;GO:0005737;GO:0006355;GO:0006996;GO:0006997;GO:0007275;GO:0008150;GO:0009314;GO:0009416;GO:0009553;GO:0009559;GO:0009561;GO:0009605;GO:0009607;GO:0009608;GO:0009610;GO:0009620;GO:0009628;GO:0009639;GO:0009719;GO:0009725;GO:0009737;GO:0009889;GO:0009987;GO:0010033;GO:…	KOG0773	K	None	_
gene10630	1067	gi|661878448|emb|CDP17750.1|	unnamed protein product	84.1	sp|P30733|PHYA_SOLTU	Phytochrome A OS=Solanum tuberosum OX=4113 GN=PHYA PE=2 SV=2	79.1	GO:0003674;GO:0003676;GO:0003723;GO:0003729;GO:0003824;GO:0004672;GO:0005488;GO:0005515;GO:0005575;GO:0005622;GO:0005623;GO:0005634;GO:0005654;GO:0005737;GO:0006417;GO:0006464;GO:0006468;GO:0006793;GO:0006796;GO:0006807;GO:0007154;GO:0007165;GO:0007275;GO:0007602;GO:0008150;GO:0008152;GO:0009314;GO:0009416;GO:0009581;GO:0009582;GO:0009583;GO:0009585;GO:0009605;GO:0009606;GO:0009628;GO:0009629;GO:…	COG4251	K	K12120	PHYA
gene10631	1059	gi|661877356|emb|CDP18802.1|	unnamed protein product	55.8	_	_	_	_	_	_	None	_
gene10632	996	gi|661890036|emb|CDP06756.1|	unnamed protein product	75.9	sp|P79769|TSN_CHICK	Translin OS=Gallus gallus OX=9031 GN=TSN PE=1 SV=1	50.6	GO:0005575;GO:0005622;GO:0005623;GO:0005634;GO:0043226;GO:0043227;GO:0043229;GO:0043231;GO:0044424;GO:0044464	KOG3067	S	None	_
gene10633	1033	gi|661891232|emb|CDP05114.1|	unnamed protein product	52.1	_	_	_	_	_	_	None	_
gene10634	1003	gi|694415177|ref|XP_009335773.1|	PREDICTED: protein CREG1	45.8	sp|O75629|CREG1_HUMAN	Protein CREG1 OS=Homo sapiens OX=9606 GN=CREG1 PE=1 SV=1	86.1	GO:0000372;GO:0000373;GO:0000375;GO:0000376;GO:0000377;GO:0005575;GO:0005622;GO:0005623;GO:0005737;GO:0006139;GO:0006396;GO:0006725;GO:0006807;GO:0008150;GO:0008152;GO:0008380;GO:0009507;GO:0009532;GO:0009536;GO:0009987;GO:0010467;GO:0016070;GO:0034641;GO:0043170;GO:0043226;GO:0043227;GO:0043229;GO:0043231;GO:0044237;GO:0044238;GO:0044422;GO:0044424;GO:0044435;GO:0044444;GO:0044446;GO:0044464;GO:…	KOG3374	K	None	_
gene10635	972	gi|971518628|dbj|GAQ79572.1|	NAD(P)-binding Rossmann-fold superfamily protein	34.7	sp|Q1RMJ5|DRS7C_BOVIN	Dehydrogenase/reductase SDR family member 7C OS=Bos taurus OX=9913 GN=DHRS7C PE=2 SV=2	97.6	GO:0000140;GO:0002376;GO:0002520;GO:0002521;GO:0002573;GO:0003674;GO:0003824;GO:0006629;GO:0006662;GO:0007275;GO:0008150;GO:0008152;GO:0008610;GO:0008611;GO:0009058;GO:0009987;GO:0016491;GO:0016614;GO:0016616;GO:0018904;GO:0030097;GO:0030099;GO:0030154;GO:0030223;GO:0030851;GO:0032501;GO:0032502;GO:0044237;GO:0044238;GO:0044249;GO:0044255;GO:0044281;GO:0046485;GO:0046504;GO:0048513;GO:0048534;GO:…	COG1028|KOG1205	Q	K11165	DHRS7
gene10636	1044	_	_	_	sp|Q9Y6I9|TX264_HUMAN	Testis-expressed protein 264 OS=Homo sapiens OX=9606 GN=TEX264 PE=1 SV=1	85.1	_	_	_	_	_
gene10637	836	gi|1344043720|ref|XP_023901819.1|	eukaryotic translation initiation factor 2A-like	38.5	sp|Q9BY44|EIF2A_HUMAN	Eukaryotic translation initiation factor 2A OS=Homo sapiens OX=9606 GN=EIF2A PE=1 SV=3	86.4	GO:0000049;GO:0002181;GO:0002183;GO:0003674;GO:0003676;GO:0003723;GO:0003729;GO:0003743;GO:0005488;GO:0005575;GO:0005622;GO:0005623;GO:0005737;GO:0005829;GO:0005840;GO:0006412;GO:0006413;GO:0006518;GO:0006807;GO:0008135;GO:0008150;GO:0008152;GO:0009058;GO:0009059;GO:0009987;GO:0010467;GO:0015935;GO:0019538;GO:0022626;GO:0022627;GO:0032991;GO:0034641;GO:0034645;GO:0043021;GO:0043022;GO:0043043;GO:…	COG5354|KOG2315	J	K15026	EIF2A
gene10638	972	_	_	_	_	_	_	_	_	_	_	_
gene10639	765	_	_	_	sp|P21782|PTN_BOVIN	Pleiotrophin OS=Bos taurus OX=9913 GN=PTN PE=1 SV=2	96.4	_	_	_	_	_
gene1064	2272	gi|661893860|emb|CDP02301.1|	unnamed protein product	80.8	sp|Q8GWT1|GAUTE_ARATH	Probable galacturonosyltransferase 14 OS=Arabidopsis thaliana OX=3702 GN=GAUT14 PE=2 SV=1	74.8	GO:0000003;GO:0000271;GO:0000902;GO:0000904;GO:0003006;GO:0003674;GO:0003824;GO:0005575;GO:0005622;GO:0005623;GO:0005737;GO:0005794;GO:0005975;GO:0005976;GO:0007275;GO:0008150;GO:0008152;GO:0008194;GO:0009058;GO:0009059;GO:0009555;GO:0009653;GO:0009664;GO:0009826;GO:0009832;GO:0009856;GO:0009860;GO:0009932;GO:0009987;GO:0010383;GO:0010393;GO:0012505;GO:0016043;GO:0016049;GO:0016051;GO:0016740;GO:…	_	_	K13648	GAUT
gene10640	1068	_	_	_	_	_	_	_	_	_	_	_
gene10641	1071	gi|661898707|emb|CDO98674.1|	unnamed protein product	93.5	sp|Q9ZVM9|Y1461_ARATH	Probable serine/threonine-protein kinase At1g54610 OS=Arabidopsis thaliana OX=3702 GN=At1g54610 PE=1 SV=1	72.1	GO:0003674;GO:0003824;GO:0004672;GO:0004674;GO:0004693;GO:0005575;GO:0005622;GO:0005623;GO:0005634;GO:0005886;GO:0006464;GO:0006468;GO:0006793;GO:0006796;GO:0006807;GO:0008150;GO:0008152;GO:0009987;GO:0016020;GO:0016301;GO:0016310;GO:0016740;GO:0016772;GO:0016773;GO:0019538;GO:0036211;GO:0043170;GO:0043226;GO:0043227;GO:0043229;GO:0043231;GO:0043412;GO:0044237;GO:0044238;GO:0044260;GO:0044267;GO:…	KOG0600	T	None	_
gene10642	1067	gi|661887732|emb|CDP08863.1|	unnamed protein product	65.1	sp|Q9M2E2|SDR1_ARATH	(+)-neomenthol dehydrogenase OS=Arabidopsis thaliana OX=3702 GN=SDR1 PE=1 SV=1	57.2	GO:0003674;GO:0003824;GO:0004033;GO:0005575;GO:0005622;GO:0005623;GO:0005737;GO:0005829;GO:0008106;GO:0008150;GO:0008152;GO:0016491;GO:0016614;GO:0016616;GO:0044424;GO:0044444;GO:0044464;GO:0055114	COG1028|KOG1208	Q	K15095	E1.1.1.208
gene10643	1274	gi|661899212|emb|CDO97206.1|	unnamed protein product	37.6	sp|F4JNL3|RDL6_ARATH	Probable cysteine protease RDL6 OS=Arabidopsis thaliana OX=3702 GN=RDL6 PE=3 SV=1	33.5	GO:0000323;GO:0000932;GO:0003674;GO:0003824;GO:0004175;GO:0004197;GO:0004842;GO:0005575;GO:0005576;GO:0005615;GO:0005622;GO:0005623;GO:0005634;GO:0005737;GO:0005764;GO:0005773;GO:0005829;GO:0005911;GO:0006464;GO:0006508;GO:0006511;GO:0006807;GO:0006950;GO:0006952;GO:0007275;GO:0008150;GO:0008152;GO:0008233;GO:0008234;GO:0009056;GO:0009057;GO:0009506;GO:0009507;GO:0009536;GO:0009555;GO:0009605;GO:…	COG4870|KOG1543|KOG4296	O	None	_
gene10644	1085	gi|661880705|emb|CDP15550.1|	unnamed protein product	71.6	sp|P32518|DUT_SOLLC	Deoxyuridine 5'-triphosphate nucleotidohydrolase OS=Solanum lycopersicum OX=4081 PE=2 SV=1	58.4	GO:0003674;GO:0003700;GO:0005575;GO:0005622;GO:0005623;GO:0005634;GO:0006355;GO:0007275;GO:0008150;GO:0009653;GO:0009888;GO:0009889;GO:0009891;GO:0009893;GO:0010015;GO:0010073;GO:0010074;GO:0010078;GO:0010468;GO:0010479;GO:0010556;GO:0010557;GO:0010604;GO:0010628;GO:0019219;GO:0019222;GO:0019827;GO:0022622;GO:0031323;GO:0031325;GO:0031326;GO:0031328;GO:0032501;GO:0032502;GO:0043226;GO:0043227;GO:…	_	_	None	_
gene10645	867	gi|661881013|emb|CDP15398.1|	unnamed protein product	73.9	sp|Q7Y1W9|SAP9_ORYSJ	Zinc finger A20 and AN1 domain-containing stress-associated protein 9 OS=Oryza sativa subsp. japonica OX=39947 GN=SAP9 PE=2 SV=1	51.5	GO:0008150;GO:0010033;GO:0010200;GO:0010243;GO:0042221;GO:0042493;GO:0050896;GO:1901698;GO:1901700	KOG3173	S	None	_
gene10646	1059	gi|661875702|emb|CDP19941.1|	unnamed protein product	79.0	_	_	_	GO:0006996;GO:0007005;GO:0007006;GO:0007007;GO:0008150;GO:0009987;GO:0016043;GO:0042407;GO:0061024;GO:0071840	_	_	None	_
gene10647	817	gi|760442891|ref|XP_011398514.1|	putative enoyl-CoA hydratase, mitochondrial	64.6	sp|Q58DM8|ECHM_BOVIN	Enoyl-CoA hydratase, mitochondrial OS=Bos taurus OX=9913 GN=ECHS1 PE=2 SV=1	100.0	GO:0003674;GO:0003824;GO:0004300;GO:0005575;GO:0005618;GO:0005623;GO:0005886;GO:0006082;GO:0006629;GO:0006631;GO:0006635;GO:0008150;GO:0008152;GO:0009056;GO:0009062;GO:0009987;GO:0016020;GO:0016042;GO:0016054;GO:0016829;GO:0016835;GO:0016836;GO:0019395;GO:0019752;GO:0030258;GO:0030312;GO:0032787;GO:0034440;GO:0043436;GO:0044237;GO:0044238;GO:0044242;GO:0044248;GO:0044255;GO:0044281;GO:0044282;GO:…	COG1024|KOG1680	I	None	_
gene10648	1076	gi|255087864|ref|XP_002505855.1|	predicted protein	42.3	sp|Q9UDX5|MTFP1_HUMAN	Mitochondrial fission process protein 1 OS=Homo sapiens OX=9606 GN=MTFP1 PE=1 SV=1	90.2	GO:0000266;GO:0005575;GO:0005622;GO:0005623;GO:0005737;GO:0005739;GO:0005740;GO:0005743;GO:0006996;GO:0007005;GO:0007006;GO:0008150;GO:0009987;GO:0016020;GO:0016043;GO:0019866;GO:0031090;GO:0031966;GO:0031967;GO:0031975;GO:0043226;GO:0043227;GO:0043229;GO:0043231;GO:0044422;GO:0044424;GO:0044429;GO:0044444;GO:0044446;GO:0044464;GO:0048285;GO:0061024;GO:0071840	KOG3945	S	K17981	MTFP1, MTP18
gene10649	1124	gi|747084489|ref|XP_011089657.1|	putative G3BP-like protein	35.1	_	_	_	GO:0003674;GO:0003676;GO:0003723;GO:0003729;GO:0005488;GO:0005575;GO:0005622;GO:0005623;GO:0005737;GO:0006464;GO:0006508;GO:0006807;GO:0006914;GO:0008150;GO:0008152;GO:0009056;GO:0009987;GO:0010494;GO:0016236;GO:0016579;GO:0019538;GO:0032386;GO:0032879;GO:0032991;GO:0034517;GO:0035770;GO:0035973;GO:0036211;GO:0036464;GO:0043021;GO:0043170;GO:0043226;GO:0043228;GO:0043229;GO:0043232;GO:0043412;GO:…	KOG0116	A	None	_
gene1065	2302	gi|661899634|emb|CDO97628.1|	unnamed protein product	47.1	sp|Q9FVW4|RENT3_ARATH	Regulator of nonsense transcripts UPF3 OS=Arabidopsis thaliana OX=3702 GN=UPF3 PE=1 SV=1	30.6	GO:0000184;GO:0000956;GO:0001101;GO:0003674;GO:0003676;GO:0003723;GO:0003729;GO:0005488;GO:0005575;GO:0005622;GO:0005623;GO:0005634;GO:0005730;GO:0006139;GO:0006401;GO:0006402;GO:0006725;GO:0006807;GO:0006950;GO:0006952;GO:0007154;GO:0007165;GO:0008150;GO:0008152;GO:0009056;GO:0009057;GO:0009314;GO:0009416;GO:0009605;GO:0009607;GO:0009611;GO:0009617;GO:0009628;GO:0009648;GO:0009719;GO:0009725;GO:…	KOG1295	A	K14328	UPF3, RENT3
gene10650	1032	gi|1279067184|ref|XP_022895584.1|	mRNA turnover protein 4 homolog	86.7	sp|Q9D0I8|MRT4_MOUSE	mRNA turnover protein 4 homolog OS=Mus musculus OX=10090 GN=Mrto4 PE=1 SV=1	48.2	GO:0000027;GO:0000956;GO:0005575;GO:0005622;GO:0005623;GO:0005634;GO:0005730;GO:0006139;GO:0006364;GO:0006396;GO:0006401;GO:0006402;GO:0006725;GO:0006807;GO:0006996;GO:0008150;GO:0008152;GO:0009056;GO:0009057;GO:0009892;GO:0009987;GO:0010467;GO:0010468;GO:0010605;GO:0010629;GO:0016043;GO:0016070;GO:0016071;GO:0016072;GO:0019222;GO:0019439;GO:0022607;GO:0022613;GO:0022618;GO:0031974;GO:0031981;GO:…	COG0244|KOG0816	A	K14815	MRT4
gene10651	997	gi|1009148079|ref|XP_015891751.1|	nifU-like protein 1, chloroplastic	83.4	sp|Q93W77|NIFU1_ARATH	NifU-like protein 1, chloroplastic OS=Arabidopsis thaliana OX=3702 GN=NIFU1 PE=1 SV=1	77.6	GO:0003674;GO:0005198;GO:0005575;GO:0005622;GO:0005623;GO:0005737;GO:0009507;GO:0009536;GO:0043226;GO:0043227;GO:0043229;GO:0043231;GO:0044424;GO:0044444;GO:0044464	COG0694|KOG2358	O	None	_
gene10652	937	gi|661897325|emb|CDO99037.1|	unnamed protein product	62.0	_	_	_	_	_	_	None	_
gene10653	1007	gi|1279004059|ref|XP_022862392.1|	chlorophyll a-b binding protein 13, chloroplastic	59.4	sp|P27489|CB23_SOLLC	Chlorophyll a-b binding protein 13, chloroplastic OS=Solanum lycopersicum OX=4081 GN=CAB13 PE=1 SV=1	57.8	GO:0001101;GO:0003674;GO:0005198;GO:0005488;GO:0005515;GO:0005575;GO:0005622;GO:0005623;GO:0005737;GO:0006091;GO:0006950;GO:0008150;GO:0008152;GO:0009314;GO:0009416;GO:0009507;GO:0009526;GO:0009532;GO:0009534;GO:0009535;GO:0009536;GO:0009570;GO:0009579;GO:0009628;GO:0009635;GO:0009636;GO:0009642;GO:0009644;GO:0009719;GO:0009725;GO:0009737;GO:0009765;GO:0009768;GO:0009769;GO:0009941;GO:0009987;GO:…	_	_	None	_
gene10654	945	gi|720017695|ref|XP_010261544.1|	PREDICTED: protein AE7 isoform X1	89.3	sp|Q9C9G6|AE7_ARATH	Protein AE7 OS=Arabidopsis thaliana OX=3702 GN=AE7 PE=1 SV=2	80.5	GO:0003002;GO:0003674;GO:0005048;GO:0005488;GO:0006139;GO:0006259;GO:0006310;GO:0006725;GO:0006790;GO:0006807;GO:0007275;GO:0007389;GO:0008150;GO:0008152;GO:0009798;GO:0009943;GO:0009944;GO:0009955;GO:0009987;GO:0010209;GO:0016043;GO:0016226;GO:0022607;GO:0031163;GO:0032501;GO:0032502;GO:0033218;GO:0034641;GO:0042127;GO:0042277;GO:0043170;GO:0044085;GO:0044237;GO:0044238;GO:0044260;GO:0046483;GO:…	COG5133|KOG3381	S	None	_
gene10655	994	gi|1371511931|gb|PSS08099.1|	VAMP-like protein	88.5	sp|Q9ZRD6|YKT61_ARATH	VAMP-like protein YKT61 OS=Arabidopsis thaliana OX=3702 GN=YKT61 PE=2 SV=1	85.5	GO:0000149;GO:0003674;GO:0005484;GO:0005488;GO:0005515;GO:0005575;GO:0005622;GO:0005623;GO:0005737;GO:0006810;GO:0006887;GO:0006906;GO:0006996;GO:0008150;GO:0009987;GO:0016020;GO:0016043;GO:0016050;GO:0016192;GO:0031201;GO:0032940;GO:0032991;GO:0044424;GO:0044425;GO:0044444;GO:0044464;GO:0046903;GO:0048284;GO:0051179;GO:0051234;GO:0061024;GO:0061025;GO:0071840;GO:0090174;GO:0098796	COG5143|KOG0861	U	K08516	YKT6
gene10656	985	gi|1276240118|gb|PIN01747.1|	hypothetical protein CDL12_25742	69.5	_	_	_	GO:0003674;GO:0003824;GO:0004550;GO:0005488;GO:0005575;GO:0005622;GO:0005623;GO:0005737;GO:0005739;GO:0005740;GO:0005743;GO:0005758;GO:0006139;GO:0006165;GO:0006725;GO:0006753;GO:0006793;GO:0006796;GO:0006807;GO:0006950;GO:0006979;GO:0008150;GO:0008152;GO:0008270;GO:0009117;GO:0009132;GO:0009507;GO:0009534;GO:0009536;GO:0009543;GO:0009579;GO:0009987;GO:0016020;GO:0016301;GO:0016310;GO:0016740;GO:…	_	_	K00940	ndk, NME
gene10657	1179	gi|1381390737|ref|YP_009477633.1|	NADH dehydrogenase subunit 4 (mitochondrion)	53.6	sp|P27572|NU4M_WHEAT	NADH-ubiquinone oxidoreductase chain 4 OS=Triticum aestivum OX=4565 GN=ND4 PE=2 SV=2	50.8	GO:0005575;GO:0005622;GO:0005623;GO:0005737;GO:0005739;GO:0005740;GO:0005743;GO:0016020;GO:0019866;GO:0031090;GO:0031966;GO:0031967;GO:0031975;GO:0043226;GO:0043227;GO:0043229;GO:0043231;GO:0044422;GO:0044424;GO:0044429;GO:0044444;GO:0044446;GO:0044464	COG1008|KOG4845	C	K03881	ND4
gene10658	912	gi|661893188|emb|CDP02997.1|	unnamed protein product	93.1	sp|Q03194|PMA4_NICPL	Plasma membrane ATPase 4 OS=Nicotiana plumbaginifolia OX=4092 GN=PMA4 PE=2 SV=1	87.4	GO:0000287;GO:0001101;GO:0003674;GO:0003824;GO:0005215;GO:0005488;GO:0005575;GO:0005622;GO:0005623;GO:0005634;GO:0005737;GO:0005773;GO:0005794;GO:0005886;GO:0005911;GO:0006810;GO:0006811;GO:0006812;GO:0006950;GO:0008150;GO:0008324;GO:0008553;GO:0009414;GO:0009415;GO:0009506;GO:0009628;GO:0009719;GO:0009725;GO:0009737;GO:0009987;GO:0010033;GO:0010035;GO:0010118;GO:0010119;GO:0012505;GO:0015075;GO:…	COG0474|KOG0205	P	K01535	E3.6.3.6
gene10659	1024	_	_	_	_	_	_	_	_	_	_	_
gene1066	1872	_	_	_	_	_	_	_	_	_	_	_
gene10660	1043	_	_	_	_	_	_	_	_	_	_	_
gene10661	991	gi|661885811|emb|CDP10428.1|	unnamed protein product	51.5	sp|Q9FHX5|E1310_ARATH	Glucan endo-1,3-beta-glucosidase 10 OS=Arabidopsis thaliana OX=3702 GN=At5g42100 PE=2 SV=1	35.6	GO:0001871;GO:0003674;GO:0003824;GO:0004553;GO:0005488;GO:0005575;GO:0005618;GO:0005623;GO:0005886;GO:0007154;GO:0008150;GO:0008422;GO:0009505;GO:0009987;GO:0015926;GO:0016020;GO:0016787;GO:0016798;GO:0030246;GO:0030247;GO:0030312;GO:0031224;GO:0031225;GO:0031226;GO:0042973;GO:0044425;GO:0044459;GO:0044464;GO:0046658;GO:0071944	_	_	None	_
gene10662	1030	gi|661894117|emb|CDP02558.1|	unnamed protein product	83.8	sp|Q9SNV9|NRAM3_ARATH	Metal transporter Nramp3 OS=Arabidopsis thaliana OX=3702 GN=NRAMP3 PE=1 SV=2	75.7	GO:0000041;GO:0005575;GO:0005622;GO:0005623;GO:0005737;GO:0005773;GO:0005774;GO:0005794;GO:0005911;GO:0006810;GO:0006811;GO:0006812;GO:0006828;GO:0006950;GO:0006952;GO:0008150;GO:0009506;GO:0009605;GO:0009607;GO:0009617;GO:0009624;GO:0009893;GO:0010035;GO:0010038;GO:0010039;GO:0010043;GO:0012505;GO:0016020;GO:0019222;GO:0030001;GO:0030054;GO:0031090;GO:0031323;GO:0031325;GO:0042221;GO:0042592;GO:…	COG1914|KOG1291	P	K12347	SLC11A, NRAMP
gene10663	1053	gi|661894094|emb|CDP02535.1|	unnamed protein product	87.3	sp|Q9FE83|SKIP2_ARATH	F-box protein SKIP2 OS=Arabidopsis thaliana OX=3702 GN=SKIP2 PE=1 SV=1	58.9	GO:0003674;GO:0003824;GO:0004842;GO:0005575;GO:0005622;GO:0005623;GO:0005737;GO:0006464;GO:0006807;GO:0008150;GO:0008152;GO:0009987;GO:0016567;GO:0016740;GO:0019538;GO:0019787;GO:0032446;GO:0036211;GO:0043170;GO:0043412;GO:0044237;GO:0044238;GO:0044260;GO:0044267;GO:0044424;GO:0044464;GO:0070647;GO:0071704;GO:0140096;GO:1901564	KOG1947	S	K10273	FBXL7
gene10664	978	gi|661885993|emb|CDP10610.1|	unnamed protein product	79.3	sp|Q9SRN0|NHL1_ARATH	NDR1/HIN1-like protein 1 OS=Arabidopsis thaliana OX=3702 GN=NHL1 PE=2 SV=1	60.8	GO:0002252;GO:0002376;GO:0005575;GO:0005623;GO:0005886;GO:0005911;GO:0006950;GO:0006952;GO:0008150;GO:0009506;GO:0009605;GO:0009607;GO:0009615;GO:0016020;GO:0030054;GO:0031224;GO:0031225;GO:0031226;GO:0043207;GO:0044425;GO:0044459;GO:0044464;GO:0046658;GO:0050896;GO:0051607;GO:0051704;GO:0051707;GO:0055044;GO:0071944;GO:0098542	_	_	None	_
gene10665	1036	gi|225424021|ref|XP_002283636.1|	PREDICTED: glutamine--tRNA ligase, cytoplasmic	81.1	sp|P52780|SYQ_LUPLU	Glutamine--tRNA ligase OS=Lupinus luteus OX=3873 PE=2 SV=2	73.5	GO:0003674;GO:0003824;GO:0004812;GO:0004819;GO:0005575;GO:0005622;GO:0005623;GO:0005737;GO:0006082;GO:0006139;GO:0006399;GO:0006412;GO:0006418;GO:0006425;GO:0006518;GO:0006520;GO:0006725;GO:0006807;GO:0008150;GO:0008152;GO:0009058;GO:0009059;GO:0009987;GO:0010467;GO:0016070;GO:0016874;GO:0016875;GO:0019538;GO:0019752;GO:0034641;GO:0034645;GO:0034660;GO:0043038;GO:0043039;GO:0043043;GO:0043170;GO:…	COG0008|KOG1148	J	K01886	QARS, glnS
gene10666	997	gi|661885334|emb|CDP11009.1|	unnamed protein product	80.1	_	_	_	GO:0003674;GO:0005488;GO:0005515;GO:0005575;GO:0005622;GO:0005623;GO:0005634;GO:0005737;GO:0005739;GO:0006457;GO:0008150;GO:0009987;GO:0030424;GO:0030425;GO:0030544;GO:0031072;GO:0036477;GO:0042995;GO:0043005;GO:0043226;GO:0043227;GO:0043229;GO:0043231;GO:0044087;GO:0044424;GO:0044444;GO:0044463;GO:0044464;GO:0044877;GO:0048519;GO:0048523;GO:0050789;GO:0050794;GO:0051087;GO:0051128;GO:0051129;GO:…	_	_	K17592	SACS
gene10667	851	gi|661882088|emb|CDP14313.1|	unnamed protein product	49.4	_	_	_	GO:0003674;GO:0003700;GO:0005575;GO:0005622;GO:0005623;GO:0005634;GO:0006355;GO:0008150;GO:0009889;GO:0010468;GO:0010556;GO:0019219;GO:0019222;GO:0031323;GO:0031326;GO:0043226;GO:0043227;GO:0043229;GO:0043231;GO:0044424;GO:0044464;GO:0048580;GO:0048583;GO:0048586;GO:0048587;GO:0050789;GO:0050793;GO:0050794;GO:0051171;GO:0051239;GO:0051252;GO:0060255;GO:0065007;GO:0080090;GO:0140110;GO:1903506;GO:…	_	_	None	_
gene10668	1006	gi|661886793|emb|CDP09511.1|	unnamed protein product	72.1	_	_	_	GO:0003674;GO:0003824;GO:0005575;GO:0005622;GO:0005623;GO:0005737;GO:0008150;GO:0008152;GO:0008168;GO:0008757;GO:0016740;GO:0016741;GO:0032259;GO:0044424;GO:0044464	COG0500|KOG3010	Q	None	_
gene10669	942	_	_	_	sp|A6QNY1|CD320_BOVIN	CD320 antigen OS=Bos taurus OX=9913 GN=CD320 PE=2 SV=2	87.2	_	_	_	_	_
gene1067	2223	gi|1199291423|gb|OUS46516.1|	putative serine/threonine-protein kinase ctr1	27.8	sp|Q3UZ09|C1RL_MOUSE	Complement C1r subcomponent-like protein OS=Mus musculus OX=10090 GN=C1rl PE=1 SV=1	34.1	GO:0003674;GO:0003824;GO:0016787	COG0515|KOG0192	T	None	_
gene10670	976	_	_	_	sp|Q14106|TOB2_HUMAN	Protein Tob2 OS=Homo sapiens OX=9606 GN=TOB2 PE=1 SV=2	92.6	_	_	_	_	_
gene10671	1071	_	_	_	sp|Q1LZ79|GEMI8_BOVIN	Gem-associated protein 8 OS=Bos taurus OX=9913 GN=GEMIN8 PE=2 SV=1	90.1	_	_	_	_	_
gene10672	886	_	_	_	sp|Q9NX08|COMD8_HUMAN	COMM domain-containing protein 8 OS=Homo sapiens OX=9606 GN=COMMD8 PE=1 SV=1	81.2	_	_	_	_	_
gene10673	1042	gi|1344063232|ref|XP_023915221.1|	abhydrolase domain-containing protein C22H12.03-like	41.2	sp|Q3SZ73|ABHDB_BOVIN	Protein ABHD11 OS=Bos taurus OX=9913 GN=ABHD11 PE=2 SV=1	93.4	GO:0003674;GO:0003824;GO:0006082;GO:0006629;GO:0006631;GO:0008150;GO:0008152;GO:0008474;GO:0009987;GO:0016787;GO:0016788;GO:0016790;GO:0019752;GO:0032787;GO:0043170;GO:0043412;GO:0043436;GO:0044237;GO:0044238;GO:0044255;GO:0044281;GO:0071704;GO:0098599;GO:0098732;GO:0098734;GO:0140096	COG0596|KOG2382	S	None	_
gene10674	1032	gi|1344011748|ref|XP_023888448.1|	protein REVERSION-TO-ETHYLENE SENSITIVITY1-like isoform X2	73.5	sp|F4ITL6|RTE1_ARATH	Protein REVERSION-TO-ETHYLENE SENSITIVITY1 OS=Arabidopsis thaliana OX=3702 GN=RTE1 PE=1 SV=1	60.7	GO:0005575;GO:0005622;GO:0005623;GO:0005737;GO:0005783;GO:0005794;GO:0008150;GO:0009719;GO:0009723;GO:0009725;GO:0009966;GO:0009968;GO:0010033;GO:0010104;GO:0010105;GO:0010646;GO:0010648;GO:0012505;GO:0023051;GO:0023057;GO:0042221;GO:0043226;GO:0043227;GO:0043229;GO:0043231;GO:0044424;GO:0044444;GO:0044464;GO:0048519;GO:0048523;GO:0048583;GO:0048585;GO:0050789;GO:0050794;GO:0050896;GO:0065007;GO:…	KOG3150	S	None	_
gene10675	1057	gi|747097615|ref|XP_011096780.1|	uncharacterized protein LOC105175857	78.2	_	_	_	GO:0000151;GO:0000209;GO:0003674;GO:0003824;GO:0004842;GO:0005488;GO:0005515;GO:0005575;GO:0005622;GO:0005623;GO:0005737;GO:0006464;GO:0006807;GO:0008150;GO:0008152;GO:0009653;GO:0009893;GO:0009894;GO:0009896;GO:0009987;GO:0010604;GO:0016567;GO:0016740;GO:0019222;GO:0019538;GO:0019787;GO:0019899;GO:0030154;GO:0030162;GO:0030435;GO:0031323;GO:0031325;GO:0031329;GO:0031331;GO:0031624;GO:0032268;GO:…	KOG1812	O	None	_
gene10676	1069	gi|1111018337|ref|XP_019260187.1|	PREDICTED: vesicle-associated membrane protein 714 isoform X2	90.9	sp|Q9FMR5|VA714_ARATH	Vesicle-associated membrane protein 714 OS=Arabidopsis thaliana OX=3702 GN=VAMP714 PE=1 SV=1	85.0	GO:0000149;GO:0003674;GO:0005484;GO:0005488;GO:0005515;GO:0005575;GO:0005622;GO:0005623;GO:0005737;GO:0005773;GO:0005794;GO:0006810;GO:0006887;GO:0006906;GO:0006950;GO:0006970;GO:0006996;GO:0008150;GO:0009628;GO:0009651;GO:0009987;GO:0012505;GO:0016020;GO:0016043;GO:0016050;GO:0016192;GO:0031201;GO:0032940;GO:0032991;GO:0043226;GO:0043227;GO:0043229;GO:0043231;GO:0044424;GO:0044425;GO:0044444;GO:…	COG5143|KOG0859	U	K08515	VAMP7
gene10677	1015	gi|1270971738|gb|PHT26125.1|	Protein TAR1	50.2	sp|Q8TGM5|ART3_YEAST	Putative uncharacterized protein ART3 OS=Saccharomyces cerevisiae (strain ATCC 204508 / S288c) OX=559292 GN=ART3 PE=5 SV=1	74.4	GO:0005575;GO:0005622;GO:0005623;GO:0005737;GO:0005739;GO:0008150;GO:0019222;GO:0031323;GO:0043226;GO:0043227;GO:0043229;GO:0043231;GO:0043457;GO:0043467;GO:0044424;GO:0044444;GO:0044464;GO:0050789;GO:0050794;GO:0065007	_	_	None	_
gene10678	712	_	_	_	_	_	_	_	_	_	_	_
gene10679	1075	gi|1026047537|ref|XP_016569611.1|	PREDICTED: probable protein phosphatase 2C 11	87.8	sp|Q8VZN9|P2C11_ARATH	Probable protein phosphatase 2C 11 OS=Arabidopsis thaliana OX=3702 GN=At1g43900 PE=2 SV=1	74.8	GO:0005575;GO:0005622;GO:0005623;GO:0005737;GO:0005794;GO:0005886;GO:0012505;GO:0016020;GO:0043226;GO:0043227;GO:0043229;GO:0043231;GO:0044424;GO:0044444;GO:0044464;GO:0071944	COG0631|KOG0698	T	K17506	PPM1L, PP2CE
gene1068	2264	gi|1173814299|ref|XP_020551593.1|	protein DETOXIFICATION 46, chloroplastic isoform X1	74.9	sp|Q8W4G3|DTX46_ARATH	Protein DETOXIFICATION 46, chloroplastic OS=Arabidopsis thaliana OX=3702 GN=DTX46 PE=2 SV=1	65.6	GO:0001101;GO:0002376;GO:0005575;GO:0005622;GO:0005623;GO:0005737;GO:0005739;GO:0006082;GO:0006725;GO:0006950;GO:0006952;GO:0006955;GO:0008150;GO:0008152;GO:0009058;GO:0009507;GO:0009526;GO:0009536;GO:0009605;GO:0009607;GO:0009617;GO:0009624;GO:0009696;GO:0009697;GO:0009719;GO:0009725;GO:0009751;GO:0009941;GO:0009987;GO:0010033;GO:0010817;GO:0014070;GO:0016053;GO:0016999;GO:0017000;GO:0017144;GO:…	COG0534|KOG1347	V	None	_
gene10680	1055	_	_	_	_	_	_	_	_	_	_	_
gene10681	1054	gi|661878466|emb|CDP17768.1|	unnamed protein product	52.2	sp|P57108|GSTZ_EUPES	Glutathione S-transferase zeta class OS=Euphorbia esula OX=3993 PE=2 SV=1	43.9	GO:0003674;GO:0003824;GO:0005575;GO:0005622;GO:0005623;GO:0005737;GO:0005829;GO:0006082;GO:0006725;GO:0008150;GO:0008152;GO:0009056;GO:0009404;GO:0009407;GO:0009636;GO:0009987;GO:0016034;GO:0016054;GO:0016853;GO:0016859;GO:0018958;GO:0019336;GO:0019439;GO:0019748;GO:0019752;GO:0032787;GO:0042221;GO:0043436;GO:0044237;GO:0044248;GO:0044281;GO:0044282;GO:0044424;GO:0044444;GO:0044464;GO:0046395;GO:…	COG0625|KOG0868	O	K01800	maiA, GSTZ1
gene10682	979	gi|970045879|ref|XP_015084427.1|	PREDICTED: uncharacterized protein LOC107027896, partial	59.8	sp|Q8LAH8|NDK4_ARATH	Nucleoside diphosphate kinase IV, chloroplastic/mitochondrial OS=Arabidopsis thaliana OX=3702 GN=NDK4 PE=1 SV=2	56.0	GO:0003674;GO:0003824;GO:0004550;GO:0005488;GO:0005575;GO:0005622;GO:0005623;GO:0005737;GO:0005739;GO:0005740;GO:0005743;GO:0005758;GO:0006139;GO:0006165;GO:0006725;GO:0006753;GO:0006793;GO:0006796;GO:0006807;GO:0006950;GO:0006979;GO:0008150;GO:0008152;GO:0008270;GO:0009117;GO:0009132;GO:0009507;GO:0009534;GO:0009536;GO:0009543;GO:0009579;GO:0009987;GO:0016020;GO:0016301;GO:0016310;GO:0016740;GO:…	COG0105|KOG0888	F	K00940	ndk, NME
gene10683	1045	gi|661879970|emb|CDP16363.1|	unnamed protein product	69.7	_	_	_	GO:0003674;GO:0003735;GO:0005198;GO:0005575;GO:0005622;GO:0005623;GO:0005634;GO:0005737;GO:0005829;GO:0005840;GO:0005844;GO:0006950;GO:0006970;GO:0008150;GO:0009628;GO:0009651;GO:0010035;GO:0010038;GO:0015935;GO:0022626;GO:0022627;GO:0032991;GO:0042221;GO:0042788;GO:0043226;GO:0043227;GO:0043228;GO:0043229;GO:0043231;GO:0043232;GO:0044391;GO:0044422;GO:0044424;GO:0044444;GO:0044445;GO:0044446;GO:…	_	_	None	_
gene10684	995	gi|1137247886|gb|OMP06063.1|	Heat shock protein Hsp90	65.7	sp|Q76LV1|HS90B_BOVIN	Heat shock protein HSP 90-beta OS=Bos taurus OX=9913 GN=HSP90AB1 PE=2 SV=3	85.6	GO:0002376;GO:0006457;GO:0006950;GO:0006952;GO:0006955;GO:0008150;GO:0009605;GO:0009607;GO:0009617;GO:0009814;GO:0009816;GO:0009987;GO:0042742;GO:0043207;GO:0045087;GO:0050896;GO:0051704;GO:0051707;GO:0061077;GO:0098542	COG0326|KOG0019	O	K04079	htpG, HSP90A
gene10685	950	gi|388503202|gb|AFK39667.1|	unknown	82.7	sp|O18882|VATL_SHEEP	V-type proton ATPase 16 kDa proteolipid subunit OS=Ovis aries OX=9940 GN=ATP6V0C PE=2 SV=1	100.0	GO:0000220;GO:0003674;GO:0003824;GO:0005215;GO:0005575;GO:0005622;GO:0005623;GO:0005737;GO:0005773;GO:0006810;GO:0006811;GO:0006812;GO:0006873;GO:0006885;GO:0006996;GO:0007033;GO:0007035;GO:0007040;GO:0007042;GO:0008150;GO:0008324;GO:0009987;GO:0015075;GO:0015077;GO:0015078;GO:0015318;GO:0015399;GO:0015405;GO:0015672;GO:0015988;GO:0015991;GO:0016020;GO:0016021;GO:0016043;GO:0016462;GO:0016469;GO:…	COG0636|KOG0232	C	K02155	ATPeV0C, ATP6L
gene10686	1048	gi|1344067738|ref|XP_023917570.1|	uncharacterized protein LOC112029112	62.0	sp|A4FV08|GNPI1_BOVIN	Glucosamine-6-phosphate isomerase 1 OS=Bos taurus OX=9913 GN=GNPDA1 PE=2 SV=1	99.3	GO:0003674;GO:0003824;GO:0004342;GO:0006040;GO:0006041;GO:0006043;GO:0006044;GO:0006046;GO:0008150;GO:0008152;GO:0009056;GO:0009405;GO:0009607;GO:0016787;GO:0016853;GO:0016860;GO:0016861;GO:0019239;GO:0030447;GO:0036180;GO:0040007;GO:0044182;GO:0044419;GO:0046348;GO:0050896;GO:0051704;GO:0071704;GO:1901071;GO:1901072;GO:1901135;GO:1901136;GO:1901575	COG0363|KOG3148	G	None	_
gene10687	1041	gi|1276258540|gb|PIN15896.1|	Tryptophan synthase alpha chain	78.6	sp|Q42529|TRPA2_ARATH	Tryptophan synthase alpha chain, chloroplastic OS=Arabidopsis thaliana OX=3702 GN=TSA1 PE=1 SV=1	78.2	GO:0000162;GO:0003674;GO:0003824;GO:0004834;GO:0005575;GO:0005622;GO:0005623;GO:0005737;GO:0006082;GO:0006520;GO:0006568;GO:0006576;GO:0006586;GO:0006725;GO:0006807;GO:0008150;GO:0008152;GO:0008652;GO:0009058;GO:0009072;GO:0009073;GO:0009308;GO:0009309;GO:0009987;GO:0016053;GO:0016829;GO:0016830;GO:0016832;GO:0016835;GO:0016836;GO:0018130;GO:0019438;GO:0019752;GO:0033984;GO:0034641;GO:0042401;GO:…	COG0159|KOG4175	E	K01695	trpA
gene10688	1015	gi|661890683|emb|CDP06180.1|	unnamed protein product	68.3	sp|Q9SJG9|MPK20_ARATH	Mitogen-activated protein kinase 20 OS=Arabidopsis thaliana OX=3702 GN=MPK20 PE=1 SV=2	44.6	GO:0000165;GO:0003674;GO:0003824;GO:0004672;GO:0004674;GO:0004707;GO:0005575;GO:0005622;GO:0005623;GO:0005634;GO:0005737;GO:0006464;GO:0006468;GO:0006793;GO:0006796;GO:0006807;GO:0007154;GO:0007165;GO:0008150;GO:0008152;GO:0009987;GO:0010468;GO:0016301;GO:0016310;GO:0016740;GO:0016772;GO:0016773;GO:0019222;GO:0019538;GO:0023014;GO:0023052;GO:0035556;GO:0036211;GO:0043170;GO:0043226;GO:0043227;GO:…	KOG0660	T	K04371	MAPK1_3
gene10689	1044	gi|661876957|emb|CDP19130.1|	unnamed protein product	67.4	sp|Q9ZVD2|NHL13_ARATH	NDR1/HIN1-like protein 13 OS=Arabidopsis thaliana OX=3702 GN=NHL13 PE=2 SV=1	49.6	GO:0005575;GO:0005911;GO:0006950;GO:0006952;GO:0008150;GO:0009506;GO:0009605;GO:0009607;GO:0009617;GO:0030054;GO:0042742;GO:0043207;GO:0050896;GO:0051704;GO:0051707;GO:0055044;GO:0098542	_	_	None	_
gene1069	2259	_	_	_	sp|P09543|CN37_HUMAN	2',3'-cyclic-nucleotide 3'-phosphodiesterase OS=Homo sapiens OX=9606 GN=CNP PE=1 SV=2	91.3	_	_	_	_	_
gene10690	1003	gi|661892246|emb|CDP04472.1|	unnamed protein product	57.5	_	_	_	_	_	_	None	_
gene10691	1136	gi|1168015001|gb|ARB05681.1|	1-aminocyclopropane-1-carboxylate oxidase	98.6	sp|Q00985|ACCO1_MALDO	1-aminocyclopropane-1-carboxylate oxidase 1 OS=Malus domestica OX=3750 PE=1 SV=1	77.8	GO:0008150;GO:0008152;GO:0009058;GO:0009692;GO:0009693;GO:0009987;GO:0010817;GO:0042445;GO:0042446;GO:0043449;GO:0043450;GO:0044237;GO:0044249;GO:0065007;GO:0065008;GO:0071704;GO:1900673;GO:1900674;GO:1901576	COG3491|KOG0143	Q	None	_
gene10692	946	gi|661892570|emb|CDP03728.1|	unnamed protein product	81.2	sp|P0C7P8|LHWL1_ARATH	Transcription factor EMB1444 OS=Arabidopsis thaliana OX=3702 GN=EMB1444 PE=2 SV=1	61.5	GO:0003674;GO:0003700;GO:0005575;GO:0005622;GO:0005623;GO:0005634;GO:0006355;GO:0007275;GO:0008150;GO:0009889;GO:0010468;GO:0010556;GO:0019219;GO:0019222;GO:0022622;GO:0031323;GO:0031326;GO:0032501;GO:0032502;GO:0043226;GO:0043227;GO:0043229;GO:0043231;GO:0044424;GO:0044464;GO:0048364;GO:0048731;GO:0048856;GO:0050789;GO:0050794;GO:0051171;GO:0051252;GO:0060255;GO:0065007;GO:0080090;GO:0099402;GO:…	_	_	None	_
gene10693	1049	gi|747069595|ref|XP_011081597.1|	ylmG homolog protein 2, chloroplastic	83.9	sp|Q9C595|YLMG2_ARATH	YlmG homolog protein 2, chloroplastic OS=Arabidopsis thaliana OX=3702 GN=YLMG2 PE=2 SV=1	66.4	GO:0005575;GO:0005622;GO:0005623;GO:0005737;GO:0009507;GO:0009536;GO:0043226;GO:0043227;GO:0043229;GO:0043231;GO:0044424;GO:0044444;GO:0044464	COG0762	S	K02221	yggT
gene10694	961	gi|661886792|emb|CDP09510.1|	unnamed protein product	84.7	sp|Q55EX9|Y8948_DICDI	Putative methyltransferase DDB_G0268948 OS=Dictyostelium discoideum OX=44689 GN=DDB_G0268948 PE=1 SV=2	41.1	GO:0003674;GO:0003824;GO:0005575;GO:0005622;GO:0005623;GO:0005737;GO:0008150;GO:0008152;GO:0008168;GO:0008757;GO:0016740;GO:0016741;GO:0032259;GO:0044424;GO:0044464	COG0500|KOG3010	Q	None	_
gene10695	1014	gi|661891366|emb|CDP05248.1|	unnamed protein product	68.5	sp|Q9FJ90|ERF25_ARATH	Ethylene-responsive transcription factor ERF025 OS=Arabidopsis thaliana OX=3702 GN=ERF025 PE=2 SV=1	53.9	GO:0001067;GO:0003674;GO:0003676;GO:0003677;GO:0003700;GO:0005488;GO:0006082;GO:0006355;GO:0006790;GO:0006807;GO:0006950;GO:0006952;GO:0008150;GO:0008152;GO:0009605;GO:0009607;GO:0009620;GO:0009889;GO:0009987;GO:0010468;GO:0010556;GO:0016143;GO:0019219;GO:0019222;GO:0019748;GO:0019757;GO:0019760;GO:0031323;GO:0031326;GO:0043207;GO:0043436;GO:0043565;GO:0044212;GO:0044237;GO:0044281;GO:0050789;GO:…	_	_	None	_
gene10696	1080	gi|661899245|emb|CDO97239.1|	unnamed protein product	83.4	sp|Q8VXY4|TIPRL_ARATH	TIP41-like protein OS=Arabidopsis thaliana OX=3702 GN=TIP41L PE=2 SV=1	71.9	GO:0005575;GO:0005622;GO:0005623;GO:0005737;GO:0005829;GO:0044424;GO:0044444;GO:0044464	KOG3224	S	K17607	TIPRL, TIP41
gene10697	1034	_	_	_	_	_	_	_	_	_	_	_
gene10698	1077	gi|661888800|emb|CDP07243.1|	unnamed protein product	60.1	_	_	_	GO:0001067;GO:0003674;GO:0003676;GO:0003677;GO:0003700;GO:0005488;GO:0005575;GO:0005622;GO:0005623;GO:0005634;GO:0005886;GO:0006355;GO:0006950;GO:0006952;GO:0008150;GO:0009605;GO:0009607;GO:0009617;GO:0009889;GO:0009891;GO:0009893;GO:0010468;GO:0010556;GO:0010557;GO:0010604;GO:0010628;GO:0016020;GO:0019219;GO:0019222;GO:0031323;GO:0031325;GO:0031326;GO:0031328;GO:0042742;GO:0043207;GO:0043226;GO:…	_	_	None	_
gene10699	1033	gi|661893297|emb|CDP03106.1|	unnamed protein product	95.1	sp|Q9FJA6|RS33_ARATH	40S ribosomal protein S3-3 OS=Arabidopsis thaliana OX=3702 GN=RPS3C PE=1 SV=1	87.1	GO:0000702;GO:0002181;GO:0003674;GO:0003676;GO:0003677;GO:0003684;GO:0003723;GO:0003729;GO:0003735;GO:0003824;GO:0005198;GO:0005488;GO:0005575;GO:0005622;GO:0005623;GO:0005634;GO:0005730;GO:0005737;GO:0005773;GO:0005774;GO:0005829;GO:0005840;GO:0005844;GO:0005911;GO:0006139;GO:0006259;GO:0006281;GO:0006412;GO:0006518;GO:0006725;GO:0006807;GO:0006950;GO:0006970;GO:0006974;GO:0008150;GO:0008152;GO:…	COG0092|KOG3181	J	K02985	RP-S3e, RPS3
gene107	3188	gi|937546771|ref|YP_009169755.1|	RNA polymerase beta'' subunit (chloroplast)	53.4	sp|Q33C48|RPOC2_NICTO	DNA-directed RNA polymerase subunit beta'' OS=Nicotiana tomentosiformis OX=4098 GN=rpoC2 PE=3 SV=1	51.6	GO:0000428;GO:0005575;GO:0005622;GO:0005623;GO:0005737;GO:0009507;GO:0009536;GO:0030880;GO:0032991;GO:0043226;GO:0043227;GO:0043229;GO:0043231;GO:0044424;GO:0044444;GO:0044464;GO:0061695;GO:1902494;GO:1990234	COG0086	K	K03046	rpoC
gene1070	2001	gi|1040926097|ref|XP_017225067.1|	PREDICTED: wall-associated receptor kinase-like 6	37.6	sp|P07224|PROS_BOVIN	Vitamin K-dependent protein S OS=Bos taurus OX=9913 GN=PROS1 PE=1 SV=1	85.4	GO:0003674;GO:0003824;GO:0004672;GO:0004674;GO:0005575;GO:0005618;GO:0005623;GO:0005886;GO:0006464;GO:0006468;GO:0006793;GO:0006796;GO:0006807;GO:0007154;GO:0007165;GO:0007166;GO:0008150;GO:0008152;GO:0009505;GO:0009987;GO:0016020;GO:0016301;GO:0016310;GO:0016740;GO:0016772;GO:0016773;GO:0019538;GO:0023052;GO:0030312;GO:0036211;GO:0043170;GO:0043412;GO:0044237;GO:0044238;GO:0044260;GO:0044267;GO:…	COG0515	T	_	_
gene10700	1003	gi|1371492659|gb|PSR89063.1|	Transcription factor BEE like	61.8	sp|Q8GZ13|BEE1_ARATH	Transcription factor BEE 1 OS=Arabidopsis thaliana OX=3702 GN=BEE1 PE=2 SV=1	80.8	GO:0003674;GO:0003676;GO:0003677;GO:0003700;GO:0005488;GO:0005575;GO:0005622;GO:0005623;GO:0005634;GO:0006139;GO:0006351;GO:0006355;GO:0006725;GO:0006807;GO:0008150;GO:0008152;GO:0009058;GO:0009059;GO:0009889;GO:0009987;GO:0010467;GO:0010468;GO:0010556;GO:0016070;GO:0018130;GO:0019219;GO:0019222;GO:0019438;GO:0031323;GO:0031326;GO:0032774;GO:0034641;GO:0034645;GO:0034654;GO:0043170;GO:0043226;GO:…	_	_	None	_
gene10701	1018	gi|661885869|emb|CDP10486.1|	unnamed protein product	50.2	sp|Q9SIY3|TTM3_ARATH	Triphosphate tunnel metalloenzyme 3 OS=Arabidopsis thaliana OX=3702 GN=TTM3 PE=1 SV=1	76.9	GO:0003674;GO:0003824;GO:0005575;GO:0005622;GO:0005623;GO:0005634;GO:0007275;GO:0008150;GO:0016462;GO:0016787;GO:0016817;GO:0016818;GO:0016887;GO:0017111;GO:0022622;GO:0032501;GO:0032502;GO:0043226;GO:0043227;GO:0043229;GO:0043231;GO:0044424;GO:0044464;GO:0048364;GO:0048731;GO:0048856;GO:0050355;GO:0099402	_	_	None	_
gene10702	1003	gi|661883071|emb|CDP13279.1|	unnamed protein product	87.8	sp|Q9M022|AIRP2_ARATH	E3 ubiquitin-protein ligase AIRP2 OS=Arabidopsis thaliana OX=3702 GN=AIRP2 PE=1 SV=1	48.0	GO:0000003;GO:0000122;GO:0000151;GO:0000209;GO:0000726;GO:0000781;GO:0001775;GO:0002200;GO:0002204;GO:0002208;GO:0002250;GO:0002252;GO:0002263;GO:0002285;GO:0002312;GO:0002366;GO:0002376;GO:0002377;GO:0002381;GO:0002440;GO:0002443;GO:0002449;GO:0002460;GO:0002520;GO:0002562;GO:0003006;GO:0003674;GO:0003682;GO:0003824;GO:0004842;GO:0005488;GO:0005515;GO:0005575;GO:0005622;GO:0005623;GO:0005634;GO:…	KOG1039	O	None	_
gene10703	1054	_	_	_	sp|A3KMV1|SHKB1_BOVIN	SH3KBP1-binding protein 1 OS=Bos taurus OX=9913 GN=SHKBP1 PE=2 SV=1	99.0	_	_	_	_	_
gene10704	860	_	_	_	sp|Q3ZC46|ID2_BOVIN	DNA-binding protein inhibitor ID-2 OS=Bos taurus OX=9913 GN=ID2 PE=2 SV=1	100.0	_	_	_	_	_
gene10705	1002	gi|661882366|emb|CDP13946.1|	unnamed protein product	96.5	sp|P93798|SNAA_VITVI	Alpha-soluble NSF attachment protein OS=Vitis vinifera OX=29760 PE=2 SV=1	84.7	GO:0000149;GO:0003674;GO:0005483;GO:0005488;GO:0005515;GO:0005575;GO:0005622;GO:0005623;GO:0005737;GO:0005773;GO:0005774;GO:0005886;GO:0005911;GO:0006810;GO:0006886;GO:0008104;GO:0008150;GO:0009506;GO:0009987;GO:0015031;GO:0015833;GO:0016020;GO:0016043;GO:0016192;GO:0019905;GO:0022411;GO:0030054;GO:0031090;GO:0031201;GO:0032984;GO:0032991;GO:0033036;GO:0034613;GO:0035494;GO:0042886;GO:0043226;GO:…	KOG1586	U	K15296	NAPA, SNAPA, SEC17
gene10706	963	gi|1371537698|gb|PSS33674.1|	Vesicle transport v-SNARE like	83.7	sp|Q9LVP9|VTI13_ARATH	Vesicle transport v-SNARE 13 OS=Arabidopsis thaliana OX=3702 GN=VTI13 PE=2 SV=1	71.9	GO:0003674;GO:0005484;GO:0005488;GO:0005515;GO:0005575;GO:0005622;GO:0005623;GO:0005737;GO:0005768;GO:0005770;GO:0005783;GO:0005789;GO:0005794;GO:0005798;GO:0006605;GO:0006623;GO:0006810;GO:0006886;GO:0006888;GO:0006892;GO:0006896;GO:0006906;GO:0006996;GO:0007034;GO:0008104;GO:0008150;GO:0009987;GO:0010008;GO:0012505;GO:0012506;GO:0012507;GO:0015031;GO:0015833;GO:0016020;GO:0016043;GO:0016050;GO:…	KOG1666	U	K08493	VTI1
gene10707	1064	gi|661887217|emb|CDP08997.1|	unnamed protein product	51.8	_	_	_	GO:0005575;GO:0005622;GO:0005623;GO:0005737;GO:0009507;GO:0009536;GO:0043226;GO:0043227;GO:0043229;GO:0043231;GO:0044424;GO:0044444;GO:0044464	_	_	None	_
gene10708	1025	gi|661897845|emb|CDO97812.1|	unnamed protein product	66.2	sp|F4HV65|DRMH4_ARATH	Dormancy-associated protein homolog 4 OS=Arabidopsis thaliana OX=3702 GN=At1g54070 PE=3 SV=1	75.0	_	_	_	None	_
gene10709	1073	gi|661895283|emb|CDP01088.1|	unnamed protein product	76.5	sp|Q9ZPE7|EXO_ARATH	Protein EXORDIUM OS=Arabidopsis thaliana OX=3702 GN=EXO PE=2 SV=1	57.3	GO:0002239;GO:0005575;GO:0005618;GO:0005622;GO:0005623;GO:0005737;GO:0005794;GO:0005829;GO:0005911;GO:0008150;GO:0009505;GO:0009506;GO:0009605;GO:0009607;GO:0012505;GO:0016020;GO:0030054;GO:0030312;GO:0043207;GO:0043226;GO:0043227;GO:0043229;GO:0043231;GO:0044424;GO:0044444;GO:0044464;GO:0050896;GO:0051704;GO:0051707;GO:0055044;GO:0071944	_	_	None	_
gene1071	2006	gi|661898107|emb|CDO98074.1|	unnamed protein product	75.5	sp|Q93ZJ9|MLN51_ARATH	Protein MLN51 homolog OS=Arabidopsis thaliana OX=3702 GN=MLN51 PE=1 SV=1	39.7	GO:0003674;GO:0003676;GO:0003723;GO:0003729;GO:0005488;GO:0005575;GO:0005622;GO:0005623;GO:0005737;GO:0006810;GO:0006811;GO:0006812;GO:0006873;GO:0006875;GO:0008150;GO:0009987;GO:0019725;GO:0030001;GO:0030003;GO:0042592;GO:0043167;GO:0043169;GO:0044424;GO:0044464;GO:0046872;GO:0046914;GO:0046916;GO:0048878;GO:0050801;GO:0051179;GO:0051234;GO:0055065;GO:0055076;GO:0055080;GO:0055082;GO:0065007;GO:…	_	_	None	_
gene10710	1055	gi|661897061|emb|CDO98773.1|	unnamed protein product	40.6	_	_	_	GO:0000166;GO:0003674;GO:0005488;GO:0005575;GO:0005623;GO:0005886;GO:0008144;GO:0016020;GO:0016208;GO:0017076;GO:0030554;GO:0032553;GO:0032555;GO:0032559;GO:0036094;GO:0043167;GO:0043168;GO:0043169;GO:0044464;GO:0071944;GO:0097159;GO:0097367;GO:1901265;GO:1901363	_	_	None	_
gene10711	1025	gi|661890442|emb|CDP05939.1|	unnamed protein product	72.4	sp|Q38740|SBP2_ANTMA	Squamosa promoter-binding protein 2 OS=Antirrhinum majus OX=4151 GN=SBP2 PE=2 SV=1	72.3	GO:0003674;GO:0003700;GO:0006355;GO:0008150;GO:0009889;GO:0010321;GO:0010468;GO:0010556;GO:0019219;GO:0019222;GO:0031323;GO:0031326;GO:0048580;GO:0050789;GO:0050793;GO:0050794;GO:0051171;GO:0051239;GO:0051252;GO:0060255;GO:0065007;GO:0080090;GO:0140110;GO:1903506;GO:2000026;GO:2000112;GO:2001141	_	_	None	_
gene10712	1060	gi|242076216|ref|XP_002448044.1|	N-acetylglucosaminyl-phosphatidylinositol de-N-acetylase	40.8	sp|A6QQ24|PIGL_BOVIN	N-acetylglucosaminyl-phosphatidylinositol de-N-acetylase OS=Bos taurus OX=9913 GN=PIGL PE=2 SV=1	95.8	GO:0000225;GO:0003674;GO:0003824;GO:0005575;GO:0005622;GO:0005623;GO:0005737;GO:0005783;GO:0005789;GO:0006464;GO:0006497;GO:0006505;GO:0006506;GO:0006629;GO:0006643;GO:0006644;GO:0006650;GO:0006661;GO:0006664;GO:0006793;GO:0006796;GO:0006807;GO:0008150;GO:0008152;GO:0008610;GO:0008654;GO:0009058;GO:0009059;GO:0009247;GO:0009987;GO:0012505;GO:0016020;GO:0016021;GO:0016254;GO:0016787;GO:0016810;GO:…	COG2120|KOG3332	M	K03434	PIGL
gene10713	815	_	_	_	_	_	_	_	_	_	_	_
gene10714	1025	gi|1150099558|ref|XP_020235722.1|	protein SCO1 homolog 1, mitochondrial	48.1	sp|A6H784|SCO2_BOVIN	Protein SCO2 homolog, mitochondrial OS=Bos taurus OX=9913 GN=SCO2 PE=2 SV=1	80.5	GO:0000003;GO:0003006;GO:0003674;GO:0005488;GO:0005507;GO:0005575;GO:0005622;GO:0005623;GO:0005737;GO:0005739;GO:0006996;GO:0007005;GO:0007275;GO:0008150;GO:0008535;GO:0009790;GO:0009791;GO:0009793;GO:0009987;GO:0010154;GO:0016043;GO:0017004;GO:0022414;GO:0022607;GO:0032501;GO:0032502;GO:0033108;GO:0033617;GO:0034622;GO:0043167;GO:0043169;GO:0043226;GO:0043227;GO:0043229;GO:0043231;GO:0043933;GO:…	COG1999|KOG2792	C	K07152	SCO1_2
gene10715	852	_	_	_	_	_	_	_	_	_	_	_
gene10716	959	gi|1271079236|gb|PHT79189.1|	hypothetical protein T459_17241	45.2	sp|Q8WWP7|GIMA1_HUMAN	GTPase IMAP family member 1 OS=Homo sapiens OX=9606 GN=GIMAP1 PE=1 SV=1	67.2	GO:0000166;GO:0001882;GO:0001883;GO:0003674;GO:0003824;GO:0003924;GO:0005488;GO:0005515;GO:0005525;GO:0005575;GO:0005622;GO:0005623;GO:0005634;GO:0005654;GO:0005737;GO:0005811;GO:0005829;GO:0006139;GO:0006163;GO:0006725;GO:0006753;GO:0006793;GO:0006796;GO:0006807;GO:0008150;GO:0008152;GO:0009116;GO:0009117;GO:0009119;GO:0009141;GO:0009144;GO:0009150;GO:0009199;GO:0009205;GO:0009259;GO:0009605;GO:…	_	_	None	_
gene10717	1026	gi|661893874|emb|CDP02315.1|	unnamed protein product	67.9	sp|Q9C909|RBG5_ARATH	Glycine-rich RNA-binding protein 5, mitochondrial OS=Arabidopsis thaliana OX=3702 GN=RBG5 PE=1 SV=1	60.7	GO:0000166;GO:0000959;GO:0003674;GO:0003676;GO:0003677;GO:0003697;GO:0003723;GO:0003729;GO:0005488;GO:0005507;GO:0005515;GO:0005524;GO:0005575;GO:0005622;GO:0005623;GO:0005737;GO:0005739;GO:0006139;GO:0006725;GO:0006807;GO:0008144;GO:0008150;GO:0008152;GO:0009451;GO:0009987;GO:0016070;GO:0016071;GO:0016553;GO:0016554;GO:0016556;GO:0017076;GO:0030554;GO:0032553;GO:0032555;GO:0032559;GO:0034641;GO:…	KOG0118	A	K12741	HNRNPA1_3
gene10718	805	gi|661889033|emb|CDP07476.1|	unnamed protein product	90.8	_	_	_	GO:0005575;GO:0005622;GO:0005623;GO:0005634;GO:0043226;GO:0043227;GO:0043229;GO:0043231;GO:0044424;GO:0044464	_	_	None	_
gene10719	1066	gi|1336387536|gb|POF11815.1|	hypothetical protein CFP56_47392	55.8	_	_	_	_	_	_	None	_
gene1072	2245	gi|661895981|emb|CDP00559.1|	unnamed protein product	58.6	sp|Q9C658|DCP5_ARATH	Protein decapping 5 OS=Arabidopsis thaliana OX=3702 GN=DCP5 PE=1 SV=1	39.2	GO:0000932;GO:0000956;GO:0003674;GO:0003676;GO:0003723;GO:0003729;GO:0005488;GO:0005515;GO:0005575;GO:0005622;GO:0005623;GO:0005737;GO:0005829;GO:0006139;GO:0006401;GO:0006402;GO:0006417;GO:0006725;GO:0006807;GO:0006996;GO:0008150;GO:0008152;GO:0009056;GO:0009057;GO:0009889;GO:0009890;GO:0009892;GO:0009987;GO:0010468;GO:0010556;GO:0010558;GO:0010603;GO:0010605;GO:0010606;GO:0010608;GO:0010629;GO:…	KOG1073	U	K18749	LSM14, RAP55, SCD6
gene10720	1049	gi|661894854|emb|CDP01853.1|	unnamed protein product	83.9	sp|Q43872|PER64_ARATH	Peroxidase 64 OS=Arabidopsis thaliana OX=3702 GN=PER64 PE=1 SV=1	65.4	GO:0003674;GO:0003824;GO:0004601;GO:0005575;GO:0005618;GO:0005623;GO:0005911;GO:0008150;GO:0008152;GO:0009505;GO:0009506;GO:0009636;GO:0009664;GO:0009987;GO:0016043;GO:0016209;GO:0016491;GO:0016684;GO:0030054;GO:0030312;GO:0042221;GO:0044464;GO:0045229;GO:0050896;GO:0051716;GO:0055044;GO:0055114;GO:0070887;GO:0071554;GO:0071555;GO:0071669;GO:0071840;GO:0071944;GO:0097237;GO:0098754;GO:0098869;GO:…	_	_	K00430	E1.11.1.7
gene10721	1029	gi|661897168|emb|CDO98880.1|	unnamed protein product	81.3	sp|O57734|ALAXL_PYRHO	Alanyl-tRNA editing protein AlaX-L OS=Pyrococcus horikoshii (strain ATCC 700860 / DSM 12428 / JCM 9974 / NBRC 100139 / OT-3) OX=70601 GN=alaXL PE=3 SV=1	29.5	GO:0000049;GO:0003674;GO:0003676;GO:0003723;GO:0003824;GO:0004812;GO:0004813;GO:0005488;GO:0006082;GO:0006139;GO:0006396;GO:0006399;GO:0006400;GO:0006412;GO:0006418;GO:0006419;GO:0006518;GO:0006520;GO:0006725;GO:0006807;GO:0008033;GO:0008150;GO:0008152;GO:0009058;GO:0009059;GO:0009451;GO:0009987;GO:0010467;GO:0016070;GO:0016597;GO:0016874;GO:0016875;GO:0019538;GO:0019752;GO:0031406;GO:0034470;GO:…	COG0013|KOG0188	J	None	_
gene10722	1043	gi|568837106|ref|XP_006472571.1|	14-3-3-like protein isoform X2	89.8	sp|P93211|14336_SOLLC	14-3-3 protein 6 OS=Solanum lycopersicum OX=4081 GN=TFT6 PE=2 SV=2	87.2	GO:0005575;GO:0005622;GO:0005623;GO:0005737;GO:0005773;GO:0005774;GO:0005794;GO:0005829;GO:0005886;GO:0007154;GO:0007165;GO:0008150;GO:0009719;GO:0009725;GO:0009741;GO:0009742;GO:0009755;GO:0009987;GO:0010033;GO:0012505;GO:0014070;GO:0016020;GO:0019222;GO:0023052;GO:0031090;GO:0032870;GO:0033993;GO:0042221;GO:0043226;GO:0043227;GO:0043229;GO:0043231;GO:0043401;GO:0044422;GO:0044424;GO:0044437;GO:…	COG5040|KOG0841	O	K06630	YWHAE
gene10723	1061	_	_	_	sp|A5PJY4|TM138_BOVIN	Transmembrane protein 138 OS=Bos taurus OX=9913 GN=TMEM138 PE=2 SV=1	95.7	_	_	_	_	_
gene10724	1071	_	_	_	sp|Q6P9X4|TP4A2_RAT	Protein tyrosine phosphatase type IVA 2 OS=Rattus norvegicus OX=10116 GN=Ptp4a2 PE=2 SV=1	100.0	_	_	_	K18041	PTP4A
gene10725	1072	_	_	_	_	_	_	_	_	_	_	_
gene10726	974	gi|1179542931|ref|XP_020692467.1|	enolase 2	81.0	sp|P13929|ENOB_HUMAN	Beta-enolase OS=Homo sapiens OX=9606 GN=ENO3 PE=1 SV=5	99.1	GO:0001101;GO:0003674;GO:0003676;GO:0003677;GO:0003824;GO:0004634;GO:0005488;GO:0005507;GO:0005575;GO:0005576;GO:0005622;GO:0005623;GO:0005634;GO:0005737;GO:0005739;GO:0005740;GO:0005829;GO:0005886;GO:0005911;GO:0006950;GO:0006970;GO:0008150;GO:0009266;GO:0009314;GO:0009409;GO:0009416;GO:0009506;GO:0009507;GO:0009536;GO:0009628;GO:0009651;GO:0009719;GO:0009725;GO:0009737;GO:0010033;GO:0010035;GO:…	COG0148|KOG2670	G	K01689	ENO, eno
gene10727	1000	_	_	_	sp|Q9H840|GEMI7_HUMAN	Gem-associated protein 7 OS=Homo sapiens OX=9606 GN=GEMIN7 PE=1 SV=1	83.2	_	_	_	_	_
gene10728	953	gi|661888113|emb|CDP08230.1|	unnamed protein product	95.2	_	_	_	GO:0000322;GO:0000323;GO:0000325;GO:0000326;GO:0001101;GO:0003674;GO:0003824;GO:0004175;GO:0004197;GO:0005575;GO:0005622;GO:0005623;GO:0005737;GO:0005773;GO:0006508;GO:0006624;GO:0006807;GO:0006950;GO:0007275;GO:0007568;GO:0008150;GO:0008152;GO:0008233;GO:0008234;GO:0009056;GO:0009057;GO:0009611;GO:0009719;GO:0009723;GO:0009725;GO:0009751;GO:0009753;GO:0009987;GO:0010033;GO:0010150;GO:0010467;GO:…	_	_	None	_
gene10729	986	gi|661883016|emb|CDP13224.1|	unnamed protein product	76.4	_	_	_	GO:0000060;GO:0001101;GO:0003674;GO:0005048;GO:0005215;GO:0005488;GO:0005575;GO:0005622;GO:0005623;GO:0005634;GO:0005635;GO:0005737;GO:0006606;GO:0006607;GO:0006610;GO:0006810;GO:0006886;GO:0006913;GO:0008104;GO:0008139;GO:0008150;GO:0008565;GO:0009719;GO:0009987;GO:0010033;GO:0010243;GO:0012505;GO:0015031;GO:0015833;GO:0016020;GO:0017038;GO:0031090;GO:0031965;GO:0031967;GO:0031974;GO:0031975;GO:…	_	_	None	_
gene1073	2235	gi|1279031843|ref|XP_022855098.1|	mitogen-activated protein kinase kinase kinase 1-like isoform X1	61.5	sp|Q39008|M3K1_ARATH	Mitogen-activated protein kinase kinase kinase 1 OS=Arabidopsis thaliana OX=3702 GN=MEKK1 PE=1 SV=2	46.2	GO:0000165;GO:0000186;GO:0001932;GO:0001934;GO:0003674;GO:0003824;GO:0004672;GO:0004674;GO:0004709;GO:0005575;GO:0005622;GO:0005623;GO:0005737;GO:0005886;GO:0006464;GO:0006468;GO:0006793;GO:0006796;GO:0006807;GO:0006950;GO:0007154;GO:0007165;GO:0007346;GO:0008150;GO:0008152;GO:0009893;GO:0009966;GO:0009967;GO:0009987;GO:0010033;GO:0010200;GO:0010243;GO:0010562;GO:0010604;GO:0010646;GO:0010647;GO:…	KOG0198	T	K13414	MEKK1P
gene10730	1017	gi|661896055|emb|CDP00633.1|	unnamed protein product	62.7	_	_	_	_	_	_	None	_
gene10731	964	gi|697109247|ref|XP_009608479.1|	PREDICTED: uncharacterized protein LOC104102471	66.1	_	_	_	_	KOG1886	K	None	_
gene10732	1026	gi|661879298|emb|CDP17007.1|	unnamed protein product	76.5	sp|Q3E870|SDH7B_ARATH	Succinate dehydrogenase subunit 7B, mitochondrial OS=Arabidopsis thaliana OX=3702 GN=SDH7B PE=1 SV=1	60.4	GO:0003674;GO:0005488;GO:0005515;GO:0005575;GO:0005576;GO:0005622;GO:0005623;GO:0005737;GO:0005739;GO:0005740;GO:0005743;GO:0005746;GO:0005749;GO:0016020;GO:0019866;GO:0031090;GO:0031966;GO:0031967;GO:0031975;GO:0032991;GO:0043226;GO:0043227;GO:0043229;GO:0043231;GO:0043495;GO:0044422;GO:0044424;GO:0044425;GO:0044429;GO:0044444;GO:0044446;GO:0044455;GO:0044464;GO:0045257;GO:0045273;GO:0045281;GO:…	_	_	None	_
gene10733	992	gi|661879080|emb|CDP17205.1|	unnamed protein product	95.0	sp|Q86KL4|MCTS1_DICDI	Malignant T-cell-amplified sequence 1 homolog OS=Dictyostelium discoideum OX=44689 GN=mcts1 PE=3 SV=1	55.1	GO:0001731;GO:0002181;GO:0002183;GO:0002188;GO:0005575;GO:0005622;GO:0005623;GO:0005737;GO:0005829;GO:0005886;GO:0006412;GO:0006413;GO:0006518;GO:0006807;GO:0006996;GO:0008150;GO:0008152;GO:0008284;GO:0009058;GO:0009059;GO:0009987;GO:0010467;GO:0016020;GO:0016032;GO:0016043;GO:0019080;GO:0019081;GO:0019538;GO:0022411;GO:0022607;GO:0022613;GO:0022618;GO:0032790;GO:0032984;GO:0032988;GO:0034622;GO:…	COG2016|KOG2523	J	K07575	K07575
gene10734	1019	gi|659100237|ref|XP_008450996.1|	PREDICTED: 2-oxoisovalerate dehydrogenase subunit beta 1, mitochondrial	71.6	sp|P21839|ODBB_BOVIN	2-oxoisovalerate dehydrogenase subunit beta, mitochondrial OS=Bos taurus OX=9913 GN=BCKDHB PE=1 SV=2	99.6	GO:0005575;GO:0005622;GO:0005623;GO:0005737;GO:0005739;GO:0005759;GO:0005947;GO:0006082;GO:0006520;GO:0006807;GO:0006950;GO:0007154;GO:0008150;GO:0008152;GO:0009056;GO:0009063;GO:0009081;GO:0009083;GO:0009267;GO:0009314;GO:0009416;GO:0009605;GO:0009628;GO:0009642;GO:0009646;GO:0009743;GO:0009744;GO:0009987;GO:0009991;GO:0010033;GO:0016054;GO:0019752;GO:0030062;GO:0031667;GO:0031668;GO:0031669;GO:…	COG0022|KOG0525	C	K00167	BCKDHB, bkdA2
gene10735	949	_	_	_	sp|Q9XSC6|KCRM_BOVIN	Creatine kinase M-type OS=Bos taurus OX=9913 GN=CKM PE=1 SV=2	97.4	_	_	_	_	_
gene10736	1011	_	_	_	_	_	_	_	_	_	_	_
gene10737	1059	_	_	_	sp|Q8NEY1|NAV1_HUMAN	Neuron navigator 1 OS=Homo sapiens OX=9606 GN=NAV1 PE=1 SV=2	98.0	_	_	_	_	_
gene10738	960	gi|661894052|emb|CDP02493.1|	unnamed protein product	77.2	_	_	_	GO:0003674;GO:0003676;GO:0003723;GO:0003824;GO:0004518;GO:0004519;GO:0005488;GO:0005575;GO:0005622;GO:0005623;GO:0006139;GO:0006725;GO:0006807;GO:0008150;GO:0008152;GO:0009451;GO:0009987;GO:0016070;GO:0016787;GO:0016788;GO:0034641;GO:0043170;GO:0043226;GO:0043227;GO:0043229;GO:0043231;GO:0043412;GO:0044237;GO:0044238;GO:0044424;GO:0044464;GO:0046483;GO:0071704;GO:0090304;GO:0090305;GO:0097159;GO:…	KOG4197	S	None	_
gene10739	1033	gi|1276236464|gb|PIM99426.1|	Translation initiation factor 3, subunit g (eIF-3g)	84.0	sp|Q28CY2|EIF3G_XENTR	Eukaryotic translation initiation factor 3 subunit G OS=Xenopus tropicalis OX=8364 GN=eif3g PE=2 SV=1	39.5	GO:0005575;GO:0005622;GO:0005623;GO:0005737;GO:0005852;GO:0006412;GO:0006413;GO:0006518;GO:0006807;GO:0008150;GO:0008152;GO:0009058;GO:0009059;GO:0009987;GO:0010467;GO:0019538;GO:0032991;GO:0034641;GO:0034645;GO:0043043;GO:0043170;GO:0043603;GO:0043604;GO:0044237;GO:0044238;GO:0044249;GO:0044260;GO:0044267;GO:0044271;GO:0044424;GO:0044444;GO:0044464;GO:0071704;GO:1901564;GO:1901566;GO:1901576	KOG0122	J	K03248	EIF3G
gene1074	2190	gi|743903050|ref|XP_011044872.1|	PREDICTED: calcineurin subunit B isoform X2	36.5	sp|Q5R7F0|CHP1_PONAB	Calcineurin B homologous protein 1 OS=Pongo abelii OX=9601 GN=CHP1 PE=2 SV=3	100.0	GO:0000003;GO:0001505;GO:0001525;GO:0001568;GO:0001569;GO:0001763;GO:0001837;GO:0001944;GO:0002009;GO:0002682;GO:0002764;GO:0002768;GO:0003674;GO:0003824;GO:0004721;GO:0004722;GO:0004723;GO:0005488;GO:0005509;GO:0005515;GO:0005516;GO:0005575;GO:0005622;GO:0005623;GO:0005634;GO:0005654;GO:0005737;GO:0005829;GO:0005886;GO:0005955;GO:0005975;GO:0005976;GO:0005977;GO:0006073;GO:0006091;GO:0006112;GO:…	COG5126|KOG0034	T	K06268	PPP3R, CNB
gene10740	1052	gi|1150110486|ref|XP_020202740.1|	protein LURP-one-related 10-like	62.4	sp|Q9LZX1|LOR15_ARATH	Protein LURP-one-related 15 OS=Arabidopsis thaliana OX=3702 GN=At5g01750 PE=1 SV=1	55.2	GO:0001101;GO:0006950;GO:0006952;GO:0008150;GO:0009605;GO:0009607;GO:0009620;GO:0009719;GO:0009725;GO:0009751;GO:0010033;GO:0014070;GO:0042221;GO:0042493;GO:0043207;GO:0046677;GO:0050832;GO:0050896;GO:0051704;GO:0051707;GO:0098542;GO:1901700	_	_	None	_
gene10741	1039	gi|661899165|emb|CDO97159.1|	unnamed protein product	69.6	sp|Q9SMN0|CXE12_ARATH	Probable carboxylesterase 12 OS=Arabidopsis thaliana OX=3702 GN=CXE12 PE=1 SV=1	48.6	GO:0003674;GO:0003824;GO:0005575;GO:0005622;GO:0005623;GO:0005737;GO:0005829;GO:0008150;GO:0008152;GO:0009056;GO:0016787;GO:0016788;GO:0044424;GO:0044444;GO:0044464;GO:0052689	COG0657|KOG1515	V	None	_
gene10742	1014	gi|698459750|ref|XP_009781366.1|	PREDICTED: chlorophyll a-b binding protein CP26, chloroplastic	93.8	sp|Q9XF89|CB5_ARATH	Chlorophyll a-b binding protein CP26, chloroplastic OS=Arabidopsis thaliana OX=3702 GN=LHCB5 PE=1 SV=1	91.5	GO:0003674;GO:0005488;GO:0005515;GO:0005575;GO:0005622;GO:0005623;GO:0005737;GO:0006091;GO:0008150;GO:0008152;GO:0009314;GO:0009416;GO:0009503;GO:0009507;GO:0009517;GO:0009521;GO:0009523;GO:0009526;GO:0009532;GO:0009534;GO:0009535;GO:0009536;GO:0009570;GO:0009579;GO:0009628;GO:0009637;GO:0009639;GO:0009765;GO:0009768;GO:0009783;GO:0009941;GO:0009987;GO:0010114;GO:0010196;GO:0010207;GO:0010218;GO:…	_	_	K08916	LHCB5
gene10743	992	gi|685284602|ref|XP_009133205.1|	PREDICTED: aldo-keto reductase family 4 member C9-like	48.5	sp|Q84TF0|AKRCA_ARATH	Aldo-keto reductase family 4 member C10 OS=Arabidopsis thaliana OX=3702 GN=AKR4C10 PE=1 SV=1	43.9	GO:0000166;GO:0001101;GO:0003674;GO:0003824;GO:0004033;GO:0005488;GO:0005575;GO:0005622;GO:0005623;GO:0005737;GO:0006950;GO:0006970;GO:0008106;GO:0008150;GO:0008152;GO:0009266;GO:0009409;GO:0009414;GO:0009415;GO:0009507;GO:0009536;GO:0009628;GO:0009651;GO:0010035;GO:0016229;GO:0016491;GO:0016614;GO:0016616;GO:0036094;GO:0042221;GO:0043167;GO:0043168;GO:0043226;GO:0043227;GO:0043229;GO:0043231;GO:…	COG0656|KOG1577	S	K00011	E1.1.1.21, AKR1
gene10744	764	gi|1025306638|ref|XP_016500773.1|	PREDICTED: homeobox-leucine zipper protein HOX11-like	74.4	sp|P46665|HAT14_ARATH	Homeobox-leucine zipper protein HAT14 OS=Arabidopsis thaliana OX=3702 GN=HAT14 PE=2 SV=3	64.2	GO:0003674;GO:0003700;GO:0006355;GO:0008150;GO:0009889;GO:0010468;GO:0010556;GO:0019219;GO:0019222;GO:0031323;GO:0031326;GO:0050789;GO:0050794;GO:0051171;GO:0051252;GO:0060255;GO:0065007;GO:0080090;GO:0140110;GO:1903506;GO:2000112;GO:2001141	KOG0483	K	K09338	HD-ZIP
gene10745	1057	gi|661898325|emb|CDO98292.1|	unnamed protein product	77.3	_	_	_	GO:0000295;GO:0003674;GO:0005215;GO:0005346;GO:0005347;GO:0005488;GO:0005509;GO:0005575;GO:0005622;GO:0005623;GO:0005737;GO:0005739;GO:0005740;GO:0005743;GO:0006810;GO:0006811;GO:0006820;GO:0006839;GO:0006855;GO:0006862;GO:0006950;GO:0006979;GO:0008150;GO:0008509;GO:0008514;GO:0009987;GO:0010035;GO:0010038;GO:0010941;GO:0015075;GO:0015215;GO:0015216;GO:0015217;GO:0015238;GO:0015605;GO:0015711;GO:…	_	_	None	_
gene10746	975	gi|661896911|emb|CDP00100.1|	unnamed protein product	76.6	sp|Q9LHP2|SL30A_ARATH	Serine/arginine-rich SC35-like splicing factor SCL30A OS=Arabidopsis thaliana OX=3702 GN=SCL30A PE=1 SV=1	58.6	GO:0000244;GO:0000245;GO:0000375;GO:0000377;GO:0000381;GO:0000387;GO:0000395;GO:0000398;GO:0003674;GO:0003676;GO:0003723;GO:0003729;GO:0005488;GO:0005515;GO:0005575;GO:0005622;GO:0005623;GO:0005634;GO:0005654;GO:0006139;GO:0006376;GO:0006396;GO:0006397;GO:0006725;GO:0006807;GO:0006950;GO:0006979;GO:0008150;GO:0008152;GO:0008380;GO:0009892;GO:0009987;GO:0010467;GO:0010468;GO:0010605;GO:0010629;GO:…	KOG0118	A	K12900	FUSIP1
gene10747	1055	gi|661877411|emb|CDP18716.1|	unnamed protein product	71.6	_	_	_	GO:0003674;GO:0003824;GO:0005575;GO:0005622;GO:0005623;GO:0005737;GO:0005739;GO:0005759;GO:0005975;GO:0006629;GO:0006644;GO:0006650;GO:0006655;GO:0006793;GO:0006796;GO:0006996;GO:0007005;GO:0007006;GO:0008150;GO:0008152;GO:0008610;GO:0008654;GO:0008962;GO:0009058;GO:0009987;GO:0016043;GO:0016311;GO:0016787;GO:0016788;GO:0016791;GO:0019637;GO:0031974;GO:0032048;GO:0032049;GO:0042578;GO:0043226;GO:…	COG1011|KOG2961	S	K01094	GEP4
gene10748	1010	gi|661886501|emb|CDP09865.1|	unnamed protein product	73.3	sp|Q8GW78|CLPT2_ARATH	ATP-dependent Clp protease ATP-binding subunit CLPT2, chloroplastic OS=Arabidopsis thaliana OX=3702 GN=CLPT2 PE=1 SV=1	60.5	GO:0003674;GO:0005488;GO:0005515;GO:0005575;GO:0005622;GO:0005623;GO:0005737;GO:0009507;GO:0009526;GO:0009532;GO:0009536;GO:0009570;GO:0009941;GO:0019899;GO:0019900;GO:0019901;GO:0031967;GO:0031975;GO:0043226;GO:0043227;GO:0043229;GO:0043231;GO:0043424;GO:0044422;GO:0044424;GO:0044434;GO:0044435;GO:0044444;GO:0044446;GO:0044464	COG0542	O	None	_
gene10749	1062	gi|661885140|emb|CDP11280.1|	unnamed protein product	54.2	_	_	_	GO:0000375;GO:0000377;GO:0000398;GO:0003674;GO:0003676;GO:0003723;GO:0003724;GO:0003729;GO:0003824;GO:0004004;GO:0004386;GO:0005488;GO:0005575;GO:0005622;GO:0005623;GO:0005634;GO:0005681;GO:0005737;GO:0005739;GO:0005829;GO:0005911;GO:0006139;GO:0006396;GO:0006397;GO:0006725;GO:0006807;GO:0008026;GO:0008150;GO:0008152;GO:0008186;GO:0008380;GO:0009506;GO:0009987;GO:0010467;GO:0016070;GO:0016071;GO:…	COG4886	T	None	_
gene1075	2219	_	_	_	sp|Q258K2|MYH9_CANLF	Myosin-9 OS=Canis lupus familiaris OX=9615 GN=MYH9 PE=2 SV=1	82.1	_	_	_	_	_
gene10750	1052	gi|661899638|emb|CDO97632.1|	unnamed protein product	96.0	sp|Q9ZRE2|RABD1_ARATH	Ras-related protein RABD1 OS=Arabidopsis thaliana OX=3702 GN=RABD1 PE=1 SV=1	85.2	GO:0000139;GO:0003674;GO:0005488;GO:0005515;GO:0005575;GO:0005622;GO:0005623;GO:0005737;GO:0005794;GO:0005802;GO:0005886;GO:0006810;GO:0006888;GO:0008092;GO:0008150;GO:0012505;GO:0016020;GO:0016192;GO:0017022;GO:0030742;GO:0031090;GO:0031984;GO:0032029;GO:0032036;GO:0032588;GO:0043226;GO:0043227;GO:0043229;GO:0043231;GO:0044422;GO:0044424;GO:0044431;GO:0044444;GO:0044446;GO:0044464;GO:0046907;GO:…	KOG0084	U	K07874	RAB1A
gene10751	1001	gi|971515835|dbj|GAQ82368.1|	putative endoribonuclease	47.6	sp|P80601|RIDA_CAPHI	2-iminobutanoate/2-iminopropanoate deaminase OS=Capra hircus OX=9925 GN=RIDA PE=1 SV=3	75.0	GO:0003674;GO:0003824;GO:0005575;GO:0005622;GO:0005623;GO:0005737;GO:0005739;GO:0005773;GO:0006082;GO:0006520;GO:0006807;GO:0008150;GO:0008152;GO:0008652;GO:0009058;GO:0009081;GO:0009082;GO:0009507;GO:0009526;GO:0009532;GO:0009536;GO:0009570;GO:0009579;GO:0009941;GO:0009987;GO:0010035;GO:0010038;GO:0016053;GO:0016787;GO:0019239;GO:0019752;GO:0031967;GO:0031975;GO:0042221;GO:0043226;GO:0043227;GO:…	COG0251|KOG2317	J	None	_
gene10752	961	_	_	_	_	_	_	_	_	_	_	_
gene10753	1286	gi|661899212|emb|CDO97206.1|	unnamed protein product	43.6	sp|F4JNL3|RDL6_ARATH	Probable cysteine protease RDL6 OS=Arabidopsis thaliana OX=3702 GN=RDL6 PE=3 SV=1	39.0	GO:0000323;GO:0000932;GO:0003674;GO:0003824;GO:0004175;GO:0004197;GO:0004842;GO:0005575;GO:0005576;GO:0005615;GO:0005622;GO:0005623;GO:0005634;GO:0005737;GO:0005764;GO:0005773;GO:0005829;GO:0005911;GO:0006464;GO:0006508;GO:0006511;GO:0006807;GO:0006950;GO:0006952;GO:0007275;GO:0008150;GO:0008152;GO:0008233;GO:0008234;GO:0009056;GO:0009057;GO:0009506;GO:0009507;GO:0009536;GO:0009555;GO:0009605;GO:…	COG4870|KOG1543|KOG4296	O	None	_
gene10754	1239	_	_	_	_	_	_	_	_	_	_	_
gene10755	989	gi|661878650|emb|CDP17606.1|	unnamed protein product	83.4	sp|P46486|PSAF_FLATR	Photosystem I reaction center subunit III, chloroplastic OS=Flaveria trinervia OX=4227 GN=PSAF PE=2 SV=1	71.4	GO:0003674;GO:0005488;GO:0005515;GO:0005575;GO:0005622;GO:0005623;GO:0005737;GO:0009507;GO:0009526;GO:0009532;GO:0009534;GO:0009535;GO:0009536;GO:0009543;GO:0009570;GO:0009579;GO:0009941;GO:0010287;GO:0016020;GO:0019904;GO:0031967;GO:0031975;GO:0031976;GO:0031977;GO:0031978;GO:0031984;GO:0034357;GO:0042651;GO:0043226;GO:0043227;GO:0043229;GO:0043231;GO:0044422;GO:0044424;GO:0044434;GO:0044435;GO:…	_	_	K02694	psaF
gene10756	1048	gi|661879247|emb|CDP17107.1|	unnamed protein product	69.7	sp|P35338|PGLR2_MAIZE	Exopolygalacturonase OS=Zea mays OX=4577 GN=PG9 PE=2 SV=1	47.4	GO:0003674;GO:0003824;GO:0004553;GO:0004650;GO:0005575;GO:0005576;GO:0005618;GO:0005623;GO:0016787;GO:0016798;GO:0030312;GO:0044464;GO:0071944	COG5434	G	K01213	E3.2.1.67
gene10757	1045	gi|661875522|emb|CDP20054.1|	unnamed protein product	92.3	sp|Q05609|CTR1_ARATH	Serine/threonine-protein kinase CTR1 OS=Arabidopsis thaliana OX=3702 GN=CTR1 PE=1 SV=1	40.9	GO:0001666;GO:0003674;GO:0003824;GO:0004672;GO:0004674;GO:0004712;GO:0005575;GO:0005622;GO:0005623;GO:0005737;GO:0005783;GO:0005789;GO:0006082;GO:0006464;GO:0006468;GO:0006629;GO:0006720;GO:0006721;GO:0006793;GO:0006796;GO:0006807;GO:0006950;GO:0007154;GO:0007165;GO:0008150;GO:0008152;GO:0008299;GO:0008610;GO:0009058;GO:0009628;GO:0009685;GO:0009686;GO:0009719;GO:0009723;GO:0009725;GO:0009743;GO:…	COG0515|KOG0192	T	None	_
gene10758	1025	_	_	_	sp|Q28852|ATP5L_BOVIN	ATP synthase subunit g, mitochondrial OS=Bos taurus OX=9913 GN=ATP5MG PE=1 SV=3	91.2	_	_	_	_	_
gene10759	1007	_	_	_	sp|Q3SZL5|PIGS_BOVIN	GPI transamidase component PIG-S OS=Bos taurus OX=9913 GN=PIGS PE=2 SV=3	98.6	_	_	_	_	_
gene1076	2186	gi|661892017|emb|CDP04243.1|	unnamed protein product	64.7	sp|Q9SFT7|PBL26_ARATH	Probable serine/threonine-protein kinase PBL26 OS=Arabidopsis thaliana OX=3702 GN=PBL26 PE=2 SV=1	62.4	GO:0000003;GO:0003006;GO:0003674;GO:0003824;GO:0004672;GO:0004674;GO:0004675;GO:0004888;GO:0005575;GO:0005622;GO:0005623;GO:0005737;GO:0005886;GO:0006464;GO:0006468;GO:0006793;GO:0006796;GO:0006807;GO:0006935;GO:0007154;GO:0007165;GO:0007166;GO:0007167;GO:0007178;GO:0008150;GO:0008152;GO:0009605;GO:0009856;GO:0009987;GO:0010183;GO:0016020;GO:0016301;GO:0016310;GO:0016740;GO:0016772;GO:0016773;GO:…	COG0515|KOG1187	T	K04733	IRAK4
gene10760	950	gi|1023966586|gb|KZV14943.1|	phytosulfokines 6-like	65.1	sp|O81277|PSK5_ORYSJ	Phytosulfokines 5 OS=Oryza sativa subsp. japonica OX=39947 GN=PSK5 PE=1 SV=1	55.8	_	_	_	None	_
gene10761	1022	gi|1371539019|gb|PSS34955.1|	Lectin-receptor kinase	60.3	sp|O80939|LRK41_ARATH	L-type lectin-domain containing receptor kinase IV.1 OS=Arabidopsis thaliana OX=3702 GN=LECRK41 PE=2 SV=1	54.6	GO:0001101;GO:0002229;GO:0002239;GO:0005575;GO:0005623;GO:0005886;GO:0006950;GO:0006952;GO:0007275;GO:0008150;GO:0009555;GO:0009605;GO:0009607;GO:0009617;GO:0009719;GO:0009725;GO:0009751;GO:0010033;GO:0014070;GO:0016020;GO:0032501;GO:0032502;GO:0042221;GO:0042493;GO:0042742;GO:0043207;GO:0044464;GO:0046677;GO:0048229;GO:0048856;GO:0050896;GO:0051704;GO:0051707;GO:0071944;GO:0098542;GO:1901700	COG0515	T	None	_
gene10762	1048	gi|661894723|emb|CDP01722.1|	unnamed protein product	81.5	sp|Q9SSE9|JMJ25_ARATH	Lysine-specific demethylase JMJ25 OS=Arabidopsis thaliana OX=3702 GN=JMJ25 PE=1 SV=1	70.1	GO:0000785;GO:0000976;GO:0001067;GO:0003674;GO:0003676;GO:0003677;GO:0003682;GO:0003690;GO:0003824;GO:0005102;GO:0005488;GO:0005506;GO:0005515;GO:0005575;GO:0005622;GO:0005623;GO:0005634;GO:0005654;GO:0005694;GO:0006081;GO:0006325;GO:0006355;GO:0006464;GO:0006482;GO:0006807;GO:0006996;GO:0007154;GO:0007165;GO:0008134;GO:0008150;GO:0008152;GO:0008214;GO:0009058;GO:0009719;GO:0009725;GO:0009755;GO:…	KOG1356	K	K15601	KDM3
gene10763	1029	gi|661894789|emb|CDP01788.1|	unnamed protein product	72.6	_	_	_	GO:0000149;GO:0002791;GO:0003674;GO:0005096;GO:0005488;GO:0005515;GO:0005575;GO:0005622;GO:0005623;GO:0005737;GO:0005886;GO:0008047;GO:0008150;GO:0012505;GO:0016020;GO:0017016;GO:0017075;GO:0017137;GO:0017157;GO:0019899;GO:0019905;GO:0030141;GO:0030234;GO:0030695;GO:0031267;GO:0031410;GO:0031982;GO:0032879;GO:0032880;GO:0043085;GO:0043087;GO:0043226;GO:0043227;GO:0043229;GO:0043547;GO:0044093;GO:…	KOG1983	U	None	_
gene10764	932	gi|661891337|emb|CDP05219.1|	unnamed protein product	83.3	sp|Q9M2Z4|MSBP2_ARATH	Membrane steroid-binding protein 2 OS=Arabidopsis thaliana OX=3702 GN=MSBP2 PE=1 SV=1	72.8	GO:0001558;GO:0003674;GO:0005488;GO:0005496;GO:0005515;GO:0005575;GO:0005622;GO:0005623;GO:0005634;GO:0005737;GO:0005783;GO:0005794;GO:0005886;GO:0008150;GO:0008289;GO:0009507;GO:0009534;GO:0009535;GO:0009536;GO:0009579;GO:0012505;GO:0016020;GO:0019904;GO:0020037;GO:0030308;GO:0031976;GO:0031984;GO:0034357;GO:0040008;GO:0042651;GO:0043226;GO:0043227;GO:0043229;GO:0043231;GO:0044422;GO:0044424;GO:…	KOG1110	S	K17278	PGRMC1_2
gene10765	1030	gi|290760650|gb|ADD59910.1|	aquaporin	54.7	sp|P25818|TIP11_ARATH	Aquaporin TIP1-1 OS=Arabidopsis thaliana OX=3702 GN=TIP1-1 PE=1 SV=1	80.6	GO:0000325;GO:0003674;GO:0005215;GO:0005372;GO:0005575;GO:0005622;GO:0005623;GO:0005737;GO:0005773;GO:0005774;GO:0005886;GO:0005887;GO:0006810;GO:0006811;GO:0006833;GO:0008150;GO:0009705;GO:0015250;GO:0015267;GO:0015318;GO:0016020;GO:0016021;GO:0022803;GO:0022838;GO:0022857;GO:0031090;GO:0031224;GO:0031226;GO:0034220;GO:0042044;GO:0042807;GO:0043226;GO:0043227;GO:0043229;GO:0043231;GO:0044422;GO:…	COG0580|KOG0223	G	None	_
gene10766	934	gi|661892509|emb|CDP03667.1|	unnamed protein product	84.7	sp|Q9SA63|LFG4_ARATH	Protein LIFEGUARD 4 OS=Arabidopsis thaliana OX=3702 GN=LFG4 PE=2 SV=1	75.0	GO:0000902;GO:0006950;GO:0006952;GO:0007154;GO:0007165;GO:0008150;GO:0009605;GO:0009607;GO:0009620;GO:0009653;GO:0009719;GO:0009725;GO:0009741;GO:0009742;GO:0009755;GO:0009826;GO:0009987;GO:0010033;GO:0010941;GO:0014070;GO:0016043;GO:0016049;GO:0022603;GO:0023052;GO:0032502;GO:0032870;GO:0032989;GO:0033993;GO:0040007;GO:0042221;GO:0043207;GO:0043401;GO:0048519;GO:0048523;GO:0048545;GO:0048589;GO:…	COG0670|KOG2322	T	K06890	K06890
gene10767	1055	gi|1276239043|gb|PIN01028.1|	Mitochondrial/chloroplast ribosomal protein L2	81.7	sp|A0A377|RK2A_COFAR	50S ribosomal protein L2-A, chloroplastic OS=Coffea arabica OX=13443 GN=rpl2-A PE=3 SV=1	97.9	GO:0002181;GO:0003674;GO:0003676;GO:0003723;GO:0003729;GO:0003735;GO:0005198;GO:0005488;GO:0005575;GO:0005622;GO:0005623;GO:0005737;GO:0005829;GO:0005840;GO:0006412;GO:0006518;GO:0006807;GO:0008150;GO:0008152;GO:0009058;GO:0009059;GO:0009507;GO:0009526;GO:0009532;GO:0009536;GO:0009570;GO:0009941;GO:0009987;GO:0010467;GO:0015934;GO:0016020;GO:0019538;GO:0022625;GO:0022626;GO:0031967;GO:0031975;GO:…	COG0090|KOG0438	J	K02886	RP-L2, MRPL2, rplB
gene10768	660	_	_	_	_	_	_	_	_	_	_	_
gene10769	1009	gi|661897253|emb|CDO98965.1|	unnamed protein product	71.8	sp|Q94A20|LFG5_ARATH	BI1-like protein OS=Arabidopsis thaliana OX=3702 GN=LFG5 PE=2 SV=1	62.5	GO:0000902;GO:0006950;GO:0006952;GO:0007154;GO:0007165;GO:0008150;GO:0009605;GO:0009607;GO:0009620;GO:0009653;GO:0009719;GO:0009725;GO:0009741;GO:0009742;GO:0009755;GO:0009826;GO:0009987;GO:0010033;GO:0010941;GO:0014070;GO:0016043;GO:0016049;GO:0022603;GO:0023052;GO:0032502;GO:0032870;GO:0032989;GO:0033993;GO:0040007;GO:0042221;GO:0043207;GO:0043401;GO:0048519;GO:0048523;GO:0048545;GO:0048589;GO:…	COG0670|KOG2322	T	K06890	K06890
gene1077	2101	gi|1371511095|gb|PSS07263.1|	D-3-phosphoglycerate dehydrogenase	54.6	sp|O04130|SERA2_ARATH	D-3-phosphoglycerate dehydrogenase 2, chloroplastic OS=Arabidopsis thaliana OX=3702 GN=PGDH2 PE=1 SV=2	49.4	GO:0005575;GO:0005622;GO:0005623;GO:0005634;GO:0005737;GO:0005829;GO:0009507;GO:0009532;GO:0009536;GO:0009570;GO:0043226;GO:0043227;GO:0043229;GO:0043231;GO:0044422;GO:0044424;GO:0044434;GO:0044435;GO:0044444;GO:0044446;GO:0044464	COG0111|KOG0068	E	K00058	serA, PHGDH
gene10770	969	gi|661897117|emb|CDO98829.1|	unnamed protein product	84.0	sp|Q84JZ6|MORF3_ARATH	Multiple organellar RNA editing factor 3, mitochondrial OS=Arabidopsis thaliana OX=3702 GN=MORF3 PE=1 SV=1	74.4	GO:0000959;GO:0003674;GO:0005488;GO:0005575;GO:0005622;GO:0005623;GO:0005737;GO:0005739;GO:0006139;GO:0006725;GO:0006807;GO:0008150;GO:0008152;GO:0009451;GO:0009987;GO:0016070;GO:0016071;GO:0016556;GO:0034641;GO:0043167;GO:0043169;GO:0043170;GO:0043226;GO:0043227;GO:0043229;GO:0043231;GO:0043412;GO:0044237;GO:0044238;GO:0044424;GO:0044444;GO:0044464;GO:0046483;GO:0046872;GO:0046914;GO:0050897;GO:…	_	_	None	_
gene10771	1213	gi|1269967665|ref|XP_022734195.1|	phytanoyl-CoA dioxygenase-like isoform X2	40.8	sp|Q10E49|PAHX1_ORYSJ	Phytanoyl-CoA dioxygenase 1 OS=Oryza sativa subsp. japonica OX=39947 GN=Os03g0708100 PE=2 SV=1	36.1	GO:0003674;GO:0003824;GO:0005575;GO:0005623;GO:0005886;GO:0008150;GO:0008152;GO:0016020;GO:0016491;GO:0016705;GO:0016706;GO:0044464;GO:0048244;GO:0051213;GO:0055114;GO:0071944	COG5285|KOG3290	I	None	_
gene10772	1035	gi|870866313|gb|KMT17309.1|	hypothetical protein BVRB_2g040030	36.8	sp|Q9C544|CM3_ARATH	Chorismate mutase 3, chloroplastic OS=Arabidopsis thaliana OX=3702 GN=CM3 PE=1 SV=1	37.9	GO:0000162;GO:0003674;GO:0003824;GO:0004106;GO:0004601;GO:0005575;GO:0005622;GO:0005623;GO:0005737;GO:0005829;GO:0006082;GO:0006520;GO:0006568;GO:0006576;GO:0006586;GO:0006725;GO:0006807;GO:0006950;GO:0006952;GO:0008150;GO:0008152;GO:0008652;GO:0009058;GO:0009072;GO:0009073;GO:0009308;GO:0009309;GO:0009536;GO:0009605;GO:0009607;GO:0009617;GO:0009636;GO:0009987;GO:0016053;GO:0016209;GO:0016491;GO:…	COG1605|KOG0795	E	None	_
gene10773	1043	gi|971518393|dbj|GAQ79857.1|	coatomer subunit epsilon	53.7	sp|Q28104|COPE_BOVIN	Coatomer subunit epsilon OS=Bos taurus OX=9913 GN=COPE PE=1 SV=3	96.1	GO:0005575;GO:0005622;GO:0005623;GO:0005737;GO:0005773;GO:0005774;GO:0005794;GO:0005798;GO:0005829;GO:0006810;GO:0006888;GO:0006890;GO:0006891;GO:0008150;GO:0012505;GO:0012506;GO:0016020;GO:0016192;GO:0030117;GO:0030120;GO:0030126;GO:0030135;GO:0030137;GO:0030659;GO:0030660;GO:0030662;GO:0030663;GO:0031090;GO:0031410;GO:0031982;GO:0032991;GO:0043226;GO:0043227;GO:0043229;GO:0043231;GO:0044422;GO:…	KOG3081	U	K17268	COPE
gene10774	1049	gi|573954475|ref|XP_006659483.1|	PREDICTED: activator of 90 kDa heat shock protein ATPase homolog 1	52.1	sp|O95433|AHSA1_HUMAN	Activator of 90 kDa heat shock protein ATPase homolog 1 OS=Homo sapiens OX=9606 GN=AHSA1 PE=1 SV=1	91.8	GO:0001671;GO:0003674;GO:0005488;GO:0005515;GO:0005575;GO:0005622;GO:0005623;GO:0005737;GO:0005829;GO:0008047;GO:0008150;GO:0030234;GO:0031072;GO:0032781;GO:0043085;GO:0043462;GO:0044093;GO:0044424;GO:0044444;GO:0044464;GO:0050790;GO:0051087;GO:0051336;GO:0051345;GO:0051879;GO:0060589;GO:0060590;GO:0065007;GO:0065009;GO:0098772	COG5580|KOG2936	O	None	_
gene10775	1033	gi|926773836|ref|XP_013895392.1|	import inner membrane translocase subunit Tim22	44.0	sp|Q5BIN4|TIM22_BOVIN	Mitochondrial import inner membrane translocase subunit Tim22 OS=Bos taurus OX=9913 GN=TIMM22 PE=2 SV=1	99.3	GO:0000003;GO:0003006;GO:0007275;GO:0008104;GO:0008150;GO:0009790;GO:0009791;GO:0009793;GO:0010154;GO:0022414;GO:0032501;GO:0032502;GO:0033036;GO:0033365;GO:0034613;GO:0048316;GO:0048608;GO:0048731;GO:0048856;GO:0051179;GO:0051641;GO:0061458;GO:0070727	COG5596|KOG3225	U	K17790	TIM22
gene10776	970	gi|1331339048|gb|PNH01533.1|	actin	92.3	sp|P68136|ACTS_RAT	Actin, alpha skeletal muscle OS=Rattus norvegicus OX=10116 GN=Acta1 PE=1 SV=1	100.0	GO:0005575;GO:0005622;GO:0005623;GO:0005737;GO:0005856;GO:0005858;GO:0005875;GO:0005929;GO:0005930;GO:0015630;GO:0030286;GO:0032838;GO:0032991;GO:0036156;GO:0042995;GO:0043226;GO:0043228;GO:0043229;GO:0043232;GO:0044422;GO:0044424;GO:0044430;GO:0044441;GO:0044444;GO:0044446;GO:0044447;GO:0044463;GO:0044464;GO:0097014;GO:0099568;GO:0120025;GO:0120038;GO:1902494	COG5277|KOG0676	Z	K05692	ACTB_G1
gene10777	1045	gi|747057698|ref|XP_011075162.1|	uncharacterized protein LOC105159695 isoform X2	65.2	_	_	_	GO:0005575;GO:0005623;GO:0005886;GO:0007154;GO:0007165;GO:0008150;GO:0009314;GO:0009416;GO:0009628;GO:0009987;GO:0016020;GO:0023052;GO:0044464;GO:0050789;GO:0050794;GO:0050896;GO:0051716;GO:0065007;GO:0071944	_	_	None	_
gene10778	1016	gi|1334308556|gb|PNT23604.1|	hypothetical protein POPTR_008G089900v3	75.0	_	_	_	GO:0003674;GO:0003676;GO:0003677;GO:0003681;GO:0003690;GO:0005488;GO:0005575;GO:0005622;GO:0005623;GO:0005634;GO:0005730;GO:0005737;GO:0005739;GO:0005759;GO:0005819;GO:0005856;GO:0006139;GO:0006364;GO:0006396;GO:0006725;GO:0006807;GO:0008150;GO:0008152;GO:0009987;GO:0010467;GO:0015630;GO:0016070;GO:0016072;GO:0022613;GO:0030684;GO:0031974;GO:0031981;GO:0032991;GO:0034470;GO:0034641;GO:0034660;GO:…	COG0760|KOG3258	O	K09579	PIN4
gene10779	977	gi|661890124|emb|CDP06346.1|	unnamed protein product	73.4	sp|P51373|YCF23_PORPU	Uncharacterized protein ycf23 OS=Porphyra purpurea OX=2787 GN=ycf23 PE=3 SV=1	36.0	_	_	_	None	_
gene1078	2261	gi|661882747|emb|CDP13750.1|	unnamed protein product	76.9	sp|Q8W034|RNP1_ARATH	Heterogeneous nuclear ribonucleoprotein 1 OS=Arabidopsis thaliana OX=3702 GN=RNP1 PE=1 SV=1	51.9	GO:0003674;GO:0003676;GO:0003723;GO:0003727;GO:0005488;GO:0005575;GO:0005622;GO:0005623;GO:0005737;GO:0005844;GO:0008150;GO:0008187;GO:0008266;GO:0009987;GO:0030154;GO:0032502;GO:0032991;GO:0044424;GO:0044464;GO:0048468;GO:0048856;GO:0048863;GO:0048864;GO:0048869;GO:0097159;GO:1901363;GO:1990904	KOG4205	A	K14411	MSI
gene10780	976	gi|661885433|emb|CDP10944.1|	unnamed protein product	54.7	_	_	_	_	_	_	None	_
gene10781	746	_	_	_	_	_	_	_	_	_	_	_
gene10782	999	gi|565384016|ref|XP_006358069.1|	PREDICTED: floral homeotic protein AGAMOUS isoform X3	86.2	sp|Q43585|AG_TOBAC	Floral homeotic protein AGAMOUS OS=Nicotiana tabacum OX=4097 GN=AG1 PE=2 SV=1	84.9	GO:0000003;GO:0003002;GO:0003006;GO:0005575;GO:0005622;GO:0005623;GO:0005634;GO:0007275;GO:0007389;GO:0008150;GO:0009653;GO:0009791;GO:0009908;GO:0010093;GO:0010097;GO:0022414;GO:0032501;GO:0032502;GO:0043226;GO:0043227;GO:0043229;GO:0043231;GO:0044424;GO:0044464;GO:0048367;GO:0048437;GO:0048438;GO:0048443;GO:0048444;GO:0048448;GO:0048449;GO:0048455;GO:0048466;GO:0048608;GO:0048646;GO:0048731;GO:…	COG5068|KOG0014	K	K09264	K09264
gene10783	1009	gi|661881259|emb|CDP15006.1|	unnamed protein product	93.0	sp|Q08480|KAD4_ORYSJ	Adenylate kinase 4 OS=Oryza sativa subsp. japonica OX=39947 GN=ADK-B PE=2 SV=1	86.7	GO:0000166;GO:0003674;GO:0003824;GO:0004017;GO:0005488;GO:0005524;GO:0006139;GO:0006163;GO:0006725;GO:0006753;GO:0006793;GO:0006796;GO:0006807;GO:0008144;GO:0008150;GO:0008152;GO:0009058;GO:0009117;GO:0009123;GO:0009165;GO:0009987;GO:0016301;GO:0016310;GO:0016740;GO:0016772;GO:0016776;GO:0017076;GO:0018130;GO:0019205;GO:0019438;GO:0019637;GO:0030554;GO:0032553;GO:0032555;GO:0032559;GO:0034641;GO:…	COG0563|KOG3078	F	K00939	adk, AK
gene10784	1067	gi|645215472|ref|XP_008234249.1|	PREDICTED: 40S ribosomal protein S4	94.6	sp|Q8VYK6|RS43_ARATH	40S ribosomal protein S4-3 OS=Arabidopsis thaliana OX=3702 GN=RPS4D PE=2 SV=2	90.5	GO:0005575;GO:0005622;GO:0005623;GO:0005737;GO:0044424;GO:0044464	COG1471|KOG0378	J	K02987	RP-S4e, RPS4
gene10785	1010	gi|1276271716|gb|PIN27089.1|	Vesicle trafficking protein Sec1	80.6	sp|Q9C5X3|KEULE_ARATH	SNARE-interacting protein KEULE OS=Arabidopsis thaliana OX=3702 GN=KEU PE=1 SV=2	74.3	GO:0005575;GO:0005622;GO:0005623;GO:0005737;GO:0005773;GO:0005829;GO:0005886;GO:0016020;GO:0019898;GO:0043226;GO:0043227;GO:0043229;GO:0043231;GO:0044424;GO:0044425;GO:0044444;GO:0044464;GO:0071944	COG5158|KOG1300	U	K15292	STXBP1, MUNC18-1
gene10786	889	_	_	_	_	_	_	_	_	_	_	_
gene10787	1008	_	_	_	_	_	_	_	_	_	_	_
gene10788	1012	gi|923688554|ref|XP_013655809.1|	heterogeneous nuclear ribonucleoprotein 1-like isoform X2	45.6	sp|Q99729|ROAA_HUMAN	Heterogeneous nuclear ribonucleoprotein A/B OS=Homo sapiens OX=9606 GN=HNRNPAB PE=1 SV=2	97.0	GO:0003674;GO:0003676;GO:0003723;GO:0003727;GO:0005488;GO:0005575;GO:0005622;GO:0005623;GO:0005737;GO:0005844;GO:0008150;GO:0008187;GO:0008266;GO:0009987;GO:0030154;GO:0032502;GO:0032991;GO:0044424;GO:0044464;GO:0048468;GO:0048856;GO:0048863;GO:0048864;GO:0048869;GO:0097159;GO:1901363;GO:1990904	KOG4205	A	K14411	MSI
gene10789	1055	gi|661880936|emb|CDP15321.1|	unnamed protein product	92.9	sp|Q5R7K6|EMC1_PONAB	ER membrane protein complex subunit 1 OS=Pongo abelii OX=9601 GN=EMC1 PE=2 SV=1	39.7	GO:0005575;GO:0005622;GO:0005623;GO:0005737;GO:0005783;GO:0005789;GO:0006457;GO:0008150;GO:0009987;GO:0012505;GO:0016020;GO:0016021;GO:0030176;GO:0031224;GO:0031227;GO:0031984;GO:0032991;GO:0034975;GO:0042175;GO:0043226;GO:0043227;GO:0043229;GO:0043231;GO:0044422;GO:0044424;GO:0044425;GO:0044432;GO:0044444;GO:0044446;GO:0044464;GO:0072546;GO:0098796;GO:0098827	KOG2103	E	None	_
gene1079	2084	gi|1175887465|ref|XP_020597244.1|	glucose-6-phosphate isomerase 1, chloroplastic isoform X2	50.2	sp|Q8H103|G6PIP_ARATH	Glucose-6-phosphate isomerase 1, chloroplastic OS=Arabidopsis thaliana OX=3702 GN=PGI1 PE=1 SV=1	88.3	GO:0003674;GO:0003824;GO:0004347;GO:0005575;GO:0005622;GO:0005623;GO:0005737;GO:0005829;GO:0005975;GO:0005976;GO:0005982;GO:0006073;GO:0008150;GO:0008152;GO:0009507;GO:0009526;GO:0009532;GO:0009536;GO:0009570;GO:0009909;GO:0009911;GO:0009941;GO:0009987;GO:0016853;GO:0016860;GO:0016861;GO:0031967;GO:0031975;GO:0043170;GO:0043226;GO:0043227;GO:0043229;GO:0043231;GO:0044042;GO:0044237;GO:0044238;GO:…	COG0166|KOG2446	G	K01810	GPI, pgi
gene10790	1010	gi|661884571|emb|CDP11876.1|	unnamed protein product	71.1	sp|Q7XBH4|MYB4_ORYSJ	Transcription factor MYB4 OS=Oryza sativa subsp. japonica OX=39947 GN=MYB4 PE=2 SV=2	74.6	GO:0000981;GO:0000988;GO:0000989;GO:0001067;GO:0001076;GO:0001134;GO:0001135;GO:0003674;GO:0003676;GO:0003677;GO:0003700;GO:0005488;GO:0005575;GO:0005622;GO:0005623;GO:0005634;GO:0006355;GO:0006357;GO:0006950;GO:0008150;GO:0009266;GO:0009409;GO:0009628;GO:0009889;GO:0009891;GO:0009893;GO:0009987;GO:0010468;GO:0010556;GO:0010557;GO:0010604;GO:0010628;GO:0019219;GO:0019222;GO:0030154;GO:0031323;GO:…	COG5147|KOG0048	ADK	K09422	MYBP
gene10791	1035	gi|661884585|emb|CDP11890.1|	unnamed protein product	69.1	sp|Q9LTV4|MYB10_ARATH	Transcription factor MYB10 OS=Arabidopsis thaliana OX=3702 GN=MYB10 PE=2 SV=1	52.1	GO:0000981;GO:0000988;GO:0000989;GO:0001067;GO:0001076;GO:0001134;GO:0001135;GO:0003674;GO:0003676;GO:0003677;GO:0003700;GO:0005488;GO:0005575;GO:0005622;GO:0005623;GO:0005634;GO:0006355;GO:0006357;GO:0006950;GO:0008150;GO:0009266;GO:0009409;GO:0009628;GO:0009889;GO:0009891;GO:0009893;GO:0009987;GO:0010468;GO:0010556;GO:0010557;GO:0010604;GO:0010628;GO:0019219;GO:0019222;GO:0030154;GO:0031323;GO:…	COG5147|KOG0048	ADK	None	_
gene10792	934	gi|661888990|emb|CDP07433.1|	unnamed protein product	99.4	sp|Q0IUB5|VATL_ORYSJ	V-type proton ATPase 16 kDa proteolipid subunit OS=Oryza sativa subsp. japonica OX=39947 GN=VATP-P1 PE=2 SV=1	97.6	GO:0000220;GO:0003674;GO:0003824;GO:0005215;GO:0005575;GO:0005622;GO:0005623;GO:0005737;GO:0005773;GO:0005774;GO:0006810;GO:0006811;GO:0006812;GO:0006873;GO:0006885;GO:0007035;GO:0008150;GO:0008324;GO:0009987;GO:0015075;GO:0015077;GO:0015078;GO:0015318;GO:0015399;GO:0015405;GO:0015672;GO:0016020;GO:0016021;GO:0016462;GO:0016469;GO:0016787;GO:0016817;GO:0016818;GO:0016887;GO:0017111;GO:0019725;GO:…	COG0636|KOG0232	C	K02155	ATPeV0C, ATP6L
gene10793	927	gi|661881767|emb|CDP14481.1|	unnamed protein product	73.5	sp|F4JSZ5|BIG1_ARATH	Brefeldin A-inhibited guanine nucleotide-exchange protein 1 OS=Arabidopsis thaliana OX=3702 GN=BIG1 PE=2 SV=1	45.1	GO:0000139;GO:0003674;GO:0005085;GO:0005086;GO:0005488;GO:0005515;GO:0005575;GO:0005622;GO:0005623;GO:0005634;GO:0005654;GO:0005730;GO:0005737;GO:0005794;GO:0005802;GO:0005829;GO:0006810;GO:0006887;GO:0006996;GO:0007030;GO:0008064;GO:0008092;GO:0008150;GO:0009507;GO:0009536;GO:0009889;GO:0009891;GO:0009893;GO:0009987;GO:0010256;GO:0010556;GO:0010557;GO:0010559;GO:0010560;GO:0010604;GO:0010639;GO:…	COG5307|KOG0929	U	K18442	ARFGEF, BIG
gene10794	993	gi|747063189|ref|XP_011078133.1|	20 kDa chaperonin, chloroplastic-like	93.1	sp|O65282|CH20_ARATH	20 kDa chaperonin, chloroplastic OS=Arabidopsis thaliana OX=3702 GN=CPN20 PE=1 SV=2	83.1	GO:0003674;GO:0005488;GO:0005507;GO:0005515;GO:0005575;GO:0005576;GO:0005622;GO:0005623;GO:0005737;GO:0005739;GO:0005759;GO:0006457;GO:0006458;GO:0006950;GO:0006986;GO:0008150;GO:0009266;GO:0009409;GO:0009507;GO:0009526;GO:0009532;GO:0009534;GO:0009535;GO:0009536;GO:0009570;GO:0009579;GO:0009628;GO:0009787;GO:0009788;GO:0009893;GO:0009941;GO:0009966;GO:0009968;GO:0009987;GO:0010033;GO:0010035;GO:…	COG0234|KOG1641	O	K04078	groES, HSPE1
gene10795	1082	gi|1271188440|gb|PHU07646.1|	putative xyloglucan endotransglucosylase/hydrolase protein 16	72.3	sp|P35694|XTH2_SOYBN	Xyloglucan endotransglucosylase/hydrolase 2 OS=Glycine max OX=3847 PE=2 SV=1	70.3	GO:0003674;GO:0003824;GO:0005575;GO:0005618;GO:0005622;GO:0005623;GO:0005737;GO:0005794;GO:0006950;GO:0008150;GO:0009266;GO:0009408;GO:0009409;GO:0009605;GO:0009612;GO:0009628;GO:0009664;GO:0009719;GO:0009725;GO:0009733;GO:0009741;GO:0009987;GO:0010033;GO:0012505;GO:0014070;GO:0016043;GO:0016740;GO:0016757;GO:0016758;GO:0016762;GO:0030312;GO:0033993;GO:0042221;GO:0043226;GO:0043227;GO:0043229;GO:…	COG2273	G	K08235	E2.4.1.207
gene10796	1012	_	_	_	_	_	_	_	_	_	_	_
gene10797	971	_	_	_	_	_	_	_	_	_	_	_
gene10798	993	_	_	_	sp|Q8WUW1|BRK1_HUMAN	Protein BRICK1 OS=Homo sapiens OX=9606 GN=BRK1 PE=1 SV=1	100.0	_	_	_	_	_
gene10799	1042	_	_	_	_	_	_	_	_	_	_	_
gene108	2958	gi|661895595|emb|CDP00173.1|	unnamed protein product	70.0	sp|B2RY56|RBM25_MOUSE	RNA-binding protein 25 OS=Mus musculus OX=10090 GN=Rbm25 PE=1 SV=2	40.4	GO:0000381;GO:0003674;GO:0003676;GO:0003723;GO:0003729;GO:0005488;GO:0005575;GO:0005622;GO:0005623;GO:0005634;GO:0005654;GO:0005681;GO:0005737;GO:0008150;GO:0010468;GO:0010941;GO:0016604;GO:0016607;GO:0019219;GO:0019222;GO:0031323;GO:0031974;GO:0031981;GO:0032991;GO:0042981;GO:0043067;GO:0043226;GO:0043227;GO:0043229;GO:0043231;GO:0043233;GO:0043484;GO:0044422;GO:0044424;GO:0044428;GO:0044446;GO:…	KOG2253	A	K12822	RBM25, S164
gene1080	1904	_	_	_	_	_	_	_	_	_	_	_
gene10800	1026	gi|661885282|emb|CDP11070.1|	unnamed protein product	94.5	sp|Q9AUE0|CALS1_ARATH	Callose synthase 1 OS=Arabidopsis thaliana OX=3702 GN=CALS1 PE=1 SV=2	79.1	GO:0005575;GO:0005623;GO:0005886;GO:0016020;GO:0044464;GO:0071944	KOG0916	M	K11000	CALS
gene10801	926	gi|661895981|emb|CDP00559.1|	unnamed protein product	76.6	sp|Q9C658|DCP5_ARATH	Protein decapping 5 OS=Arabidopsis thaliana OX=3702 GN=DCP5 PE=1 SV=1	53.0	GO:0000932;GO:0000956;GO:0003674;GO:0003676;GO:0003723;GO:0003729;GO:0005488;GO:0005515;GO:0005575;GO:0005622;GO:0005623;GO:0005737;GO:0005829;GO:0006139;GO:0006401;GO:0006402;GO:0006417;GO:0006725;GO:0006807;GO:0006996;GO:0008150;GO:0008152;GO:0009056;GO:0009057;GO:0009889;GO:0009890;GO:0009892;GO:0009987;GO:0010468;GO:0010556;GO:0010558;GO:0010603;GO:0010605;GO:0010606;GO:0010608;GO:0010629;GO:…	KOG1073	U	K18749	LSM14, RAP55, SCD6
gene10802	1004	gi|661894517|emb|CDP01516.1|	unnamed protein product	61.2	sp|Q9XI99|USPL1_ARATH	BURP domain protein USPL1 OS=Arabidopsis thaliana OX=3702 GN=USPL1 PE=2 SV=1	45.6	GO:0000003;GO:0000322;GO:0000325;GO:0000326;GO:0003006;GO:0005575;GO:0005622;GO:0005623;GO:0005737;GO:0005773;GO:0007275;GO:0008150;GO:0009791;GO:0010154;GO:0022414;GO:0032501;GO:0032502;GO:0043226;GO:0043227;GO:0043229;GO:0043231;GO:0044424;GO:0044444;GO:0044464;GO:0048316;GO:0048608;GO:0048731;GO:0048856;GO:0061458	_	_	None	_
gene10803	837	gi|661892036|emb|CDP04262.1|	unnamed protein product	83.0	sp|Q653T6|SPS1_ORYSJ	Solanesyl-diphosphate synthase 1, mitochondrial OS=Oryza sativa subsp. japonica OX=39947 GN=SPS1 PE=1 SV=1	75.0	GO:0000003;GO:0003006;GO:0003674;GO:0003824;GO:0004659;GO:0005575;GO:0005622;GO:0005623;GO:0005737;GO:0005739;GO:0006732;GO:0006733;GO:0006743;GO:0006744;GO:0007275;GO:0008150;GO:0008152;GO:0009058;GO:0009108;GO:0009507;GO:0009536;GO:0009790;GO:0009791;GO:0009793;GO:0009987;GO:0010154;GO:0016740;GO:0016765;GO:0022414;GO:0032501;GO:0032502;GO:0042180;GO:0042181;GO:0043226;GO:0043227;GO:0043229;GO:…	COG0142|KOG0776	H	K14066	GPS
gene10804	969	gi|661896494|emb|CDO99683.1|	unnamed protein product	87.0	sp|Q38732|DAG_ANTMA	DAG protein, chloroplastic OS=Antirrhinum majus OX=4151 GN=DAG PE=2 SV=1	71.5	GO:0005575;GO:0005622;GO:0005623;GO:0005737;GO:0006139;GO:0006725;GO:0006807;GO:0008150;GO:0008152;GO:0009451;GO:0009507;GO:0009526;GO:0009532;GO:0009536;GO:0009570;GO:0009941;GO:0009987;GO:0016070;GO:0031967;GO:0031975;GO:0034641;GO:0043170;GO:0043226;GO:0043227;GO:0043229;GO:0043231;GO:0043412;GO:0044237;GO:0044238;GO:0044422;GO:0044424;GO:0044434;GO:0044435;GO:0044444;GO:0044446;GO:0044464;GO:…	_	_	None	_
gene10805	603	_	_	_	_	_	_	_	_	_	_	_
gene10806	1056	gi|661891128|emb|CDP05010.1|	unnamed protein product	78.0	sp|Q69NG5|6PGL4_ORYSJ	Probable 6-phosphogluconolactonase 4, chloroplastic OS=Oryza sativa subsp. japonica OX=39947 GN=Os09g0529100 PE=2 SV=2	58.6	GO:0002229;GO:0002239;GO:0003674;GO:0003824;GO:0005575;GO:0005622;GO:0005623;GO:0005737;GO:0005773;GO:0005774;GO:0005777;GO:0005829;GO:0006081;GO:0006082;GO:0006098;GO:0006139;GO:0006725;GO:0006732;GO:0006733;GO:0006739;GO:0006753;GO:0006793;GO:0006796;GO:0006807;GO:0006950;GO:0006952;GO:0008150;GO:0008152;GO:0009051;GO:0009117;GO:0009507;GO:0009532;GO:0009536;GO:0009570;GO:0009605;GO:0009607;GO:…	COG0363|KOG3147	G	K01057	PGLS, pgl, devB
gene10807	1354	_	_	_	_	_	_	_	_	_	_	_
gene10808	1042	_	_	_	sp|P70617|NINJ1_RAT	Ninjurin-1 OS=Rattus norvegicus OX=10116 GN=Ninj1 PE=1 SV=1	82.2	_	_	_	_	_
gene10809	1045	gi|661879101|emb|CDP17226.1|	unnamed protein product	91.3	sp|O80492|P2C05_ARATH	Probable protein phosphatase 2C 5 OS=Arabidopsis thaliana OX=3702 GN=At1g09160 PE=2 SV=1	68.8	GO:0005575;GO:0005623;GO:0005886;GO:0016020;GO:0044464;GO:0071944	COG0631|KOG0698	T	None	_
gene1081	2176	gi|1373943435|ref|XP_024396812.1|	tonoplast dicarboxylate transporter-like	46.5	sp|Q28615|S13A2_RABIT	Solute carrier family 13 member 2 OS=Oryctolagus cuniculus OX=9986 GN=SLC13A2 PE=2 SV=1	47.0	GO:0003674;GO:0005215;GO:0005310;GO:0005342;GO:0005575;GO:0005622;GO:0005623;GO:0005737;GO:0005773;GO:0006810;GO:0006811;GO:0006820;GO:0006835;GO:0006873;GO:0006885;GO:0008150;GO:0008509;GO:0008514;GO:0009987;GO:0015075;GO:0015140;GO:0015318;GO:0015556;GO:0015711;GO:0015740;GO:0015743;GO:0015849;GO:0016020;GO:0016021;GO:0019725;GO:0022857;GO:0030003;GO:0030004;GO:0030641;GO:0031224;GO:0034220;GO:…	COG0471|KOG1281	P	K14445	SLC13A2_3_5
gene10810	815	gi|661868549|emb|CDP21685.1|	unnamed protein product	82.7	sp|Q9SZN7|HIP26_ARATH	Heavy metal-associated isoprenylated plant protein 26 OS=Arabidopsis thaliana OX=3702 GN=HIPP26 PE=1 SV=1	82.7	GO:0003674;GO:0005488;GO:0005507;GO:0005575;GO:0005622;GO:0005623;GO:0005737;GO:0005886;GO:0005911;GO:0006810;GO:0006811;GO:0006812;GO:0006873;GO:0006875;GO:0006950;GO:0008150;GO:0009266;GO:0009408;GO:0009506;GO:0009628;GO:0009987;GO:0010286;GO:0016020;GO:0019725;GO:0030001;GO:0030003;GO:0030054;GO:0032791;GO:0042592;GO:0043167;GO:0043169;GO:0044424;GO:0044464;GO:0046870;GO:0046872;GO:0046914;GO:…	KOG1603	P	None	_
gene10811	1011	gi|661890740|emb|CDP05721.1|	unnamed protein product	61.0	sp|Q9SJ81|FLA7_ARATH	Fasciclin-like arabinogalactan protein 7 OS=Arabidopsis thaliana OX=3702 GN=FLA7 PE=2 SV=1	72.2	GO:0005575;GO:0005623;GO:0005886;GO:0016020;GO:0031224;GO:0031225;GO:0031226;GO:0044425;GO:0044459;GO:0044464;GO:0046658;GO:0071944	_	_	None	_
gene10812	994	gi|1040873171|ref|XP_017247056.1|	PREDICTED: ARF guanine-nucleotide exchange factor GNOM-like	83.4	sp|Q42510|GNOM_ARATH	ARF guanine-nucleotide exchange factor GNOM OS=Arabidopsis thaliana OX=3702 GN=GN PE=1 SV=1	76.4	GO:0000003;GO:0000278;GO:0000281;GO:0000578;GO:0000902;GO:0000910;GO:0000911;GO:0001736;GO:0001738;GO:0002009;GO:0003006;GO:0003674;GO:0005085;GO:0005086;GO:0005488;GO:0005515;GO:0005575;GO:0005622;GO:0005623;GO:0005737;GO:0005768;GO:0005794;GO:0005802;GO:0005829;GO:0005886;GO:0006810;GO:0006897;GO:0007049;GO:0007155;GO:0007164;GO:0007275;GO:0007389;GO:0008150;GO:0009605;GO:0009606;GO:0009653;GO:…	COG5307|KOG0928	L	K18443	GBF1
gene10813	1318	gi|596130891|ref|XP_007222165.1|	aspartyl protease AED3	46.7	sp|O04496|AED3_ARATH	Aspartyl protease AED3 OS=Arabidopsis thaliana OX=3702 GN=AED3 PE=1 SV=1	50.6	GO:0002376;GO:0003674;GO:0003824;GO:0004175;GO:0004190;GO:0005575;GO:0005576;GO:0005618;GO:0005623;GO:0006508;GO:0006807;GO:0006950;GO:0006952;GO:0006955;GO:0008150;GO:0008152;GO:0008233;GO:0009056;GO:0009057;GO:0009505;GO:0009605;GO:0009607;GO:0009627;GO:0009814;GO:0010941;GO:0016787;GO:0019538;GO:0030163;GO:0030312;GO:0043067;GO:0043170;GO:0043207;GO:0044238;GO:0044464;GO:0045087;GO:0048046;GO:…	KOG1339	O	None	_
gene10814	804	gi|225463408|ref|XP_002274043.1|	PREDICTED: DNA-binding protein DDB_G0278111	91.2	sp|Q54YS0|Y8111_DICDI	DNA-binding protein DDB_G0278111 OS=Dictyostelium discoideum OX=44689 GN=DDB_G0278111 PE=3 SV=2	57.6	GO:0003674;GO:0005488;GO:0005515;GO:0005539;GO:0005575;GO:0005622;GO:0005623;GO:0005634;GO:0005737;GO:0005829;GO:0006915;GO:0008047;GO:0008092;GO:0008150;GO:0008201;GO:0008219;GO:0008285;GO:0009719;GO:0009893;GO:0009966;GO:0009967;GO:0009987;GO:0010033;GO:0010468;GO:0010604;GO:0010628;GO:0010638;GO:0010646;GO:0010647;GO:0010698;GO:0010821;GO:0010822;GO:0010941;GO:0010942;GO:0010950;GO:0010952;GO:…	COG2118|KOG3431	S	K06875	PDCD5, TFAR19
gene10815	880	gi|661895096|emb|CDP00901.1|	unnamed protein product	82.7	sp|O04350|TBCA_ARATH	Tubulin-folding cofactor A OS=Arabidopsis thaliana OX=3702 GN=TFCA PE=1 SV=2	73.7	GO:0005575;GO:0005622;GO:0005623;GO:0005737;GO:0005829;GO:0044424;GO:0044444;GO:0044464	KOG3470	Z	None	_
gene10816	1054	_	_	_	sp|Q7L2Z9|CENPQ_HUMAN	Centromere protein Q OS=Homo sapiens OX=9606 GN=CENPQ PE=1 SV=1	72.2	_	_	_	_	_
gene10817	1028	gi|255084575|ref|XP_002508862.1|	predicted protein	56.4	sp|Q0VFX8|CRIP2_BOVIN	Cysteine-rich protein 2 OS=Bos taurus OX=9913 GN=CRIP2 PE=2 SV=1	100.0	GO:0001891;GO:0003674;GO:0003779;GO:0005488;GO:0005515;GO:0005575;GO:0005622;GO:0005623;GO:0005737;GO:0005768;GO:0005856;GO:0005884;GO:0005886;GO:0005938;GO:0006950;GO:0006970;GO:0006996;GO:0007010;GO:0008092;GO:0008150;GO:0009628;GO:0009987;GO:0012505;GO:0015629;GO:0016020;GO:0016043;GO:0030029;GO:0030036;GO:0030133;GO:0030865;GO:0030866;GO:0031143;GO:0031410;GO:0031941;GO:0031982;GO:0032991;GO:…	COG5069|KOG1700	Z	K09377	CSRP
gene10818	913	_	_	_	_	_	_	_	_	_	_	_
gene10819	921	gi|1359820973|gb|PRW56572.1|	enoyl hydratase isomerase	39.9	sp|P42126|ECI1_HUMAN	Enoyl-CoA delta isomerase 1, mitochondrial OS=Homo sapiens OX=9606 GN=ECI1 PE=1 SV=1	77.6	GO:0003674;GO:0003824;GO:0004165;GO:0004300;GO:0005488;GO:0005515;GO:0005575;GO:0005622;GO:0005623;GO:0005737;GO:0005739;GO:0005759;GO:0006082;GO:0006629;GO:0006631;GO:0006635;GO:0008150;GO:0008152;GO:0009056;GO:0009062;GO:0009987;GO:0016042;GO:0016054;GO:0016829;GO:0016835;GO:0016836;GO:0016853;GO:0016860;GO:0016863;GO:0019395;GO:0019752;GO:0030258;GO:0031974;GO:0032787;GO:0034440;GO:0042802;GO:…	COG1024|KOG1683	I	K13238	DCI
gene1082	2289	gi|1373950683|ref|XP_024400534.1|	ras-related protein YPTC6-like	79.4	sp|P62494|RB11A_RAT	Ras-related protein Rab-11A OS=Rattus norvegicus OX=10116 GN=Rab11a PE=1 SV=3	100.0	GO:0005575;GO:0005622;GO:0005623;GO:0005737;GO:0005768;GO:0005829;GO:0005886;GO:0005911;GO:0008150;GO:0009504;GO:0009506;GO:0009987;GO:0012505;GO:0016020;GO:0030054;GO:0031410;GO:0031982;GO:0042546;GO:0043226;GO:0043227;GO:0043229;GO:0044085;GO:0044424;GO:0044444;GO:0044464;GO:0055044;GO:0071554;GO:0071840;GO:0071944;GO:0097708	COG1100|KOG0087	U	K07904	RAB11A
gene10820	950	gi|109156608|ref|YP_654227.1|	cytochrome b6/f complex subunit V (chloroplast)	90.9	sp|B1A954|PETG_CARPA	Cytochrome b6-f complex subunit 5 OS=Carica papaya OX=3649 GN=petG PE=3 SV=1	100.0	GO:0005575;GO:0005622;GO:0005623;GO:0005737;GO:0009507;GO:0009534;GO:0009535;GO:0009536;GO:0009579;GO:0016020;GO:0031976;GO:0031984;GO:0034357;GO:0042651;GO:0043226;GO:0043227;GO:0043229;GO:0043231;GO:0044422;GO:0044424;GO:0044434;GO:0044435;GO:0044436;GO:0044444;GO:0044446;GO:0044464;GO:0055035	_	_	K02640	petG
gene10821	995	gi|747086367|ref|XP_011090682.1|	40S ribosomal protein S3a	81.8	sp|A7Q5X9|RS3A2_VITVI	40S ribosomal protein S3a-2 OS=Vitis vinifera OX=29760 GN=GSVIVT00031140001 PE=3 SV=1	78.6	GO:0002181;GO:0003674;GO:0003676;GO:0003723;GO:0003729;GO:0003735;GO:0005198;GO:0005488;GO:0005575;GO:0005618;GO:0005622;GO:0005623;GO:0005634;GO:0005730;GO:0005737;GO:0005829;GO:0005840;GO:0005844;GO:0005886;GO:0005911;GO:0006412;GO:0006518;GO:0006807;GO:0008150;GO:0008152;GO:0009058;GO:0009059;GO:0009506;GO:0009507;GO:0009536;GO:0009987;GO:0010467;GO:0015935;GO:0016020;GO:0019538;GO:0022626;GO:…	COG1890|KOG1628	J	K02984	RP-S3Ae, RPS3A
gene10822	892	gi|747076377|ref|XP_011085259.1|	uncharacterized protein ycf23-like	82.9	sp|P51373|YCF23_PORPU	Uncharacterized protein ycf23 OS=Porphyra purpurea OX=2787 GN=ycf23 PE=3 SV=1	39.1	_	_	_	None	_
gene10823	954	gi|661896197|emb|CDP00775.1|	unnamed protein product	70.6	sp|Q9LV37|MPK9_ARATH	Mitogen-activated protein kinase 9 OS=Arabidopsis thaliana OX=3702 GN=MPK9 PE=2 SV=2	63.8	GO:0000165;GO:0003674;GO:0003824;GO:0004672;GO:0004674;GO:0004707;GO:0005575;GO:0005622;GO:0005623;GO:0005634;GO:0005737;GO:0006464;GO:0006468;GO:0006793;GO:0006796;GO:0006807;GO:0007154;GO:0007165;GO:0008150;GO:0008152;GO:0009987;GO:0010468;GO:0016301;GO:0016310;GO:0016740;GO:0016772;GO:0016773;GO:0019222;GO:0019538;GO:0023014;GO:0023052;GO:0035556;GO:0036211;GO:0043170;GO:0043226;GO:0043227;GO:…	KOG0660	T	K04371	MAPK1_3
gene10824	985	gi|661886060|emb|CDP10286.1|	unnamed protein product	91.7	sp|O81098|RPB5A_ARATH	DNA-directed RNA polymerases II and IV subunit 5A OS=Arabidopsis thaliana OX=3702 GN=NRPB5A PE=1 SV=1	81.4	GO:0000418;GO:0000428;GO:0005575;GO:0005622;GO:0005623;GO:0005634;GO:0005654;GO:0005665;GO:0005666;GO:0005730;GO:0005736;GO:0006139;GO:0006351;GO:0006366;GO:0006725;GO:0006807;GO:0008150;GO:0008152;GO:0009058;GO:0009059;GO:0009987;GO:0010467;GO:0016070;GO:0016591;GO:0018130;GO:0019438;GO:0030880;GO:0031974;GO:0031981;GO:0032774;GO:0032991;GO:0034641;GO:0034645;GO:0034654;GO:0043170;GO:0043226;GO:…	COG2012|KOG3218	K	K03013	RPB5, POLR2E
gene10825	846	gi|567901192|ref|XP_006443084.1|	probable glutathione peroxidase 2	80.6	sp|O04922|GPX2_ARATH	Probable glutathione peroxidase 2 OS=Arabidopsis thaliana OX=3702 GN=GPX2 PE=1 SV=1	75.2	GO:0005575;GO:0005622;GO:0005623;GO:0005634;GO:0005737;GO:0005829;GO:0005886;GO:0016020;GO:0043226;GO:0043227;GO:0043229;GO:0043231;GO:0044424;GO:0044444;GO:0044464;GO:0071944	COG0386|KOG1651	O	K00432	E1.11.1.9
gene10826	903	gi|661879606|emb|CDP16679.1|	unnamed protein product	55.0	sp|Q9LK32|Y3721_ARATH	Uncharacterized protein At3g27210 OS=Arabidopsis thaliana OX=3702 GN=Y-2 PE=1 SV=1	42.4	GO:0005575;GO:0005623;GO:0005886;GO:0016020;GO:0044464;GO:0071944	_	_	None	_
gene10827	897	gi|661893802|emb|CDP02243.1|	unnamed protein product	55.2	sp|Q93Z27|CML46_ARATH	Probable calcium-binding protein CML46 OS=Arabidopsis thaliana OX=3702 GN=CML46 PE=1 SV=1	47.9	GO:0003674;GO:0005488;GO:0005509;GO:0005575;GO:0005622;GO:0005623;GO:0005737;GO:0005739;GO:0043167;GO:0043169;GO:0043226;GO:0043227;GO:0043229;GO:0043231;GO:0044424;GO:0044444;GO:0044464;GO:0046872	COG5126|KOG0027	T	K02183	CALM
gene10828	1021	gi|661893109|emb|CDP02918.1|	unnamed protein product	57.4	_	_	_	_	_	_	None	_
gene10829	754	gi|661894358|emb|CDP02799.1|	unnamed protein product	88.3	sp|Q75KD7|AOC_ORYSJ	Allene oxide cyclase, chloroplastic OS=Oryza sativa subsp. japonica OX=39947 GN=AOC PE=1 SV=1	76.7	GO:0000003;GO:0000302;GO:0001101;GO:0002218;GO:0002252;GO:0002253;GO:0002376;GO:0002682;GO:0002684;GO:0003006;GO:0003674;GO:0003824;GO:0005575;GO:0005622;GO:0005623;GO:0005737;GO:0005886;GO:0006082;GO:0006950;GO:0006952;GO:0006955;GO:0006970;GO:0006979;GO:0007154;GO:0007165;GO:0007275;GO:0007584;GO:0007623;GO:0008150;GO:0008152;GO:0009058;GO:0009314;GO:0009416;GO:0009507;GO:0009536;GO:0009605;GO:…	_	_	K10525	AOC
gene1083	2282	gi|661898296|emb|CDO98263.1|	unnamed protein product	64.5	sp|Q8H1Z0|CER3_ARATH	Very-long-chain aldehyde decarbonylase CER3 OS=Arabidopsis thaliana OX=3702 GN=CER3 PE=1 SV=1	57.1	GO:0000003;GO:0003006;GO:0003674;GO:0003824;GO:0005575;GO:0005622;GO:0005623;GO:0005737;GO:0005783;GO:0005789;GO:0005886;GO:0006629;GO:0006723;GO:0007275;GO:0007276;GO:0008150;GO:0008152;GO:0009058;GO:0009555;GO:0009987;GO:0010025;GO:0010166;GO:0012505;GO:0016020;GO:0016491;GO:0019953;GO:0022412;GO:0022414;GO:0030154;GO:0031984;GO:0032501;GO:0032502;GO:0032504;GO:0042175;GO:0042335;GO:0043226;GO:…	_	_	None	_
gene10830	991	gi|661889277|emb|CDP06864.1|	unnamed protein product	64.3	sp|Q9FMS6|CAF1K_ARATH	Probable CCR4-associated factor 1 homolog 11 OS=Arabidopsis thaliana OX=3702 GN=CAF1-11 PE=2 SV=1	56.8	GO:0000175;GO:0000288;GO:0000289;GO:0000291;GO:0000932;GO:0000956;GO:0002213;GO:0003674;GO:0003824;GO:0004518;GO:0004527;GO:0004532;GO:0004535;GO:0004540;GO:0005575;GO:0005622;GO:0005623;GO:0005737;GO:0006139;GO:0006401;GO:0006402;GO:0006417;GO:0006725;GO:0006807;GO:0006950;GO:0006952;GO:0008150;GO:0008152;GO:0008408;GO:0009056;GO:0009057;GO:0009605;GO:0009607;GO:0009611;GO:0009617;GO:0009889;GO:…	COG5228|KOG0304	A	K12581	CNOT7_8, CAF1, POP2
gene10831	993	gi|1111127496|ref|XP_019251789.1|	PREDICTED: proline synthase co-transcribed bacterial homolog protein-like	80.7	sp|Q9Z2Y8|PLPHP_MOUSE	Pyridoxal phosphate homeostasis protein OS=Mus musculus OX=10090 GN=Plpbp PE=1 SV=1	53.3	GO:0005575;GO:0005622;GO:0005623;GO:0005737;GO:0005975;GO:0007275;GO:0008150;GO:0008152;GO:0009507;GO:0009536;GO:0009791;GO:0032501;GO:0032502;GO:0043226;GO:0043227;GO:0043229;GO:0043231;GO:0044238;GO:0044424;GO:0044444;GO:0044464;GO:0048856;GO:0071704	COG0325|KOG3157	S	K06997	K06997
gene10832	1061	gi|661879415|emb|CDP16875.1|	unnamed protein product	61.9	_	_	_	_	_	_	None	_
gene10833	983	gi|661877972|emb|CDP18233.1|	unnamed protein product	99.5	sp|O04834|SAR1A_ARATH	GTP-binding protein SAR1A OS=Arabidopsis thaliana OX=3702 GN=SAR1A PE=2 SV=1	94.7	GO:0000166;GO:0001882;GO:0001883;GO:0003674;GO:0005488;GO:0005525;GO:0005575;GO:0005623;GO:0005886;GO:0016020;GO:0017076;GO:0019001;GO:0032549;GO:0032550;GO:0032553;GO:0032555;GO:0032561;GO:0035639;GO:0036094;GO:0043167;GO:0043168;GO:0044464;GO:0071944;GO:0097159;GO:0097367;GO:1901265;GO:1901363	KOG0077	U	K07953	SAR1
[truncated: 15,691 more rows]
