# Supplementary material for: RNA-Seq and Iso-Seq Reveal the Important Role of COMT and CCoAOMT Genes in Accumulation of Scopoletin in Noni (Morinda citrifolia)
Source: Genes (Basel). 2022 Oct 31;13(11):1993. doi: 10.3390/genes13111993 (PMC9689816; doi:10.3390/genes13111993)
Supplement: Supplementary file 1 [file genes-13-01993-s001.zip › Table S9 zu1_vs_zu2.DEG.xls]

GeneID	zu2-1	zu2-2	zu2-3	zu1-1	zu1-2	zu1-3	logFC	type	pvalue	qvalue	func
gene1	0.800848	0.562882	0.917588	3.35952	3.29991	0.736081	1.69547144557888	up	9.52512320712188e-06	3.73749269215798e-05	LOW QUALITY PROTEIN: pleiotropic drug resistance protein 2-like
gene10	1.40038	2.68345	1.61044	6.56803	9.08505	3.38051	1.74043238979944	up	9.19935477205921e-07	4.19733318637211e-06	transcription factor LHW, partial
gene10002	153.521	113.042	196.325	83.3471	59.3984	20.0142	-1.50790239458423	down	2.68172799123651e-12	2.35979512239774e-11	PREDICTED: uncharacterized protein LOC108999052
gene10011	2.44348	1.91845	2.07662	13.0619	9.341	12.611	2.44257158535948	up	9.41974129167371e-12	7.88309358392961e-11	unnamed protein product
gene10012	1.01886	0.494546	1.30982	5.73061	3.94884	0.847175	1.89750531648621	up	1.93394989396912e-05	7.27472115834134e-05	CLAVATA3/ESR (CLE)-related protein 9-like
gene10021	201.784	261.762	249.681	685.213	654.618	458.038	1.33385101919867	up	0.000234205355718039	0.000733246976610524	unnamed protein product
gene10022	55.4865	76.0399	55.9412	137.479	128.581	157.856	1.17712426597608	up	0.0012717816604875	0.00342573278700083	RecName: Full=Triosephosphate isomerase, cytosolic; Short=TIM; Short=Triose-phosphate isomerase
gene10023	39.7318	50.2527	54.1237	75.0198	107.061	107.706	1.00782435301463	up	0.0097912834969019	0.0212332697286717	unnamed protein product
gene10035	7.34661	12.2314	11.4568	28.2392	37.5144	33.2289	1.67319044004765	up	1.19754378642307e-06	5.36516737674293e-06	hypothetical protein F511_09976
gene10038	10.5571	8.49057	8.69277	30.1216	22.9116	17.5058	1.3463357962587	up	0.000465355167251246	0.00137570011576554	unnamed protein product
gene10040	13.3435	18.2651	19.3378	36.6715	35.1233	33.8351	1.05192217884045	up	0.00839264588232313	0.0185642035683308	PREDICTED: uncharacterized protein LOC109186914
gene10053	11.5407	15.6633	15.2095	35.463	30.504	31.7595	1.20416852889076	up	0.00138450549123937	0.00369321505005234	unnamed protein product
gene10054	19.6793	27.741	21.518	57.9435	83.0042	103.586	1.826610592269	up	2.22659388298722e-08	1.26412710588721e-07	unnamed protein product
gene10065	297.631	357.931	287.231	835.861	860.966	534.286	1.24274798122187	up	0.000980948718350419	0.00271294005680585	unnamed protein product
gene10068	7.56265	12.5135	16.262	121.191	125.052	141.77	3.41644016489614	up	8.97544827587691e-27	2.58296000000427e-25	PREDICTED: S-formylglutathione hydrolase
gene10069	41.1871	45.5438	47.3147	26.3645	22.5699	17.9352	-1.00326903656985	down	6.36083032015661e-07	2.96882610019391e-06	PREDICTED: uncharacterized protein LOC109168033
gene10075	31.4852	34.3296	33.597	63.4564	72.0619	73.9695	1.07535433928402	up	0.00544649031894199	0.0125828091927063	PREDICTED: exosome complex component RRP41 homolog
gene10079	48.6512	73.9871	61.9066	143.091	174.747	125.916	1.2657745563116	up	0.000530321720340684	0.00155323803018476	_
gene10081	60.329	66.3051	68.2408	142.731	131.854	125.433	1.03750524751115	up	0.00892737409384845	0.0196009550705925	unnamed protein product
gene10082	2.4296	1.86277	2.51347	12.4701	15.3512	9.01475	2.43575492089458	up	1.03510977951108e-11	8.62413103594128e-11	unnamed protein product
gene10089	7.59062	7.80866	8.50463	22.975	21.3023	26.7113	1.57022065763133	up	8.06032984662919e-06	3.20622641043103e-05	unnamed protein product
gene10090	15.983	22.5711	18.0578	43.4929	47.4381	35.3455	1.15736675453345	up	0.00261839730408372	0.00655238242843132	ferritin-3, chloroplastic-like
gene10091	0	0.219985	0.0995795	2.89376	2.81635	1.80382	4.54248399326454	up	7.67263042788984e-15	8.68153900271066e-14	unnamed protein product
gene10105	24.1106	23.895	64.7457	36.2376	335.117	10.6605	1.76045854153141	up	9.4709283390135e-07	4.30639026974653e-06	unnamed protein product
gene10107	310.094	316.792	280.827	173.742	132.207	117.464	-1.10016520072862	down	6.76108689647894e-08	3.58083667977366e-07	3-oxoacyl CoA thiolase
gene1011	0.403839	0.58145	0.77621	2.90279	2.58523	1.662	2.01929386284316	up	1.7468179770296e-07	8.81299355942351e-07	unnamed protein product
gene10117	22.1075	25.5543	27.8238	85.9791	64.8525	59.798	1.48039804653885	up	2.83068046166008e-05	0.000104049873861151	unnamed protein product
gene1012	2.47424	3.93156	4.08091	7.0496	17.1523	9.31774	1.6761609761932	up	1.68996007064747e-06	7.41518458069783e-06	unnamed protein product
gene10121	0.532824	0.595595	0.137119	1.45076	2.55266	4.19073	2.69195566102386	up	3.09735341599607e-09	1.95311592430697e-08	PREDICTED: 60S ribosomal protein L8-like isoform X2
gene10122	53.0675	83.2356	71.2889	170.451	164.219	148.42	1.21852925203581	up	0.00086910482945276	0.00243284654616789	Chalcone--flavonone isomerase
gene10123	45.7966	49.2042	56.2409	106.056	116.446	99.4842	1.09012771143952	up	0.00518855760191546	0.0120585328197792	putative universal stress protein, partial
gene10125	23.9819	30.3946	27.916	54.8914	64.3902	71.4553	1.21272121602926	up	0.00088491420095958	0.00247464479450298	unnamed protein product
gene10128	5.26341	7.99254	5.4637	26.9897	27.6884	13.5434	1.86550526826248	up	1.13030954884824e-07	5.81707208967015e-07	Pumilio-like 1, partial
gene10141	5.66611	7.36363	8.03062	2.25451	1.97556	2.56704	-1.63110560257118	down	2.26605840746742e-10	1.6599613567948e-09	unnamed protein product
gene10151	15.3226	20.7152	20.2435	73.9883	87.1095	55.2645	1.94266468602246	up	6.87732019015498e-09	4.15326815123867e-08	PREDICTED: U3 small nucleolar ribonucleoprotein protein MPP10 isoform X2
gene10154	10.5341	12.3799	12.2941	26.7456	23.8496	30.7504	1.20808721958394	up	0.00144687772555694	0.00384052414635479	phosphoglycerate kinase
gene10157	17.7598	25.0214	21.0937	52.1327	42.2113	41.9894	1.09378200417601	up	0.00491059565659313	0.0115265146903927	unnamed protein product
gene10158	192.016	256.307	236.087	1042.21	1112.18	1248.7	2.31390750963131	up	3.21206465028821e-13	3.05525306238629e-12	unnamed protein product
gene1017	13.979	22.5349	18.9754	6.17018	8.59787	2.61122	-1.67467109978846	down	2.4172830266903e-13	2.34474375099684e-12	unnamed protein product
gene10181	0.488353	1.78431	1.54104	4.53426	7.32155	7.02825	2.3069993147309	up	3.62889757043487e-10	2.5828134695316e-09	unnamed protein product
gene10189	2.34664	1.84993	2.89995	35.6733	40.6715	33.204	3.94774789161136	up	5.56504687803739e-31	2.10668771245436e-29	unnamed protein product
gene1019	12.557	15.5453	30.4106	3.58496	14.7318	5.51156	-1.29596982492994	down	2.04085311244976e-09	1.31109703653449e-08	unnamed protein product
gene10191	28.7455	44.4649	36.5698	74.5525	75.6958	86.6397	1.10956609129388	up	0.00295694560630072	0.00728962049490349	unnamed protein product
gene10193	12.4135	12.55	11.3954	45.7601	55.4099	54.9156	2.10186568226272	up	2.28301217888232e-10	1.66912899481344e-09	unnamed protein product
gene1020	0.444788	0.60633	0.593576	2.12918	2.01785	1.77532	1.84645203539245	up	3.58114927371338e-06	1.50461619950692e-05	unnamed protein product
gene10204	0	0	0	0	0.457391	2.81048	10.0904966459816	up	2.59782349922942e-13	2.50265131467183e-12	unnamed protein product
gene10213	109.83	118.4	106.985	34.9122	24.9183	34.5946	-1.82781147155284	down	9.32534264757539e-15	1.04571759848209e-13	unnamed protein product
gene10218	126.716	190.113	139.701	339.186	366.133	415.914	1.29629891868798	up	0.000226152229086664	0.000710449261021067	unnamed protein product
gene1023	6.78663	9.88142	7.23014	20.8267	20.8163	32.6397	1.63600206929134	up	7.96187409476625e-07	3.6645410715242e-06	PREDICTED: stromal 70 kDa heat shock-related protein, chloroplastic-like
gene10244	339.954	229.919	409.696	121.064	134.602	49.024	-1.68479518061327	down	3.19805112112924e-14	3.40030298750792e-13	unnamed protein product
gene10245	0.0512637	0	0	0.489863	0.228804	2.56304	5.91963345392517	up	6.45578918243454e-11	5.01223384494454e-10	unnamed protein product
gene10251	1.54951	5.04699	1.69601	21.9843	18.967	25.3882	2.99953079403814	up	6.38780539365577e-18	9.32222932028858e-17	endonuclease 4-like isoform X1
gene10253	24.9081	34.3977	33.9617	78.4152	120.691	122.897	1.7875957102091	up	5.5774263447366e-08	2.98476976256991e-07	unnamed protein product
gene10265	187.388	126.695	176.76	48.4894	33.0345	32.5416	-2.10537001198549	down	1.01814275930222e-18	1.57553751271445e-17	unnamed protein product
gene10273	4.46613	6.41546	5.44777	15.1758	10.6233	19.7132	1.47861831669159	up	4.23358626395509e-05	0.000151184193237345	unnamed protein product
gene10276	190.725	168.204	211.897	50.0788	54.502	15.2609	-2.25189252155533	down	3.73294793112022e-21	6.97208371042503e-20	PREDICTED: probable E3 ubiquitin-protein ligase ARI2
gene1028	111.362	92.0839	113.695	45.401	32.8061	17.9795	-1.7211847697493	down	2.08420763935828e-14	2.25859235154667e-13	unnamed protein product
gene10280	36.0119	29.2049	34.1136	9.93433	9.42098	9.26729	-1.79497296031631	down	4.62547783511843e-14	4.83148291277509e-13	carbon catabolite repressor protein 4 homolog 1 isoform X1
gene10282	7.27241	10.745	8.91548	31.4664	34.3941	25.1096	1.75591028061615	up	3.88913479134675e-07	1.87172907769551e-06	unnamed protein product
gene10288	24.5279	32.1731	20.6469	0.826229	10.5078	3.35216	-2.39666333201446	down	1.8794509384432e-20	3.27192685749656e-19	protein JINGUBANG-like
gene10297	2.95953	4.40424	4.2763	41.7064	29.8005	26.9777	3.08047058197755	up	2.08023110247606e-20	3.61588398567526e-19	unnamed protein product
gene10298	0.0551781	0.0617416	0.142322	0.0754296	1.97179	5.52145	4.85164244141051	up	1.95962092951653e-16	2.5586207992912e-15	unnamed protein product
gene10300	5.33719	8.07509	6.33823	69.6702	57.814	62.91	3.26883132881085	up	8.78067515080731e-24	1.97320311506489e-22	unnamed protein product
gene10301	3.84411	2.58363	3.26813	11.7315	18.5652	8.92816	2.0159900580387	up	3.71873248257139e-08	2.04340093209391e-07	unnamed protein product
gene10308	0	0	0	0.0630595	0.25782	5.53533	10.9315278193463	up	1.24219807411638e-20	2.21028966468563e-19	PREDICTED: 36.4 kDa proline-rich protein
gene10310	0.614453	1.20047	1.99195	2.58752	3.46616	2.95829	1.24257978358541	up	0.00589770605263044	0.0135062976004312	_
gene10311	27.8694	57.1052	43.9049	170.664	226.133	116.96	1.99503818605163	up	1.33339100624251e-09	8.76572490758841e-09	unnamed protein product
gene10313	2139.48	1878.7	2176.17	22.4575	34.9712	11.079	-6.49848046479456	down	9.77369960911381e-91	1.00233732082194e-87	unnamed protein product
gene10314	35.473	40.1462	39.8182	139.253	147.348	96.8743	1.73199673795051	up	3.98198871200554e-07	1.91071095959738e-06	protein PYRICULARIA ORYZAE RESISTANCE 21-like
gene10326	26.4954	5.69501	18.243	0.208594	1.13674	1.73396	-4.03238920727283	down	2.79852109412003e-37	1.51779406071e-35	unnamed protein product
gene10329	193.682	222.94	235.264	116.923	119.778	69.6505	-1.08942428833018	down	7.28695600808159e-08	3.84311130094289e-07	_
gene10337	24.258	35.0234	29.8948	95.297	91.7764	84.3399	1.60572820207373	up	2.53110269533822e-06	1.08567944890154e-05	unnamed protein product
gene10342	0.215134	0.601634	0.832002	2.93948	4.26316	8.47155	3.24658227367575	up	9.07680527183674e-16	1.11663511746554e-14	_
gene10344	230.43	293.118	218.359	940.332	766.649	800.953	1.75718501635685	up	1.29449389087034e-07	6.61076757940622e-07	unnamed protein product
gene10353	5.15494	8.30968	6.7012	17.6496	30.6853	28.9387	1.93790494028142	up	8.42854692988075e-09	5.01489651455616e-08	unnamed protein product
gene10357	14.8688	12.8478	16.0771	6.17601	6.78818	8.13076	-1.05371934446059	down	1.18295996193258e-06	5.30193537169704e-06	unnamed protein product
gene10359	19.8775	17.2146	8.64065	47.9615	41.4408	33.5952	1.42726996568385	up	0.000111573991428531	0.000369435338216981	D-galacturonate reductase-like
gene10364	3.9089	8.03044	5.75773	10.4333	13.1489	13.1501	1.05341199061566	up	0.00760677408097683	0.0170261941284721	PREDICTED: uncharacterized protein LOC104420199 isoform X3
gene10369	51.4283	61.4103	52.0591	100.614	123.282	124.792	1.08035160445733	up	0.0047604583651999	0.01120723749063	PREDICTED: abscisic acid receptor PYL8-like
gene10371	16.2926	21.821	18.0234	34.2929	48.3909	69.13	1.43523047881002	up	2.57105364761779e-05	9.48154828335282e-05	unnamed protein product
gene10377	3.12978	5.66313	4.50879	18.6278	17.3582	17.8276	2.01611526771522	up	6.82850314175954e-09	4.13263647758527e-08	ribosome-recycling factor, chloroplastic
gene10379	64.7788	101.992	88.3981	199.364	186.99	272.517	1.36853313170675	up	6.14502659112196e-05	0.000213232989770676	14-3-3-like protein C
gene10384	33.4467	75.8255	44.9551	169.791	127.766	162.293	1.57608652816115	up	2.14939538101916e-06	9.29728883944675e-06	unnamed protein product
gene10385	5.1165	6.59552	5.55143	21.6575	22.4536	25.5293	2.01201514351012	up	6.11139982502523e-09	3.73066566158602e-08	PREDICTED: uncharacterized protein LOC100255348
gene10390	62.643	51.5925	89.8575	28.889	27.0077	13.054	-1.56554803503269	down	1.70432652541961e-12	1.52591329629037e-11	unnamed protein product
gene104	39.1481	42.4618	47.4205	5.47626	5.90596	4.13632	-3.05540094274108	down	2.93316190577206e-31	1.13707901921012e-29	unnamed protein product
gene10400	58.3134	89.1968	90.5329	19.0802	34.7514	21.863	-1.65292152760728	down	6.15966195401174e-13	5.75701296629714e-12	calcineurin B-like protein 10 isoform X7
gene10401	2.98669	6.11169	4.62919	12.0905	9.31881	7.8612	1.09220422285848	up	0.00838867525393499	0.0185592312199345	unnamed protein product
gene10412	249.615	264.344	216.351	102.406	125.882	126.009	-1.04354344616336	down	3.28030224481438e-07	1.59918278408604e-06	plasma-membrane associated cation-binding protein 1
gene10415	116.086	110.662	118.525	41.53	31.9525	26.8971	-1.78224083770867	down	1.06887989541344e-14	1.18915523670207e-13	unnamed protein product
gene1042	16.6347	17.5957	17.0099	35.1573	38.7441	33.4643	1.06713819039855	up	0.00674417004358055	0.0152926597510819	PREDICTED: transmembrane 9 superfamily member 1
gene10421	7.14769	4.17791	6.15248	25.7324	18.6922	23.5602	1.95948156782832	up	1.45288538931014e-08	8.42673525799879e-08	_
gene10423	0	0	0	2.35698	3.63541	2.25969	11.4261039803083	up	3.47656114633095e-23	7.37200870145854e-22	_
gene10428	8.69296	8.588	9.045	56.7154	59.4527	30.1025	2.47394696920258	up	2.037827711913e-13	1.99209137071842e-12	hypothetical protein DM860_007312
gene10430	1.65683	3.04939	1.7564	4.91818	4.51078	3.9379	1.04812373417853	up	0.0235947901060023	0.0463070332612755	unnamed protein product
gene10439	16.9344	33.2416	21.6749	57.7818	52.3377	63.0519	1.26908730651879	up	0.000346608959769696	0.00104969011413743	unnamed protein product
gene1045	2.07462	5.5169	3.59011	44.7592	43.8875	29.2072	3.3974467881291	up	5.45743503315741e-26	1.47638668127215e-24	protein SUPPRESSOR OF GENE SILENCING 3
gene10450	0.0482649	0.107856	0.0621208	0.987244	1.6685	5.13154	5.13798068580376	up	3.10742461010341e-19	4.91652973724776e-18	unnamed protein product
gene10451	62.2608	69.486	54.8892	17.5038	17.1259	24.0612	-1.66896800424135	down	8.73312213217307e-13	8.02920544197591e-12	unnamed protein product
gene10452	214.333	342.007	276.289	55.6558	163.711	102.847	-1.36964728929085	down	4.32574025816875e-10	3.04610960377039e-09	unnamed protein product
gene10454	110.989	113.482	122.564	49.7877	31.6606	34.1041	-1.58650896409146	down	2.04845653788286e-12	1.81814620014607e-11	unnamed protein product
gene10455	131.465	146.392	135.915	25.5425	19.3568	10.655	-2.89679808783403	down	2.86671327094802e-29	9.65354997300436e-28	unnamed protein product
gene10471	1212.19	1296.42	1081.68	484.114	557.431	434.173	-1.28268159459264	down	1.59870551449615e-09	1.04308831168485e-08	unnamed protein product
gene10475	3.28617	4.32802	4.06767	18.9325	27.9012	7.61771	2.22040844174673	up	4.62419309006052e-10	3.24412451797094e-09	_
gene10477	0.048848	0.218345	0.251529	5.06353	9.64285	8.31053	5.46345711252346	up	1.96734044490008e-32	8.18950832432393e-31	unnamed protein product
gene10485	111.776	171.531	142.327	328.529	391.949	445.457	1.45379560096004	up	1.84833573556411e-05	6.95963799495951e-05	unnamed protein product
gene10505	4.15078	8.57455	5.52875	17.5729	16.9542	26.684	1.74540795817552	up	2.33645767270696e-07	1.15908438899768e-06	Ribonucleoside-diphosphate reductase large subunit like
gene10508	16.9067	18.3104	14.9007	47.9299	43.2144	59.5206	1.58789073410033	up	3.29566731734757e-06	1.39506277699805e-05	unnamed protein product
gene10509	0.0467036	0.678163	0.240335	1.27304	0.572721	0.992837	1.55332308795319	up	0.00967860150756591	0.0210902653287331	unnamed protein product
gene1051	5.70779	8.56409	6.62089	19.5488	16.6787	14.5769	1.28182771573435	up	0.000489794975222369	0.00144378811483761	unnamed protein product
gene10510	0	0.207455	0.0597338	0.480256	0.347913	1.42356	3.06091426604026	up	6.7578241043356e-06	2.72559934647872e-05	unnamed protein product
gene10511	10.6738	14.2669	12.0651	20.0216	26.3517	33.2547	1.10546181757459	up	0.00396088180549383	0.00949685603565906	uncharacterized protein LOC111397254 isoform X1
gene10512	48.6815	82.1701	59.6548	196.661	118.856	185.392	1.39469498958629	up	4.83734013616858e-05	0.000170905211638327	L-ascorbate peroxidase 2, cytosolic
gene10513	1.33134	1.12792	1.35807	11.5092	3.63311	2.92736	2.24204049250798	up	1.25852859831995e-08	7.33339933762778e-08	unnamed protein product
gene10515	2.88173	3.7974	2.7844	11.9429	10.2211	10.1822	1.77282243340074	up	1.31064797145347e-06	5.84866288210702e-06	unnamed protein product
gene10516	0.822305	1.72387	1.19177	10.6646	11.0682	11.7	3.15991897588952	up	2.34079838587416e-18	3.52087287880618e-17	unnamed protein product
gene10522	8.32816	15.595	16.5233	34.9128	26.742	24.353	1.08839738128044	up	0.00518558591613812	0.0120556721107764	unnamed protein product
gene10533	19.8544	27.342	22.3177	61.3097	52.9216	71.7953	1.42009238870311	up	4.54608373195279e-05	0.000161525576630423	pentatricopeptide repeat-containing protein At1g05670, mitochondrial
gene10534	29.6779	40.9192	38.0935	135.724	127.704	211.608	2.12777896605883	up	2.05776972689236e-11	1.66765088283569e-10	2-methylene-furan-3-one reductase
gene10535	213.349	190.381	189.386	105.518	89.9646	82.9918	-1.09076133834774	down	8.63244419682316e-08	4.51054205578333e-07	unnamed protein product
gene10537	450.043	429.354	509.845	130.413	152.183	134.743	-1.73499902656797	down	4.14398332077828e-14	4.36084662702423e-13	PREDICTED: NADP-dependent D-sorbitol-6-phosphate dehydrogenase-like
gene10539	34.436	44.6267	47.2604	97.6592	80.3155	130.938	1.29006045235879	up	0.000233729699563687	0.000732011310599098	unnamed protein product
gene10540	119.057	119.253	150.933	71.7021	65.8199	38.2105	-1.14727655692949	down	2.13469811642123e-08	1.213786766701e-07	unnamed protein product
gene10544	31.551	40.318	37.7406	120.707	109.778	125.492	1.6993825425897	up	3.89522222334602e-07	1.87306060961494e-06	unnamed protein product
gene10545	0.0644575	0.142173	0	0.686227	1.20034	0.944191	3.75679601798374	up	2.89717348276267e-06	1.23332128524701e-05	unnamed protein product
gene10546	32.3322	35.0118	28.9176	9.85736	6.48051	3.40836	-2.28520895872526	down	4.34081269715104e-20	7.28701012448823e-19
gene10547	17.2813	24.6564	25.0141	46.3762	66.3989	30.9137	1.10171834306725	up	0.00622302657780195	0.0141936843558803	PREDICTED: ocs element-binding factor 1-like
gene10554	2.68286	4.24049	2.36003	15.3188	19.1981	13.7344	2.37746928592511	up	9.07297484080393e-12	7.60417750216264e-11	50S ribosomal protein L11, chloroplastic
gene10555	6.19686	4.4577	2.92571	43.5686	21.5643	10.72	2.48143056435856	up	1.70100987052397e-12	1.5253650516201e-11	unnamed protein product
gene10557	30.8452	41.0428	34.6766	90.7107	83.9929	84.4266	1.28192498586849	up	0.00039769544837638	0.00119151954461552	Bifunctional protein FolD 2
gene10565	46.1958	56.5686	46.3969	103.547	90.2237	109.921	1.02571943940333	up	0.00860039077399666	0.0189716480878874	unnamed protein product
gene10573	497.99	514.059	470.39	335.266	222.411	174.108	-1.01847799756707	down	2.65030417525771e-07	1.30730570184006e-06	unnamed protein product
gene10574	203.676	70.5869	130.833	650.408	606.259	1697.28	2.86629933388073	up	6.88639652824219e-20	1.14411545265243e-18	unnamed protein product
gene10575	454.62	381.284	498.98	324.85	192.771	95.828	-1.12169525229504	down	1.85336396194075e-08	1.0640101198297e-07	unnamed protein product
gene10576	65.3413	101.884	82.1774	182.578	221.758	418.963	1.72292729337573	up	8.10261603854227e-08	4.25142379213001e-07	unnamed protein product
gene10585	1.51932	1.99199	1.82278	8.58583	2.45585	3.62335	1.45854987687155	up	0.000650024651683563	0.00186969099837896	unnamed protein product
gene10586	924.496	1106.43	805.238	386.359	353.088	173.526	-1.63529364351423	down	2.0027933456361e-13	1.96124233785771e-12	_
gene10588	35.0381	57.9818	47.481	129.03	118.635	151.002	1.50458487008974	up	8.42764698897015e-06	3.3382122781802e-05	unnamed protein product
gene10589	4.64961	9.44414	8.94905	45.4337	40.4906	32.8603	2.3658084893214	up	6.82919071021178e-13	6.3355345725246e-12	unnamed protein product
gene10595	272.629	377.031	357.086	124.834	183.723	105.884	-1.28045495734949	down	1.81824299058406e-09	1.17679857583355e-08	PREDICTED: homeobox-leucine zipper protein ATHB-12-like
gene10605	0.403131	1.58279	0.695677	11.1612	21.435	26.9497	4.47129688268149	up	1.33244058430704e-32	5.60867993715215e-31	unnamed protein product
gene10606	51.6675	49.8906	72.1555	11.7872	25.3036	21.4	-1.5703800009053	down	6.66902408745866e-12	5.65238623070031e-11	gibberellin 2-oxidase 1
gene10607	1.1181	2.17284	0.563179	27.1827	27.9748	27.1883	4.41615206506499	up	1.24156424532726e-35	6.1899340939178e-34	unnamed protein product
gene10619	0	0.322401	0	2.22963	4.18305	1.38053	4.58248236206987	up	1.55662736533353e-16	2.04797533300321e-15	unnamed protein product
gene10628	8.31098	11.3172	11.0928	32.7879	36.4133	23.6793	1.59605722068796	up	6.89364776147477e-06	2.77740144275703e-05	unnamed protein product
gene10641	8.855	17.9146	13.0589	56.2554	41.3103	33.178	1.71479281805768	up	5.31164793110971e-07	2.50714227242044e-06	unnamed protein product
gene10642	23.8539	35.0343	32.1859	144.073	145.602	115.811	2.154502517675	up	3.47472291703161e-11	2.77608705573892e-10	unnamed protein product
gene10643	5469.74	1945.62	5569.78	11086.5	13386.6	12463.8	1.50820100572811	up	1.99446648181596e-05	7.47991236082641e-05	unnamed protein product
gene10644	3.34299	4.10248	3.93772	8.08663	8.29405	7.47788	1.06740328623559	up	0.0126950556951639	0.0267802061716501	unnamed protein product
gene10650	28.2023	40.2185	36.9008	73.5446	89.9071	93.7743	1.28821086442072	up	0.000298426054409863	0.000914573300678528	mRNA turnover protein 4 homolog
gene10661	5.01768	5.52375	3.19515	13.6039	10.1442	5.03585	1.06707703869015	up	0.0206842498903891	0.0412405484293883	unnamed protein product
gene10664	88.904	117.98	103.584	412.041	386.867	298.279	1.82128295555835	up	4.897250476251e-08	2.64207951327535e-07	unnamed protein product
gene10667	59.3619	69.3554	56.5728	35.6491	38.4842	17.0116	-1.02352783603518	down	2.69587224448331e-07	1.32862100436943e-06	unnamed protein product
gene10668	0.426669	1.88689	1.35775	4.92856	8.0822	13.7548	2.86499466844676	up	1.17961316547612e-15	1.4278128883837e-14	unnamed protein product
gene10678	118.139	132.348	125.123	83.9168	69.8991	14.3513	-1.15932491504602	down	7.40414827766892e-09	4.45131669886628e-08	_
gene10681	8.80592	11.2397	10.7916	36.6903	30.5024	24.5685	1.57311836745607	up	9.76151091182663e-06	3.82227020466214e-05	unnamed protein product
gene10683	35.5079	61.3743	47.0519	8.21923	19.6651	14.4947	-1.76391390059413	down	1.2219305629552e-13	1.22203889013277e-12	unnamed protein product
gene10695	0.0513288	0	0	0.700709	15.235	3.11235	8.45393829886504	up	6.03648292693029e-35	2.86124218061767e-33	unnamed protein product
gene10697	1.21051	0.845689	0.838013	4.91794	1.95447	1.96982	1.61023440144873	up	0.000582355135167685	0.00169274627153482	_
gene10699	3.33661	4.69059	4.02504	11.7719	16.0705	11.6554	1.71222149922225	up	2.36674869557115e-06	1.01983544823293e-05	unnamed protein product
gene10700	29.6198	32.5978	39.9769	4.83356	8.13318	2.60301	-2.71426426657683	down	2.72237465427654e-25	6.96397017571284e-24	Transcription factor BEE like
gene10702	109.369	118.575	129.992	39.948	42.3506	22.5963	-1.77072794798565	down	1.05728483240785e-14	1.17741660359259e-13	unnamed protein product
gene10707	1.54448	0.593208	0.74545	4.40969	6.99696	1.89867	2.20511627279924	up	2.55733671876604e-07	1.26310488285463e-06	unnamed protein product
gene10710	0	0	0	0.0665435	0.761782	1.60821	9.66742826138454	up	9.98301927437669e-11	7.60935408339483e-10	unnamed protein product
gene10711	21.413	38.7639	34.2951	179.008	174.629	163.362	2.45216534295684	up	1.33149623311623e-14	1.46685634822111e-13	unnamed protein product
gene10717	7.46136	12.5079	12.3221	19.8024	24.6936	26.5202	1.13692687951704	up	0.00257508243282834	0.00645831590145321	unnamed protein product
gene10719	1.58895	5.16463	2.16897	15.3918	17.9056	14.5127	2.42139296989556	up	1.16469558651216e-12	1.05873738206638e-11	hypothetical protein CFP56_47392
gene10721	11.0332	15.7566	15.1302	32.4848	34.7068	46.1383	1.43475286484517	up	3.54930306896708e-05	0.000128703593445894	unnamed protein product
gene10730	124.716	88.9963	114.892	51.4427	46.1574	42.063	-1.23438264029031	down	4.45999208767855e-09	2.77054904962014e-08	unnamed protein product
gene10732	6.52244	5.9623	4.12848	9.66711	13.8468	16.4183	1.26506907732896	up	0.000940432366274342	0.00261370227246633	unnamed protein product
gene10733	33.3696	49.3078	39.4668	82.9363	99.0702	120.852	1.31003740037035	up	0.000183477898979379	0.000586017604299654	unnamed protein product
gene10738	93.0372	131.738	112.067	282.475	230.649	214.185	1.11048863842269	up	0.00368605570877165	0.00889082626697734	unnamed protein product
gene10741	18.6561	31.1941	28.5708	65.2298	57.4928	65.7118	1.26471819819541	up	0.000415666052782999	0.00124281175230454	unnamed protein product
gene10744	2.10516	1.60518	0.877847	6.00374	5.64773	1.04413	1.4677303513541	up	0.00363832358541835	0.00879073214116607	PREDICTED: homeobox-leucine zipper protein HOX11-like
gene10745	26.4774	35.3516	33.644	474.28	446.453	291.258	3.66610062103456	up	2.85569560337499e-30	1.01624927765531e-28	unnamed protein product
gene10753	0.0763059	0.935849	0.342716	5.70246	3.48592	1.86263	3.02515159626438	up	2.21494040077705e-13	2.15588806394874e-12	unnamed protein product
gene10760	2.41027	3.62362	3.34169	74.2231	97.4219	107.924	4.89770656487475	up	9.28741039395225e-47	9.35457827269423e-45	phytosulfokines 6-like
gene10761	6.3849	6.70303	6.28314	19.7862	13.0073	8.37755	1.08760830398038	up	0.012695731105929	0.0267802061716501	Lectin-receptor kinase
gene10772	8.45044	9.22061	11.0736	2.45587	1.95203	1.64833	-2.24623765217154	down	1.12328965918591e-16	1.4925595577475e-15	hypothetical protein BVRB_2g040030
gene10780	25.9388	29.1976	16.4071	87.024	55.3898	35.068	1.31074237761063	up	0.00060558898258338	0.0017562080494918	unnamed protein product
gene10781	0	0	0	0	1.57066	4.73886	11.0390378376005	up	2.63408899687947e-14	2.82195232419727e-13	_
gene10783	30.5291	42.222	38.4012	104.591	101.627	124.857	1.57459440821353	up	3.00244162399633e-06	1.27572670283625e-05	unnamed protein product
gene10784	11.6781	17.1489	16.5228	56.4615	61.6032	99.1524	2.25989407803308	up	1.0904882729865e-12	9.95291117116561e-12	PREDICTED: 40S ribosomal protein S4
gene10790	0	0	0	2.53566	5.5267	5.59816	12.1530790778555	up	7.44334154610514e-31	2.76211631518461e-29	unnamed protein product
gene10791	0	0.335295	0	1.84191	5.0195	9.57097	5.6023791486609	up	2.80111202040761e-29	9.46088164737074e-28	unnamed protein product
gene10792	0	0	0	1.13033	0.513527	0	9.10053707224895	up	4.27402178665402e-06	1.7791601393079e-05	unnamed protein product
gene10794	16.7685	28.4841	18.1443	102.272	107.592	144.091	2.48102571301394	up	4.17870138402671e-15	4.82496727873135e-14	20 kDa chaperonin, chloroplastic-like
gene10800	5.612	6.217	9.63733	48.9903	62.4418	25.7587	2.67586621098084	up	9.93718307057222e-16	1.21717005666803e-14	unnamed protein product
gene10806	53.4571	64.7078	49.5555	85.8688	119.594	136.404	1.02736300286015	up	0.00753706214330044	0.0168969789424826	unnamed protein product
gene10809	2.09576	2.90626	2.33634	24.9433	21.096	18.6706	3.13993407586268	up	4.7762749457751e-20	7.99423704203099e-19	unnamed protein product
gene10810	17.5114	34.5998	27.0312	176.016	218.53	185.39	2.87332375332905	up	1.2315474482652e-19	2.01057695569894e-18	unnamed protein product
gene10811	36.5313	46.8949	37.0406	106.008	97.9152	75.2039	1.21226617640623	up	0.00132346741857335	0.00354716938677263	unnamed protein product
gene10812	1.94925	3.49419	3.10204	6.46568	7.84741	4.54194	1.14143914986902	up	0.00871486008089557	0.0191866386753675	PREDICTED: ARF guanine-nucleotide exchange factor GNOM-like
gene10815	51.5167	56.5474	59.2985	204.74	202.624	180.664	1.81288918388504	up	6.07525485086733e-08	3.23583333204128e-07	unnamed protein product
gene10821	85.5705	118.754	118.541	231.874	277.371	283.9	1.29664340111813	up	0.000249080260125815	0.00077492399737433	40S ribosomal protein S3a
gene10827	3.91805	6.00928	2.56924	18.8213	5.92956	6.55091	1.3245040362754	up	0.0011810806675577	0.00320591217774746	unnamed protein product
gene10828	2.3912	3.64017	2.16259	19.4439	11.1827	10.7152	2.33454502792035	up	4.18594632093295e-11	3.31380073308383e-10	unnamed protein product
gene10841	0.352215	0.854544	0.757857	4.49944	12.792	5.31502	3.5224059385984	up	3.25875492267951e-18	4.83710714246678e-17	unnamed protein product
gene10854	1062.6	1130.7	1173.16	387.215	316.539	230.683	-1.84905967138115	down	1.0478096604516e-15	1.27674352729826e-14	unnamed protein product
gene10856	2.02712	2.48069	2.67119	18.626	23.2514	22.8354	3.17166042301811	up	1.2935291687461e-20	2.29438719380893e-19	unnamed protein product
gene1086	1.30502	1.1325	1.27548	0.743389	0.429658	0.0215735	-1.63357967999181	down	5.34228047933027e-09	3.28784866815738e-08	acetyl-CoA carboxylase carboxyltransferase beta subunit (chloroplast)
gene10869	0	0	0	11.7001	35.799	9.44559	14.2123872011281	up	5.02256233010577e-54	8.2115254559309e-52	unnamed protein product
gene10872	10.0403	9.90191	8.65525	25.4661	27.8757	34.9265	1.62590609391389	up	2.97738263947619e-06	1.26555589886703e-05	unnamed protein product
gene10873	25.6667	14.0526	19.8828	4.3203	16.1615	3.15929	-1.33395616024263	down	4.9044432403831e-10	3.42794449781672e-09	PREDICTED: protein HEADING DATE 3A-like
gene10875	10.2563	25.8206	18.0247	0	0.194234	0.12343	-7.39854505193092	down	8.69218796995453e-59	1.78284677252831e-56	unnamed protein product
gene10876	5.52688	11.7381	10.4824	37.7787	40.5818	35.2161	2.03312430379574	up	8.89279458697048e-10	6.00716261889904e-09	_
gene10878	0	0	0	0	0.175546	140.912	15.5212992947772	up	1.18221649882109e-75	6.66829216160037e-73	unnamed protein product
gene10886	0.546574	0.388748	0.255921	9.28751	17.4592	21.0841	5.32386238202135	up	1.88155117969028e-39	1.11714625568874e-37	geranyl diphosphate synthase
gene10889	0.292629	0.258346	0.373499	1.10026	1.10733	1.23103	1.89170906955756	up	0.00099709007827354	0.00275016458997648	unnamed protein product
gene10890	165.846	246.187	212.33	471.8	524.191	651.614	1.39990915411243	up	4.14776498359008e-05	0.000148401321851823	GTP-binding nuclear protein Ran-3
gene10893	4.24062	7.58862	5.26049	23.6048	27.1588	26.5678	2.17772746024531	up	8.0221113960287e-11	6.15628834412243e-10	unnamed protein product
gene10902	15.027	20.4994	18.2763	84.1776	67.6354	87.8807	2.15537912657832	up	2.5728154402835e-11	2.06870498801413e-10	putative membrane protein
gene10903	15.6528	15.4923	17.0082	119.09	117.519	140.808	2.97037442066925	up	1.67856482250908e-20	2.92672175621715e-19	gamma-glutamyl peptidase 5
gene10904	6.17272	7.57055	4.17438	17.1394	18.6579	12.2738	1.42363688263614	up	0.000209715826390614	0.000663805902781291	unnamed protein product
gene10907	157.087	145.921	156.699	76.572	59.4299	28.8564	-1.47947127294374	down	8.68237452849138e-12	7.28763891785054e-11	unnamed protein product
gene1091	4.26727	7.15399	5.9729	15.0409	19.5749	10.5708	1.37713897442237	up	0.000184199047369893	0.000588154388162969	unnamed protein product
gene10916	13.8956	16.5019	14.9008	11.5746	3.4363	3.08039	-1.3240179524644	down	3.14988569621754e-09	1.98513187368883e-08	ribosomal protein S7 (chloroplast)
gene10917	0.330617	0.0616564	0.63956	20.3215	27.6216	33.7561	6.30290449739895	up	4.14210283822118e-52	5.91481798961686e-50	unnamed protein product
gene10918	3.43932	2.0647	0.979984	12.266	7.67501	3.48194	1.85248332162144	up	7.78530089991615e-06	3.10668480551659e-05	unnamed protein product
gene10926	57.1309	72.0656	58.338	121.601	123.71	152.473	1.08481702273786	up	0.00400314696348949	0.00958107585553931	unnamed protein product
gene10928	36.4822	46.1588	45.0073	95.5578	102.924	105.224	1.25048048116138	up	0.000574736753585894	0.00167232533329958	unnamed protein product
gene10930	0.587575	1.06507	0.508914	1.97954	4.0912	1.81053	1.86490405786475	up	0.000125043732841351	0.000410302021577454	unnamed protein product
gene10936	10.0727	15.1966	9.62514	24.7727	24.9748	21.5461	1.03071207155336	up	0.0115445702595249	0.0245725088863586	uncharacterized protein LOC111367779
gene10940	17.1786	23.6085	25.1851	71.3682	65.4316	40.6605	1.42752497721875	up	7.95740981451874e-05	0.000270547137183803	unnamed protein product
gene10941	2.78235	2.82291	3.51819	10.3697	10.4081	11.8397	1.83765319958714	up	3.97897850883235e-07	1.91007900247395e-06	unnamed protein product
gene10942	355.823	401.788	330.204	803.473	929.834	853.392	1.24967665525028	up	0.000639358707611108	0.00184135960698517	unnamed protein product
gene10947	5.50191	6.81393	5.99917	31.5123	23.9401	38.7958	2.36324820383385	up	6.7694182438735e-13	6.29042892991243e-12	unnamed protein product
gene10948	127.368	206.747	92.8265	922.809	1131.67	1197.62	2.92925206108335	up	1.04760140643344e-20	1.86698127424575e-19	_
gene10954	3.58588	3.74832	2.73057	7.26277	6.93153	8.49132	1.17222469863558	up	0.00702717731217396	0.0158642359933229	_
gene10955	11.0127	10.2952	20.628	49.4526	18.9863	47.1693	1.46292024062481	up	2.4473867416073e-05	9.04026517094694e-05	unnamed protein product
gene10956	3.6131	9.81624	7.81962	18.215	20.3774	17.6127	1.40318214586292	up	9.71719255538046e-05	0.000325184364334758	unnamed protein product
gene10957	49.9463	156.706	121.673	50.5521	59.2715	54.2059	-1.00115742078611	down	1.64077021252941e-06	7.20776042349853e-06	NADPH-dependent aldo-keto reductase, chloroplastic
gene10964	2.58699	5.06001	4.54826	20.6056	19.4521	14.788	2.16878205521439	up	2.65037668893512e-10	1.91659611717161e-09	hypothetical protein CFP56_47392
gene10965	7.08139	6.21545	5.27805	15.1042	17.9872	18.7529	1.4806822055256	up	5.60161668788278e-05	0.000195579813853314	unnamed protein product, partial
gene10967	20.2487	28.7033	27.6528	53.8023	68.9758	60.6078	1.25934312334772	up	0.000552242556277936	0.00161120610390139	PREDICTED: 3-isopropylmalate dehydratase small subunit 3-like
gene10968	37.64	41.6807	47.2459	17.0977	16.9972	19.4564	-1.24085661192741	down	1.37997365707485e-08	8.01621154761144e-08	unnamed protein product
gene10969	0	0	0	0.521464	2.02573	0	9.73142878482583	up	2.54616412384103e-10	1.84715610810615e-09	_
gene10981	0.818145	1.71506	1.515	18.2178	18.5999	14.9038	3.67442479863041	up	8.26823309221176e-25	2.01891639639049e-23	nuclear transcription factor Y subunit C-1-like isoform X2
gene10983	3.6212	4.87588	6.41749	9.97788	12.6243	12.1145	1.21874110430488	up	0.00247897769725391	0.00623808775434338	hypothetical protein AQUCO_01500181v1
gene10985	21.9309	38.227	33.5055	83.2339	107.314	99.66	1.63149818404788	up	1.17868943258239e-06	5.28489486842684e-06	unnamed protein product
gene10988	52.8471	56.6502	55.1316	28.7192	25.1118	16.0231	-1.23676524949547	down	5.69169787921726e-09	3.49336473207018e-08	hypothetical protein BRADI_2g51370v3
gene10989	558.843	470.908	531.016	52.7343	73.844	41.0734	-3.21869311982828	down	1.21330534491235e-34	5.65590809750259e-33	unnamed protein product
gene10992	6.46953	5.77242	8.3317	24.558	19.7192	24.7216	1.74562587483605	up	6.67450936602221e-07	3.10880017168029e-06	PREDICTED: nucleolar GTP-binding protein 1
gene10999	3.00551	4.32821	3.21523	9.80394	9.60547	8.9949	1.42875258995862	up	0.000202375304268882	0.000642373609301422	unnamed protein product
gene11	82.0029	80.9292	81.3058	43.5408	42.0372	12.7515	-1.31256458336228	down	3.00739534022855e-10	2.16091890656804e-09	unnamed protein product
gene1100	13.6589	13.1884	13.0568	31.2762	28.2472	23.1075	1.05008831520852	up	0.0095871977946628	0.0209072449877423	PREDICTED: SEC1 family transport protein SLY1
gene11002	1.71052	2.09921	2.06366	0.754296	0.123237	0.352433	-2.25279712996505	down	1.26789074956818e-09	8.34972302736639e-09	unnamed protein product
gene1101	0.294689	0.237411	0.332378	1.70913	1.98624	0.535686	2.28714127542344	up	2.36343203243456e-07	1.17040723256779e-06	unnamed protein product
gene11011	44.7993	40.5164	48.6008	6.66983	8.6765	2.81953	-2.88182624055394	down	4.12110856315232e-28	1.29860965645032e-26	PREDICTED: uncharacterized protein LOC109187376
gene11014	2.49165	2.21073	2.67259	5.39743	6.22954	4.24338	1.10531080675609	up	0.0181057427581074	0.0366895712318955	_
gene11016	6.3145	8.6121	5.09038	15.3032	15.6223	13.9121	1.16336504966714	up	0.00342223380208258	0.00832209948723723	unnamed protein product
gene11030	1.21038	2.0859	2.66304	5.50601	6.97675	2.62839	1.34195413345197	up	0.00185672544546734	0.00480626887340916	unnamed protein product
gene11031	1.15734	0.675978	1.69708	13.0605	25.5986	46.1786	4.58562835637678	up	1.00396895029713e-37	5.52476767234242e-36	unnamed protein product
gene11032	0.885878	0.171789	4.7454	13.7134	32.3616	7.19495	3.19777004725665	up	3.16233997800528e-20	5.37264417046348e-19	PREDICTED: cysteine proteinase COT44-like
gene11038	0	0.337828	0.12974	1.92466	1.51722	0.85717	3.19254917085923	up	4.61185072563153e-08	2.49766145155301e-07	dehydrodolichyl diphosphate synthase 6-like
gene11039	8.68905	11.5373	11.7931	19.4858	23.263	28.8711	1.16133724335901	up	0.00200585253209163	0.00515914783732916	unnamed protein product
gene11042	136.591	149.228	169.902	57.0891	58.6737	30.9797	-1.63484408657994	down	3.10823585014073e-13	2.96901004449091e-12	_
gene11049	51.763	63.9327	50.8264	163.515	209.058	277.496	1.96485986724534	up	1.12853608742475e-09	7.50649504848976e-09	PREDICTED: ras-related protein RABA1f
gene11050	226.194	303.163	272.495	180.051	127.671	75.7862	-1.06407266613319	down	1.1221915097362e-07	5.78056731567767e-07	unnamed protein product
gene11051	1.53015	1.08343	1.97103	1.60128	5.34949	10.5797	1.93429688820783	up	2.21750487063138e-07	1.10201200200848e-06	uncharacterized protein LOC111399249
gene11053	0	0	0	0.545064	0.278513	1.38075	9.5231221545338	up	1.06710524280295e-09	7.11887300062688e-09	unnamed protein product
gene11062	63.6128	93.3182	82.9256	173.739	166.948	241.599	1.27954518285601	up	0.00024021816232276	0.000750665121651815	unnamed protein product
gene11063	3.08881	1.95764	2.2569	8.69344	9.05196	7.20063	1.77176095506542	up	6.62139863043427e-06	2.67631665890108e-05	_
gene11064	0	0.274271	0.505537	0.133909	0.602212	4.80197	2.82343965532124	up	3.3600274505819e-09	2.10931940289452e-08	Expansin-A3 like
gene11065	22.7615	14.8043	18.2752	177.713	192.556	18.5966	2.79980855820202	up	5.32607707828797e-17	7.2215715769431e-16	unnamed protein product
gene11067	102.467	102.758	117.556	54.0321	58.3767	41.3894	-1.06950230814148	down	1.37540478652685e-07	7.00493968253247e-07	unnamed protein product
gene11070	4.70041	3.60788	7.82289	58.0434	39.7909	60.7957	3.29750076067859	up	8.71472253971423e-24	1.96229111717597e-22	uncharacterized protein LOC105167296
gene11075	8.11759	12.4731	8.912	46.0569	31.6335	49.2824	2.10548846182835	up	1.33118067437621e-10	1.00381344837153e-09	unnamed protein product
gene11078	335.18	228.122	269.764	56.756	59.8268	39.4083	-2.41694452900286	down	4.72002289749549e-23	9.93406311691168e-22	unnamed protein product
gene11079	9.28421	11.2798	8.18434	187.848	139.737	104.424	3.90936978317417	up	7.78042266493393e-33	3.29965970237292e-31	unnamed protein product
gene11083	2.54746	2.49979	2.54553	1.13582	1.27641	0	-1.65303753861941	down	2.46872474820853e-08	1.39109310112589e-07	chlorophyll A/B binding protein
gene11085	79.0213	76.1356	66.7953	31.588	24.9894	13.4637	-1.66393306987323	down	1.44750844602979e-13	1.43744214609701e-12	unnamed protein product
gene11086	2.2771	6.00589	1.45524	0.827542	1.57541	0	-2.01749608891209	down	1.8623734082768e-07	9.3458338161791e-07	unnamed protein product
gene11093	50.9537	69.6124	57.294	216.857	175.809	188.59	1.70841391353212	up	3.40831800693794e-07	1.65872456584413e-06	unnamed protein product
gene11098	3.32792	6.06762	5.40825	46.1275	49.6442	42.5357	3.22357882713558	up	9.19558878509298e-23	1.89644309112676e-21	unnamed protein product
gene11099	29.8702	35.0046	31.9308	78.4663	72.7595	53.0661	1.07744606896902	up	0.00742053373982855	0.0166755061990052	unnamed protein product
gene11103	1.15869	0.651791	2.28178	29.0119	18.4766	5.33244	3.68916460634068	up	1.19685390757135e-23	2.64739390810046e-22	unnamed protein product
gene11104	7.11074	6.43119	6.53264	13.9281	14.4888	11.9333	1.00709841381032	up	0.0227651651215764	0.044873987023677	hypothetical protein CCACVL1_24331
gene11105	0.114679	0.149046	0	1.00986	1.16909	6.12527	4.96094080238696	up	1.81877166682457e-16	2.3829922384957e-15	unnamed protein product
gene11107	37.6163	53.6267	51.0729	134.532	136.405	169.014	1.62822542366016	up	1.04764577866399e-06	4.73497276807229e-06	unnamed protein product
gene1111	0.23199	0.253861	0.144041	2.54277	7.18126	1.40289	4.13634008100994	up	1.51053996888284e-23	3.31525318851505e-22	unnamed protein product, partial
gene1112	0	0.269866	0.554861	0.344046	1.58583	0.585085	1.60502901451421	up	0.000623786891522064	0.00180203327100139	PREDICTED: LOW QUALITY PROTEIN: ribose-phosphate pyrophosphokinase 1-like
gene11120	4.28323	4.76938	5.04896	16.7119	10.9064	3.66307	1.14927936778463	up	0.0096845683471023	0.0210991918740172	unnamed protein product
gene11125	7.49937	4.1353	8.0477	19.3059	25.3764	28.2344	1.88918479678424	up	4.39114170705876e-08	2.38385320487632e-07	unnamed protein product
gene11126	785.292	619.697	798.003	0.544379	0.1669	5.62221	-8.44156682982722	down	8.28852330267553e-116	2.33757078443707e-112	unnamed protein product
gene11127	1.80655	4.37524	4.32987	8.1488	12.0361	3.57591	1.17636395872494	up	0.00605962705455033	0.0138433885788542	unnamed protein product
gene11128	16.4067	39.5466	51.2815	13.2695	15.4027	14.9983	-1.29598346899245	down	6.4023606267598e-09	3.89353262697991e-08	aldo-keto reductase
gene11147	16.8857	20.115	16.9306	52.5953	43.7177	42.7664	1.36666490271673	up	0.000171572059395004	0.00054985920512359	SANT/Myb domain
gene11149	13.0116	27.0039	26.1757	44.1169	71.3992	80.6217	1.56711294993078	up	2.45695517061322e-06	1.05548024675125e-05	unnamed protein product
gene11152	0	0.368775	0	0.360981	1.22541	1.41942	3.0166918212494	up	1.0098514202002e-05	3.94191483435241e-05	14-3-3-like protein GF14 iota
gene11159	623.56	294.719	475.759	98.4579	106.859	43.9346	-2.48358153663776	down	1.54249464805682e-24	3.71813720613868e-23	unnamed protein product
gene11161	114.039	144.301	119.289	15.3059	12.7976	13.9426	-3.16683419468248	down	2.28845073379068e-32	9.49118114996053e-31	unnamed protein product
gene11167	5.27347	6.72815	7.17473	15.8153	24.3068	8.78273	1.35051162754914	up	0.000574467640566661	0.00167197354314564	unnamed protein product
gene11169	7.02543	0.442037	1.48539	1.51537	1.02493	0.680583	-1.47403210552027	down	5.11432450123458e-05	0.000180183306366106	PREDICTED: LOW QUALITY PROTEIN: uncharacterized protein LOC105117228
gene11175	1.96799	1.86697	2.2687	6.62131	3.99341	4.51794	1.30949615844595	up	0.0023890795412708	0.00603328854454197	unnamed protein product
gene11183	398.319	291.442	334.917	188.404	138.026	127.437	-1.17482380803855	down	1.15319094089858e-08	6.75098443397868e-08	unnamed protein product
gene11187	89.7159	125.684	98.7744	204.578	221.068	207.688	1.0113944186311	up	0.0102914093249827	0.0221583164797468	unnamed protein product
gene11194	0.155277	0.523717	0.604772	1.17684	0.696708	2.82119	1.86821653277472	up	0.00099709007827354	0.00275016458997648	hypothetical protein CEY00_Acc10396
gene11195	6.58158	7.74383	12.3369	3.84639	1.7593	0.598941	-2.10284939318772	down	4.28912857432617e-15	4.94740894140833e-14	PREDICTED: protein PIN-LIKES 3-like
gene11199	1.22069	0.821857	1.33967	0.285913	1.14657	0.210362	-1.04041984263268	down	0.00127119629974641	0.00342497383745863	splicing factor U2af large subunit B-like isoform X2
gene1120	0.354119	0.467275	0.367481	0.627956	1.05579	1.56935	1.44991029690219	up	0.00116476630103891	0.00316543691689229	unnamed protein product
gene11200	2.20434	2.80844	3.56612	23.4434	25.4545	22.7947	3.06251558723161	up	1.66837880151975e-19	2.68487607131872e-18	unnamed protein product
gene11202	1.74635	1.94581	1.5115	15.8805	17.7099	32.1331	3.65804505666495	up	2.92887784887238e-25	7.47526493509713e-24	unnamed protein product
gene11209	0.9334	1.91347	1.46989	15.4351	20.8326	15.6677	3.58777850588562	up	6.45434249118713e-24	1.47093813420368e-22	unnamed protein product
gene11210	15.4542	18.6123	21.6854	42.1485	46.6201	79.3941	1.59271296912294	up	1.8055722804272e-06	7.89482980445707e-06	unknown
gene11211	1.14623	2.56482	2.60405	5.74413	5.78984	4.53167	1.346685152237	up	0.00116200686858684	0.00315945998663007	unnamed protein product
gene11212	0.302217	0.0563047	0	0.687378	1.57341	3.05367	3.87858258178752	up	1.73636377539806e-11	1.41633548447328e-10	unnamed protein product
gene11217	17.8577	26.5619	24.6404	142.01	126.075	74.736	2.31148320208467	up	1.5096792168332e-12	1.36136620664231e-11	unnamed protein product
gene11223	0	0.120327	0	0.0734869	0.480356	2.48233	4.62311816391501	up	7.35443182787277e-10	5.02211534202377e-09	aquaporin TIP2-1
gene11224	16.7869	29.2549	42.1103	130.058	141.513	98.5425	2.06986351251822	up	2.34460261043023e-10	1.71083195655003e-09	tonoplast intrinsic protein 1;2
gene11228	165.701	189.235	178.508	82.8165	84.7167	65.991	-1.19175434377027	down	1.3050494962736e-08	7.59270931792803e-08	PREDICTED: zinc finger A20 and AN1 domain-containing stress-associated protein 5-like
gene11229	3.64492	7.75399	5.85085	19.9465	19.5031	18.9889	1.76016603319355	up	3.75982305966533e-07	1.81491501652052e-06	unnamed protein product
gene1123	12.5509	20.5644	18.8872	11.0484	6.84856	5.23742	-1.16843870022574	down	3.69243150208093e-08	2.02993761086623e-07	PREDICTED: L-type lectin-domain containing receptor kinase IV.1-like
gene11236	3.04876	3.97638	3.73062	11.0272	6.51967	11.5664	1.43631373816374	up	0.000129051670610658	0.000422679008000728	PREDICTED: probable glutathione S-transferase parC
gene11247	2.28967	2.67358	4.30285	19.5651	28.1972	21.6885	2.90555246032086	up	2.10013035098985e-16	2.7389098831811e-15	unnamed protein product
gene11254	28.6243	36.7618	28.3288	61.1032	63.1921	64.657	1.01164845302551	up	0.0109857872168432	0.0235125206415177	unnamed protein product
gene11255	0.668974	1.49594	0.795542	8.78157	13.7238	15.7112	3.68895900464099	up	6.85761890889365e-24	1.55342969701264e-22	unnamed protein product
gene11256	0.335649	0.187817	0.505132	4.05416	6.88385	8.27147	4.21909097174073	up	8.15438359051554e-22	1.59427385241951e-20	unnamed protein product
gene11258	73.294	94.8838	85.484	175.622	206.794	281.51	1.38810563269283	up	5.15440499096863e-05	0.000181368816915525	unnamed protein product
gene11259	12.6249	13.1891	12.1702	30.4766	28.6963	25.4238	1.15513917113925	up	0.00323672746255702	0.00789652303311111	PREDICTED: uncharacterized protein LOC100254161
gene11265	178.181	147.126	164.042	78.9848	88.6774	70.2037	-1.04070593602924	down	2.15028724409775e-07	1.07002163214233e-06	unnamed protein product
gene11270	19.9962	26.7081	19.1021	46.9192	54.7455	55.2099	1.2532737960228	up	0.00061102727086145	0.00177061357374467	ubiquitin-conjugating enzyme E2 28
gene11271	106.991	158.743	120.129	302.416	333.254	428.302	1.46329241883437	up	1.5487740959948e-05	5.9006148520491e-05	PREDICTED: 60S ribosomal protein L9-like
gene11276	4.15944	8.41878	5.49909	11.9658	13.6087	11.019	1.01728626525606	up	0.0171218897830932	0.0349154082868898	unnamed protein product
gene11283	66.6942	89.2232	86.8004	179.753	174.745	214.075	1.228055457328	up	0.000619604390177829	0.00179178598451579	unnamed protein product
gene11287	7.1347	8.48065	9.25302	20.2264	19.338	17.902	1.20830800871358	up	0.001782053314297	0.00462784149138684	unnamed protein product
gene11289	0.254704	0.3417	0.328084	4.93674	3.80808	0.596047	3.33261921800684	up	9.33430402823147e-12	7.81739300241123e-11	unnamed protein product
gene11291	43.4794	42.6945	38.3354	118.573	136.374	136.627	1.65300776149575	up	1.16196483642072e-06	5.21820275464257e-06	PREDICTED: protein YLS9
gene11295	9.1413	13.4937	11.9876	23.7406	31.5618	38.4587	1.43719658479978	up	3.81373488012562e-05	0.000137277419217285	unnamed protein product
gene11299	2.26154	2.41155	4.06659	6.39307	8.51191	4.64492	1.16123509808743	up	0.0079184395187234	0.0176467633762779	unnamed protein product
gene11300	84.9888	80.9331	87.105	44.2645	32.4717	27.3659	-1.2812671286782	down	1.79731846700641e-09	1.16459216693276e-08	hypothetical protein F511_05052
gene11302	0.0496276	0.0554666	0.319502	1.55727	1.82679	2.00553	3.65665741238711	up	8.03690718927173e-11	6.1634500341383e-10	protein SRC2
gene11310	11.7608	16.1215	11.1978	68.1947	53.1181	42.8622	2.07064400874218	up	5.91971100350103e-10	4.07942943375046e-09	unnamed protein product
gene11312	9.11603	14.7924	12.605	352.576	60.6831	62.0219	3.70217220206701	up	1.51695410556722e-29	5.20144658507715e-28	unnamed protein product
gene11313	0	0.550404	0.163804	7.92679	34.2934	7.94102	6.12812303963258	up	4.86996823747572e-43	3.73728650931725e-41	PREDICTED: 12-oxophytodienoate reductase 3
gene11315	12.9001	20.9318	19.6915	97.0564	94.244	168.044	2.74705671734622	up	1.66100706317332e-18	2.52872073949503e-17	unnamed protein product
gene11317	36.0945	50.0541	42.482	204.988	169.577	213.388	2.1924406602792	up	9.0067886772856e-12	7.55431844375159e-11	unnamed protein product
gene11318	1018.18	652.726	876.256	117.958	115.1	35.5283	-3.24541868013154	down	8.34317640745829e-36	4.23961139876293e-34	unnamed protein product
gene11320	39.2516	72.7847	54.595	146.947	168.08	280.76	1.83811851338485	up	7.88695648249586e-09	4.71753743791282e-08	elongation factor 1-delta 1-like
gene11326	35.8663	76.2745	57.1442	116.613	105.901	223.555	1.39779688154146	up	2.22176591978605e-05	8.271861828748e-05	caffeoyl-CoA 3-O methyltransferase
gene11328	2.52696	3.8672	1.49472	9.83142	7.14287	5.17164	1.48879608039281	up	0.000287216180059971	0.000884061589974497	unnamed protein product
gene11330	1.68283	1.23443	1.27331	7.06715	6.41901	7.0457	2.29182426836136	up	4.81366877593506e-09	2.97713801871291e-08	unnamed protein product
gene11332	0	0	0	5.21398	1.13536	9.96777	12.4094006601524	up	3.47656114633095e-23	7.37200870145854e-22	PREDICTED: acid phosphatase 1-like isoform X3
gene11334	1.99929	5.27299	3.69819	11.4068	18.762	12.5425	1.96069933688166	up	1.98729294671686e-08	1.13627226213446e-07	unnamed protein product
gene11341	0.118785	0.332581	0.153384	22.0537	13.9969	24.7723	6.64506396343216	up	3.0919956362215e-49	3.63341695543903e-47	unnamed protein product
gene11346	9.33	15.0165	11.4541	38.0011	35.8032	31.2735	1.5533225283488	up	9.37036277472997e-06	3.6844566908933e-05	unnamed protein product
gene11351	138.519	160.591	171.184	85.6783	68.9664	57.7754	-1.14663146846419	down	3.39280978739714e-08	1.87527129895282e-07	PREDICTED: uncharacterized protein LOC109209225
gene11353	23.1133	28.9358	24.553	100.539	151.977	139.47	2.35530082180919	up	2.47317802721816e-13	2.39278913593895e-12	unnamed protein product
gene11355	188.851	220.112	188.123	39.0072	56.8939	35.5461	-2.18342965359831	down	1.43397028369272e-19	2.33092489486132e-18	unnamed protein product
gene11357	0.796812	1.73789	0	8.65663	2.04354	5.97447	2.71632058212803	up	2.56195827861325e-11	2.06144446084422e-10	ethylene-responsive transcription factor 2
gene11358	0	0	0.506986	0	1.27838	3.10084	3.10313236531101	up	4.12177670872761e-07	1.97442730578158e-06	unnamed protein product
gene1136	6.14497	6.30327	8.10123	20.5057	16.9576	5.49586	1.06375474153118	up	0.0141458126371922	0.0294968063189767	unnamed protein product
gene11360	614.181	696.731	789.965	245.222	125.262	63.13	-2.27650053525569	down	2.3788858233839e-21	4.48766069792538e-20	unnamed protein product
gene11361	2.93969	5.67752	4.13703	21.662	11.6447	7.09684	1.66327258020837	up	7.60828880486391e-06	3.04250641643636e-05	unnamed protein product
gene11366	0.501393	0.124688	0.0718584	0.609369	0.435535	2.31312	2.26153921855236	up	0.000185422004543803	0.000591557022980386	unnamed protein product
gene11372	59.8253	68.1009	73.7634	30.0624	40.7455	24.7553	-1.07758579422751	down	1.45861248819771e-07	7.4153255878136e-07	unnamed protein product
gene11373	27.4649	22.5313	23.1089	10.8158	10.6391	5.94045	-1.41594224524593	down	3.46292003538346e-10	2.47404692331607e-09	hypothetical protein CDL12_20806
gene11382	0.954851	0.586686	1.921	1.08008	12.6814	47.3906	4.14132151815439	up	1.48342476374636e-28	4.79237411219689e-27	_
gene11383	84.0713	109.254	85.7754	189.018	188.102	209.897	1.07260840741753	up	0.00490582442297833	0.0115177118242702	unnamed protein product
gene11389	1.27513	4.68907	2.83135	1.46204	1.19625	0.253257	-1.59399412062696	down	4.36211640665604e-08	2.3692361667543e-07	unnamed protein product
gene11391	10.967	13.5224	16.075	45.7856	45.6305	26.1291	1.53485970032423	up	2.28336918468109e-05	8.48721178661856e-05	unnamed protein product
gene11393	14.0138	22.2732	15.8989	72.1041	48.3916	49.1636	1.7008511255309	up	7.40157032776456e-07	3.41921027303489e-06	uncharacterized protein LOC111398451
gene11398	33.6343	49.4217	44.0835	2.06699	1.80823	3.47298	-4.11232277850564	down	2.35788610398442e-42	1.70508417558002e-40	unnamed protein product
gene11399	0.511988	0.515175	0.725497	7.33847	9.96182	28.2119	4.69626271749236	up	7.35957675231902e-35	3.45930772262128e-33	uncharacterized protein LOC18778684
gene11400	17.4444	47.2948	38.0825	76.3528	82.4499	78.2603	1.2051019037119	up	0.000801990769534654	0.00226521228620942	probable mannitol dehydrogenase
gene11401	3.42598	8.91829	10.4733	46.5567	27.7858	54.8831	2.50151866082541	up	5.51903666241467e-15	6.30164499885626e-14	unnamed protein product
gene11404	207.941	219.204	219.584	38.181	44.4023	23.9433	-2.60191364689918	down	2.217448089872e-25	5.68523452314683e-24	unnamed protein product
gene11406	9.83076	13.5061	11.2944	50.8756	58.4506	75.3375	2.41465198149799	up	6.62128652522363e-14	6.80279902468558e-13	PREDICTED: hydroxyethylthiazole kinase
gene11407	4.75679	2.03527	3.63957	0.330702	0.275805	0.240597	-3.61759628643566	down	2.50882104550209e-19	4.00311318448501e-18	unnamed protein product
gene11410	5.15349	6.51562	5.37055	14.1726	15.143	11.6744	1.26622704748932	up	0.00125029052359022	0.00337106295330337	unnamed protein product
gene11415	17.785	34.3471	22.5808	58.6271	68.1238	59.7495	1.31971473626565	up	0.000215752840443467	0.000680622984631641	unnamed protein product
gene11418	3.61704	2.2396	5.54238	55.0793	79.9689	35.0764	3.89925586780232	up	5.54078010127766e-31	2.10456364722267e-29	protein HEADING DATE 3A
gene11419	35.1205	32.2839	21.5389	2.35139	1.85881	0.0590644	-4.37986175355033	down	1.03028944439671e-45	9.76697077499099e-44	_
gene11420	0.83793	1.16157	1.88385	3.24935	1.94662	5.96099	1.52184411694337	up	0.000360683288099658	0.00108880604042072	unnamed protein product
gene11426	26.8794	44.2	29.2822	61.6794	81.0056	59.0537	1.0072588195095	up	0.0129182225704741	0.0271834487628275	PREDICTED: sorbitol dehydrogenase
gene11430	211.343	347.648	288.324	531.745	632.124	772.9	1.1926787050989	up	0.000806205537412454	0.00227276527186379	unnamed protein product
gene11440	0	0	0	0.14961	0.305562	2.50506	9.94799336742765	up	1.02350344895261e-11	8.53373422589387e-11	unnamed protein product
gene11447	0	0	0	0	0	21.3349	12.7961680770776	up	9.33454865608439e-39	5.31833552471152e-37	PREDICTED: vicilin-like antimicrobial peptides 2-2
gene11458	58.0297	60.4365	58.9308	107.957	123.728	154.357	1.1217630178877	up	0.00266670048059588	0.00665548972886688	unnamed protein product
gene11469	2.38807	2.77074	2.56888	20.7362	22.2271	22.3638	3.0790787558118	up	3.27488180769669e-19	5.16698484931838e-18	_
gene11473	0.155169	0.173502	0	1.69485	0.0577187	0.715333	2.89721283779625	up	8.06324366787296e-05	0.000273980276558057	ethylene-responsive transcription factor 2
gene11475	11.4764	33.5751	13.1474	567.435	522.493	682.451	4.92847951937191	up	6.70039149426249e-51	8.89260193491473e-49	uncharacterized protein LOC105167985
gene11477	565.408	729.741	692.863	298.074	297.723	178.993	-1.35944581754774	down	2.32409912643027e-10	1.69806750293134e-09	unnamed protein product
gene11479	104.463	104.371	100.74	45.2439	54.1226	23.352	-1.33491026871382	down	3.06876662307126e-10	2.20361274824105e-09	PREDICTED: uncharacterized protein LOC100256408
gene1148	14.2187	22.3018	15.9946	41.979	45.6151	25.3338	1.10455365992887	up	0.00504257047630129	0.011787243585403	unnamed protein product
gene11480	0	0.914381	0.339409	3.33742	1.07136	1.20662	2.16041573369859	up	1.53800000702441e-05	5.86550983071072e-05	unnamed protein product
gene11488	0	0.294091	0.203329	1.29298	0.469623	1.0633	2.49903135400564	up	8.1158352886449e-05	0.000275518320467057	unnamed protein product
gene11489	1.73426	1.23175	1.05675	11.2314	9.65588	10.7343	2.97371324765383	up	6.70726721137181e-16	8.3423022504394e-15	unnamed protein product
gene115	0.122428	0.154868	0.285411	1.77595	1.90832	0.449243	2.870288188216	up	5.28279154544833e-12	4.5423148951374e-11	unnamed protein product, partial
gene1151	4.26607	4.48996	4.32858	23.8186	25.8058	22.8172	2.4686764928008	up	6.77325099366196e-14	6.95259731205647e-13	unnamed protein product
gene11510	50.879	54.178	61.0323	29.6868	24.9607	27.9112	-1.00844060962292	down	8.40932328621199e-07	3.85162712106201e-06	unnamed protein product
gene11511	1.63968	2.81292	2.04382	26.2204	24.9608	17.1624	3.39448668595321	up	1.30344164017066e-22	2.65897380520166e-21	unnamed protein product
gene11513	14.6413	36.4461	33.5697	110.495	112.473	116.244	2.00244586904242	up	5.60093885321426e-10	3.8644765261841e-09	unnamed protein product
gene11514	28.824	31.7078	33.8502	76.015	68.7567	49.2997	1.03998032264321	up	0.0113385044373549	0.0241658168444739	unnamed protein product
gene11515	21.5615	30.3216	27.9766	65.5456	71.5475	82.3334	1.45816374145545	up	2.30459453488955e-05	8.56046458613403e-05	photosynthetic NDH subunit of lumenal location 5, chloroplastic-like
gene1153	7.44994	6.89538	8.63846	18.0912	16.9043	12.0069	1.03202211697642	up	0.0135143801223095	0.0283059268770467	unnamed protein product
gene11530	133.85	283.183	240.158	482.375	567.623	473.435	1.21293767919633	up	0.000760824296941037	0.00216192919239089	probable E3 ubiquitin-protein ligase RHY1A
gene11536	71.9319	117	89.3164	227.167	264.414	278.608	1.46882971000425	up	1.5992253303944e-05	6.08255595151019e-05	unnamed protein product
gene1154	12.9825	12.6832	12.6802	29.3054	30.4087	33.8814	1.28730021345917	up	0.000384688334059793	0.00115570415353623	unnamed protein product
gene11543	16.0428	29.21	21.8638	59.024	48.144	37.893	1.111883512335	up	0.00424256756715372	0.0101035264355206	unnamed protein product
gene11545	12.491	16.922	9.32163	61.2472	81.7959	103.117	2.66780692066918	up	7.04526385481527e-17	9.5068925294463e-16	unnamed protein product
gene11546	0.114578	0.334043	0.295717	6.00274	13.8853	2.62337	4.91294398041096	up	1.10261037350722e-26	3.14899939836328e-25	hypothetical protein DM860_015580
gene11547	300.054	297.901	322.55	112.908	182.885	98.6156	-1.22272827658172	down	4.34821977574044e-09	2.70260425840925e-08	unnamed protein product
gene11556	16.4769	20.8315	20.8658	44.6899	42.1597	45.6299	1.18727603445209	up	0.0015056982886538	0.00397235322598306	unnamed protein product
gene11563	285.456	344.496	273.038	967.866	984.35	874.75	1.6464693538457	up	1.2539924897384e-06	5.6113801177068e-06	actin-like, partial
gene11566	6.35958	11.3345	7.31776	34.4428	31.585	33.0178	1.98535235893184	up	4.06512823889189e-09	2.53223145571173e-08	uncharacterized protein LOC105630808
gene11567	0.365332	0.583624	0.0672512	1.28284	1.3979	0.333165	1.56562189345722	up	0.0161186516228838	0.0330608198105004	unnamed protein product
gene11568	0.11523	1.67704	1.33844	0.630631	1.15868	61.2368	4.33007473312866	up	2.7237577211488e-35	1.33016064295583e-33	unnamed protein product
gene11580	50.4438	39.5497	37.6739	8.62459	5.83804	6.1094	-2.63345763996033	down	3.33988237592774e-24	7.8494193922585e-23	unnamed protein product
gene11586	5.37381	4.97491	10.5436	12.9856	15.8684	17.0593	1.13582653941533	up	0.00470626505256123	0.0110953763966443	unnamed protein product
gene11591	0.0554049	0.123997	0.643123	0.378728	0.742494	4.2841	2.71179741279394	up	5.0390254039142e-08	2.71337687740124e-07	aquaporin TIP2-1
gene11593	289.901	284.836	247.408	82.0398	80.7114	92.0294	-1.69012570915381	down	1.79645095216078e-13	1.76839120343156e-12	unnamed protein product
gene1160	3.09816	8.58765	7.19974	14.2776	13.1815	22.4313	1.40133702963257	up	3.38951567720148e-05	0.000123305792823315	unnamed protein product
gene11600	60.0152	62.9465	67.6813	113.146	125.101	176.362	1.12086561080254	up	0.00239712820389117	0.00604952949100094	unnamed protein product
gene11607	30.549	35.1579	31.5224	91.6424	88.4525	105.333	1.55363397224799	up	5.63113535218592e-06	2.29746249215224e-05	unnamed protein product
gene11609	6.80743	4.10838	5.37964	0	0	0.887492	-4.19398830841096	down	2.9869065489434e-25	7.60616089811072e-24	_
gene11612	36.6109	44.9292	32.8289	71.9965	69.4562	87.5195	1.00145744867954	up	0.0110117205694242	0.0235538907363812	copper/zinc superoxide dismutase
gene11615	18.327	27.2058	22.3912	59.5791	58.6662	71.34	1.48081289042828	up	1.68329474949473e-05	6.37436994597183e-05	unnamed protein product
gene11616	144.365	141.09	148.116	61.6456	52.774	61.946	-1.29768451385528	down	2.05748738282064e-09	1.32103102820715e-08	unnamed protein product
gene11624	0	0	0	0.821721	0.305145	21.0603	12.852670338904	up	3.46210848983524e-41	2.28397929086733e-39	unnamed protein product
gene11625	40.159	66.2149	42.4226	118.515	127.227	145.714	1.39549153409527	up	5.35667770602711e-05	0.000187666711806496	unnamed protein product
gene11630	13.6106	23.5487	15.7785	42.761	40.9889	50.166	1.33890768186779	up	0.000178379165328173	0.000570702031783076	unnamed protein product
gene11631	82.2182	125.548	91.1893	235.721	256.368	333.781	1.46597471561705	up	1.4199077226908e-05	5.4482921835629e-05	40S ribosomal protein S6-like
gene11634	0.944236	1.29061	0.94637	1.00299	0.878234	33.6573	3.48049543567594	up	2.76925143044069e-23	5.93914931308011e-22	unnamed protein product
gene1164	6.00512	12.4197	10.7762	26.9735	29.1023	17.0241	1.32376166614272	up	0.00027423516722709	0.00084780677486676	unnamed protein product
gene11642	103.641	97.6267	106.248	236.547	230.935	198.91	1.1157034337107	up	0.00434290686081613	0.0103272201300309	unnamed protein product
gene11644	57.3209	57.9084	61.295	34.5085	34.415	17.76	-1.02601207399993	down	3.33852879961945e-07	1.6268658051191e-06	PREDICTED: serine/threonine-protein kinase PBS1
gene11658	50.8361	54.5959	46.9912	14.8384	16.7591	14.9287	-1.71190261645231	down	2.94705627011579e-13	2.81743574433696e-12	PREDICTED: delta(3,5)-Delta(2,4)-dienoyl-CoA isomerase, mitochondrial isoform X1
gene11659	1570.82	1044.18	1134.62	396.935	124.764	103.641	-2.58402592062719	down	7.93496985343322e-26	2.1188659596109e-24	unnamed protein product
gene11666	10.1134	14.1171	13.1535	29.0694	46.9406	35.6715	1.57882036049194	up	7.15735440845118e-06	2.87440779927867e-05	unnamed protein product
gene11668	0	0.376159	0	6.51115	8.13384	7.57463	5.87308213902391	up	6.46644522923411e-32	2.59601311854057e-30	unnamed protein product
gene11669	30.1245	47.3195	40.9916	99.0485	101.953	134.677	1.50295368736158	up	8.13334349601527e-06	3.23185093267165e-05	unnamed protein product
gene11670	10.5159	20.5709	13.1996	33.0466	46.675	35.9374	1.38488159628781	up	0.000106837848031205	0.000354899223686697	probable rRNA-processing protein EBP2 homolog
gene11678	3.17864	6.74501	4.0989	22.8471	14.0139	8.80887	1.70328010289369	up	3.33855188703734e-06	1.4095136166792e-05	unnamed protein product
gene11680	24.8694	38.642	27.3357	85.4663	85.3568	94.1779	1.54445412847251	up	6.43723294050935e-06	2.60654791105118e-05	PLAT domain-containing protein 3-like
gene11681	19.4817	26.6977	31.7491	4.11821	2.22514	1.46863	-3.31789249891546	down	8.2768618802123e-32	3.31103825782535e-30	unnamed protein product
gene11683	0.121533	0.500911	1.26497	2.77076	8.04608	4.42561	3.01160461114446	up	7.06067429868515e-13	6.5449027743194e-12	unnamed protein product
gene11686	1.13453	2.73026	2.26892	16.759	18.1863	18.4834	3.12215860578808	up	2.57106431209844e-19	4.09663509954554e-18	unnamed protein product
gene11697	208.009	363.957	261.074	809.687	845.24	1334.92	1.84361023496786	up	8.15691654942519e-09	4.86097071284023e-08	nucleoside diphosphate kinase 1
gene1170	3.1887	3.69807	5.22509	11.6173	12.4861	9.93	1.49030071949044	up	3.44348345517193e-05	0.000125067407784271	unnamed protein product
gene11704	9.22473	18.329	9.17052	127.627	92.96	70.0162	2.9841427012017	up	2.2939886306831e-20	3.96301466198101e-19	unnamed protein product
gene11705	29.0673	53.2266	45.9234	166.013	154.469	174.258	1.94805460572881	up	1.87502463465847e-09	1.2100773972301e-08	unnamed protein product
gene11707	1.08151	7.09838	1.70023	14.3134	10.0084	1.74318	1.39924033028555	up	0.00170770921853489	0.00445425842642591	Endoglucanase 24
gene11709	0.236549	2.21676	0.102404	0.108702	8.05064	0.168577	1.70305731542665	up	0.000903894752479488	0.00252209663683431	unnamed protein product
gene11712	1.17153	0.936465	0.863511	0.305113	0.249224	0.890902	-1.03835038125104	down	0.00474589454008994	0.0111817953857048	unnamed protein product
gene11719	2.78551	2.86783	1.58089	2.66599	7.59075	6.40557	1.20333862754706	up	0.00543391589188617	0.0125614764705672	unnamed protein product
gene11723	564.927	538.182	552.24	90.3118	107.505	61.2458	-2.67574866428396	down	1.39632530185599e-26	3.97776407329227e-25	Glutamyl-tRNA reductase
gene1174	1.18514	1.85181	1.38456	6.04767	4.34366	6.69399	1.94942097324486	up	1.86698848433655e-08	1.07128672898274e-07	unnamed protein product
gene11740	1821.8	1476.46	1809.1	979.693	649.158	490.659	-1.26884578543122	down	1.11999893420384e-09	7.45850529914615e-09	CBL-interacting serine/threonine-protein kinase 6, partial
gene11750	1.05462	0	1.35912	1.08034	1.35372	3.14218	1.20700634049855	up	0.0178631693873881	0.036229975517732	_
gene11754	3.57803	3.59501	4.87737	7.43433	10.532	9.93026	1.21080256756689	up	0.00265727223411674	0.006633478219312	unnamed protein product
gene11755	9.12222	15.6177	12.8976	35.6801	33.9958	43.1708	1.58404411926606	up	3.41919311389508e-06	1.44248008668102e-05	unnamed protein product
gene11761	24.7674	45.7174	35.4751	126.183	122.091	132.35	1.84481867052418	up	1.72730999490021e-08	9.95188153854405e-08	putative tropinone reductase
gene11762	48.5974	63.885	63.2466	127.123	123.678	116.44	1.06336199685968	up	0.00621269963631905	0.0141729958740779	unnamed protein product
gene11763	18.9066	27.5357	22.0486	48.269	59.3361	42.7039	1.13391277599699	up	0.00376894944165237	0.00907137159190963	PREDICTED: uncharacterized protein LOC109223316
gene11767	91.0238	96.2917	90.4591	287.051	145.211	148.645	1.064384400152	up	0.00891123006334948	0.01957498227745	unnamed protein product
gene11769	124.532	161.045	139.909	286.307	296.828	353.23	1.13795379680419	up	0.00202084529389468	0.00519534087521102	unnamed protein product
gene1177	0.779907	1.24383	0.995481	3.61774	3.83638	1.84056	1.62126304381554	up	3.39742338951645e-05	0.000123513803600178	unnamed protein product
gene11771	27.5908	28.5402	25.9972	9.83763	5.97837	5.9929	-1.91281493078553	down	4.88705958412267e-15	5.61414655483582e-14	unnamed protein product
gene11772	28.8895	35.3096	33.8766	68.4624	66.0968	72.4662	1.0778169272863	up	0.00517338401869936	0.0120307040022567	PREDICTED: cyanate hydratase
gene11779	1.44507	0.958702	1.03236	0	0	0.0360565	-6.46033801021916	down	3.18243128711557e-13	3.02962087341357e-12	unknown
gene11780	15.1308	18.0492	22.1604	37.749	61.7109	45.7443	1.39162980697187	up	0.000110410244700549	0.000366011745655861	unnamed protein product
gene11781	16.4954	27.4769	16.5213	70.7859	75.7683	77.8495	1.89118978227807	up	9.77962026388183e-09	5.77309765551287e-08	PREDICTED: O-acetyl-ADP-ribose deacetylase MACROD2 isoform X2
gene11783	4.74504	7.587	6.70489	36.5424	70.7332	53.772	3.08041395582191	up	3.96132760325793e-21	7.37421397563575e-20	PREDICTED: secoisolariciresinol dehydrogenase-like
gene11788	21.8057	30.1277	26.7886	64.5838	52.7308	61.3767	1.18259985847918	up	0.00147419624437219	0.00390476821619221	50S ribosomal protein L27, chloroplastic
gene1179	0.203492	0.353037	0.0443413	0.802288	1.0356	0.359324	1.86533191625913	up	0.000636637871900106	0.00183633644410767	unnamed protein product
gene11797	16.7812	28.0872	26.3361	46.9821	58.4026	50.1808	1.12744886087598	up	0.00285918888756708	0.00706715815965037	unnamed protein product
gene11798	11.6358	4.94584	2.59782	38.0173	47.3602	30.3753	2.59322483057163	up	3.9032145449302e-14	4.11131309816597e-13	unnamed protein product
gene11804	3133.18	2357.81	2826.63	284.968	203.067	120.687	-3.77230877283047	down	9.14397753695381e-44	7.36808647102685e-42	RING-H2 finger protein
gene1181	3.56846	4.83885	5.09119	11.3568	14.1239	9.53055	1.37482248767636	up	0.000181088280870709	0.000578876989657826	PREDICTED: glycine--tRNA ligase, mitochondrial 1-like
gene11814	0.160496	0.538572	0.482725	1.5349	2.15004	1.02482	1.99193719112694	up	0.000260538750124309	0.000808566063315635	unnamed protein product
gene11816	22.6675	60.0621	51.7813	159.799	315.438	323.936	2.57075799686139	up	2.15202376048998e-16	2.79688710162297e-15	unnamed protein product
gene11818	3.15688	4.77964	4.41355	43.3996	48.8123	26.3312	3.26250666915149	up	3.06928946585931e-22	6.10664099900509e-21	Pyrophosphate-energized vacuolar membrane proton pump
gene11819	11.14	14.6138	10.8983	25.2041	27.6986	33.7648	1.24152708610992	up	0.000760526821913786	0.00216162838952115	unnamed protein product
gene11820	9.30409	15.777	11.2461	25.1175	23.5467	24.701	1.01398598002259	up	0.0114322443293539	0.0243472056408235	unnamed protein product
gene11824	6.06438	9.1619	8.03722	20.6523	15.8997	12.2011	1.06732852822496	up	0.0103154316490246	0.0221992339627329	unnamed protein product
gene1183	0.836453	2.26615	0.572956	5.26146	4.00464	1.46774	1.54535681487742	up	7.18726289660439e-05	0.000246367404243677	unnamed protein product
gene11833	7.96068	8.52044	10.1454	23.8239	19.0586	19.0711	1.21823155129801	up	0.00285514006967743	0.00706097920230828	unnamed protein product
gene11834	154.995	192.704	185.255	53.336	70.2794	40.7218	-1.69733371063759	down	8.99769809733294e-14	9.12797052482131e-13	Auxin-responsive protein SAUR32
gene1184	22.5932	11.8013	18.6031	47.3916	34.6356	26.0864	1.0285074514106	up	0.0167341516351057	0.0342051032063104	unnamed protein product
gene11841	17.4405	19.2672	20.0637	48.1122	50.5703	55.2918	1.43940521873195	up	4.5565918006536e-05	0.000161847960022586	unnamed protein product
gene11844	81.8196	83.2854	82.2953	38.7707	38.4235	23.8764	-1.29145852333809	down	1.26568737011307e-09	8.34008132140512e-09	unnamed protein product
gene11845	54.0171	69.3806	54.5832	110.831	127.862	148.362	1.1208030236964	up	0.00260678608724622	0.00652767011103764	14-3-3 protein 7, partial
gene11851	0.237031	0.100966	0.635348	0	0.859109	2.33734	1.71236053783553	up	0.00215822237908745	0.00551333937012805	unnamed protein product
gene11853	5.5961	3.65418	2.62725	0	0.188041	0.178351	-5.00730276522562	down	1.22122176674445e-28	3.97020252179946e-27	_
gene11859	8.84688	8.42671	8.59401	72.727	48.1409	83.5871	2.98241909449896	up	2.66740217748768e-20	4.56615538152329e-19	_
gene11861	6.13505	5.46828	3.88467	12.1987	12.6914	21.5341	1.5835399970403	up	9.96985711158948e-06	3.89438913004989e-05	PREDICTED: protein YABBY 4
gene11872	60.0843	12.4151	30.2642	7.31416	8.05233	32.3912	-1.10547586829947	down	4.02826835614626e-07	1.93127476947241e-06	unnamed protein product
gene11875	0	0	0.456062	1.1282	3.35546	1.06613	3.59645191649687	up	1.21775566581269e-09	8.05718572787856e-09	PREDICTED: calmodulin-like protein 3
gene11885	245.996	208.134	322.615	10.7957	41.6251	4.59979	-3.76781584751114	down	1.7621212572763e-43	1.39989365516437e-41	unnamed protein product
gene11886	0	0	0.0771533	3.4481	4.28788	5.23649	7.33880916281945	up	5.52304625068398e-26	1.49056183621928e-24	_
gene11893	3.27929	5.76083	3.39234	46.1833	56.4054	54.9317	3.66303437557962	up	3.53536039225027e-28	1.12029215126335e-26	unnamed protein product
gene11897	1.45201	3.32959	1.93513	15.6856	13.8788	17.6732	2.81355211690738	up	3.7716589054216e-16	4.80226682980374e-15	unnamed protein product
gene11898	3.32597	4.85569	5.6752	43.9894	54.4316	62.7025	3.53920919951791	up	6.23107783804856e-27	1.82578672963703e-25	uncharacterized protein LOC110412724
gene11899	1.28111	1.5036	2.99487	7.52108	23.1213	5.26561	2.63464020070132	up	1.21771724140765e-12	1.1051543202188e-11	unnamed protein product
gene11902	0.52909	1.25079	1.06257	6.43732	6.70106	5.69856	2.7270656364791	up	4.62017286632127e-12	3.99388276666439e-11	two-component response regulator ARR5
gene11903	156.123	180.595	201.073	36.3347	66.4949	30.1628	-2.01567731246143	down	1.38007899439311e-17	1.95340917638001e-16	unnamed protein product
gene11907	0.603678	0.405732	0.311896	1.90154	1.68708	7.7829	3.1024972441946	up	2.38491862398867e-12	2.10189585915752e-11	unnamed protein product
gene11918	90.9562	106.822	106.688	43.7104	34.5598	17.6722	-1.66601074826221	down	1.57385774668671e-13	1.5587962458624e-12	unnamed protein product
gene11922	0	0	0	0.298396	0.304728	1.27816	9.29483820882426	up	5.83319356870592e-08	3.11131237109085e-07	xyloglucan endotransglucosylase/hydrolase 2-like
gene11923	21.1332	27.9072	24.5505	54.6865	58.5374	42.057	1.07725016207454	up	0.00699700006992191	0.0158055982756886	unnamed protein product
gene11928	8.31895	14.0839	12.6326	26.855	29.1507	23.8854	1.18915001161376	up	0.00181446650137377	0.0047055164602293	unnamed protein product
gene11930	3.88796	9.98593	8.8019	49.8092	57.5357	52.414	2.81650782137307	up	4.10386205075086e-18	6.03594104231035e-17	unnamed protein product
gene11931	8.06436	6.37544	7.41785	16.1681	21.406	18.4361	1.35743055248814	up	0.000379244444909227	0.00113995645697335	_
gene11933	0.316982	0.213179	0.409797	0.260752	4.82199	18.5178	4.64566604593448	up	1.88801787414775e-26	5.2850445752508e-25	PREDICTED: uncharacterized protein LOC101491789
gene11935	12.3325	17.7358	16.5238	46.9551	46.2413	54.4115	1.66354910562916	up	9.47773364918588e-07	4.30774831976091e-06	protein Iojap-related, mitochondrial
gene11937	12.9824	6.61154	0.440504	1.38559	0	0	-3.85100589632695	down	4.55554734724017e-23	9.6238070457334e-22	unnamed protein product
gene11943	184.454	139.708	231.662	22.9753	11.0652	38.2672	-2.94235486960249	down	6.27501339040588e-29	2.0820125310932e-27	unnamed protein product
gene11944	129.069	188.42	169.336	280.569	322.702	451.536	1.11549910126226	up	0.00205580226645809	0.00526959903838076	unknown
gene11945	2.25308	6.27166	3.47243	131.678	106.099	141.036	4.9803705180265	up	3.39758792147571e-49	3.95135972599664e-47	hypothetical protein CDL12_06354
gene11946	0.0539989	0.724885	0.139232	8.85444	3.55697	1.49427	3.91645900174991	up	2.29091469786563e-17	3.16713341992919e-16	PREDICTED: transcription factor IBH1
gene11948	0	0.53576	0.188127	1.42326	1.94716	1.29701	2.68375237398227	up	5.34193009631043e-06	2.18817405288591e-05	unnamed protein product
gene11955	0.0564886	0	0.145758	2.62672	8.39208	25.0815	7.4586285782453	up	4.68040068038228e-45	4.15744882483406e-43	unnamed protein product
gene11957	17.1142	17.2387	20.525	8.7702	7.62729	5.35792	-1.33473100545201	down	2.56429056590844e-09	1.63341399627403e-08	uncharacterized protein LOC18781382
gene11958	1.75605	4.94554	4.9699	17.7231	9.11191	2.59367	1.33401036841753	up	0.00122964393311624	0.00332174645820984	unnamed protein product
gene11959	10.7282	18.1692	16.6508	57.4458	59.5655	60.3204	1.96091389750387	up	3.09362181716228e-09	1.95216745069966e-08	PREDICTED: ras-related protein RABA2a
gene11960	61.9577	86.1191	75.6695	130.249	142.443	175.882	1.00347248174865	up	0.00923227007508451	0.0202065709991283	PREDICTED: 60S ribosomal protein L13a-2-like
gene11969	0	0.0605472	0.558442	0.369942	1.32992	0.633899	1.90954874999381	up	0.00412116583504633	0.00984142078432633	WW domain-containing protein
gene1197	0.58567	1.21896	1.08568	4.10761	1.82283	0.479321	1.14822473247967	up	0.0188576870421016	0.0379610220417467	unnamed protein product
gene11970	224.831	247.743	264.147	66.3273	84.2236	51.4087	-1.86703608615973	down	9.05122820524358e-16	1.11470420724184e-14	unnamed protein product
gene11971	3236.35	3136.45	3252.52	1875.71	1772.82	1113.34	-1.01530581029183	down	2.35167419017463e-07	1.1650960272007e-06	unnamed protein product
gene11975	25.8657	37.2382	27.8305	167.983	199.996	242.387	2.74673602951701	up	2.96997984687378e-18	4.42009797527482e-17	Ras-related protein like
gene11978	3.9476	5.16573	5.95934	19.8194	16.1095	19.7091	1.88392622826554	up	6.16904958438547e-08	3.28269096044587e-07	PREDICTED: 50S ribosomal protein L11, chloroplastic
gene11979	0.813017	2.05232	3.1573	0	4.70263	14.8902	1.70136101198161	up	2.23512376910938e-06	9.64222991943517e-06	unnamed protein product
gene1198	37.6395	26.867	30.2364	7.00614	7.37748	5.21582	-2.27303026999479	down	1.62883449449389e-20	2.85324253608471e-19	unnamed protein product
gene11981	0.91792	1.54137	2.44319	12.5897	12.7547	17.5956	3.12995676564502	up	1.12985574907135e-18	1.74124353897185e-17	hypothetical protein, partial
gene11982	0.842632	0.674182	0.789221	2.71999	2.82575	5.77153	2.29354642178862	up	8.47210132042837e-08	4.43292091817034e-07	unnamed protein product
gene11983	21.5551	30.1064	26.0441	60.517	57.5276	53.6883	1.14404547914694	up	0.00276786499106537	0.00686851846990946	unnamed protein product
gene11985	0.693296	0.181513	0.850157	62.8202	68.3532	53.725	6.74153750721097	up	2.47813174689728e-63	6.81848883823127e-61	unnamed protein product
gene11988	21.6643	25.3991	23.9801	57.4961	67.1821	73.0259	1.47652919753411	up	2.21152323294196e-05	8.24188754239122e-05	unnamed protein product
gene11989	5.34149	5.15335	5.84044	25.9545	15.8846	9.63127	1.65557012710465	up	1.04765452017743e-05	4.08241472957567e-05	unnamed protein product
gene11993	1.68253	2.97793	2.0428	26.6509	66.1938	17.9555	4.04634731970597	up	1.85388765111905e-30	6.7031110872673e-29	unnamed protein product, partial
gene1200	5.16502	8.48385	5.41085	17.421	21.93	19.0072	1.61425556010116	up	2.26888528224859e-06	9.78413412425319e-06	unnamed protein product
gene12007	188.767	209.267	203.438	1041.36	1145.63	1054.31	2.42999721254506	up	2.8766851238297e-14	3.0614985737663e-13	unnamed protein product
gene1201	5.80667	7.04268	5.78966	16.5887	13.6207	13.0118	1.21328184130934	up	0.00133447456674742	0.00357412335885035	unnamed protein product
gene12013	24.8596	33.173	33.8256	92.083	94.1246	47.8439	1.34931696800248	up	0.000322127831249639	0.000981345953099426	hypothetical protein DM860_000864
gene12014	7.69076	9.0168	5.85004	15.2945	25.6086	13.9492	1.28182558065013	up	0.00114205032473114	0.00310969580335311	calmodulin-related protein
gene12017	6.05512	11.0676	10.2846	22.2168	28.7492	25.3136	1.47663484608971	up	3.11623704611723e-05	0.00011380469445532	unnamed protein product
gene12030	6.24866	4.51451	6.01024	47.7849	44.7372	27.704	2.84128019497769	up	3.78614748397041e-17	5.17715512323275e-16	ankyrin repeat-containing protein At5g02620-like
gene12038	0.627904	1.63842	0.404568	2.71535	3.62068	5.0662	2.09268244014376	up	2.86130670344184e-07	1.40279882318676e-06	unnamed protein product
gene12042	5.76907	6.32431	5.2454	14.4283	13.4023	18.1123	1.40568414013123	up	0.000165956688817961	0.000534139060358181	hypothetical protein A4A49_11806
gene12043	45.4619	69.1926	50.6098	180.937	209.594	264.424	1.98660109561942	up	6.52370548455077e-10	4.48196842699253e-09	60S ribosomal protein L8
gene12044	38.8092	50.1325	39.7139	90.7797	83.789	122.572	1.20761289826997	up	0.000798584228719458	0.00225615544307143	ras-related protein RABA5c
gene12046	164.257	153.679	168.696	81.3908	94.2324	65.5603	-1.01269092910345	down	3.56821563584106e-07	1.72982555169416e-06	unnamed protein product
gene12054	0.740167	1.18259	0.681366	10.1823	15.1074	12.8269	3.87000242701514	up	4.75039816818893e-25	1.18037977390615e-23	unnamed protein product
gene12059	2.6303	4.50862	3.86101	27.7075	17.4838	8.27163	2.28073210421371	up	1.3379914351598e-10	1.00827530928776e-09	unnamed protein product
gene12060	173.603	251.604	212.467	413.44	416.23	491.747	1.05119133399696	up	0.00546133739334592	0.0126145264402816	40S ribosomal protein S8
gene12061	24.1779	52.1666	33.4651	186.784	154.768	209.59	2.32738832542669	up	1.612889007362e-13	1.59605270982901e-12	hypothetical protein POPTR_006G132200v3
gene12063	2.28126	4.68283	3.14981	15.3575	16.3702	10.2855	2.05417839863157	up	7.53262728763559e-09	4.52479065132146e-08	unnamed protein product
gene12069	45.8192	58.3865	63.6572	100.467	117.458	134.792	1.07121418870227	up	0.00462560278183128	0.0109280471166154	pre-mRNA cleavage factor Im 25 kDa subunit 2-like isoform X2
gene12070	135.001	173.106	145.841	15.3859	7.7744	3.89097	-4.06860836073199	down	6.95933049835299e-46	6.65323791117967e-44	PREDICTED: uncharacterized protein LOC107790908 isoform X2
gene12071	111.762	136.515	115.594	400.655	443.738	383.038	1.75413457724033	up	1.64968857579088e-07	8.34535283564885e-07	calmodulin-7, partial
gene12078	175.082	168.016	159.244	52.2684	48.5134	45.173	-1.78312720656016	down	1.2461573862701e-14	1.37687575656347e-13	Zyxin like
gene12079	46.5706	57.0777	74.6647	10.1491	13.9887	8.57995	-2.44615843728946	down	6.19460965632146e-22	1.21744584552199e-20	phosphate transporter
gene1208	80.6105	65.4248	80.9382	28.7292	21.7645	7.44319	-1.96991408515373	down	1.59899938133035e-17	2.2463651333484e-16	unnamed protein product
gene12081	14.3241	15.0085	35.9043	52.6059	96.7562	77.925	1.80070837073673	up	8.34604218013068e-08	4.37711305597648e-07	hypothetical protein CISIN_1g036971mg
gene12082	4.65145	6.10439	3.62376	31.8179	31.9979	42.495	2.88593247099583	up	4.73335814298264e-18	6.9436948258761e-17	unnamed protein product
gene12084	40.1285	51.1224	40.4358	277.297	208.195	514.187	2.92432673408514	up	5.4412412062708e-21	1.00462589276499e-19	probable caffeoyl-CoA O-methyltransferase At4g26220
gene1209	0.130408	0.160846	0.363355	2.01096	2.14885	0.129916	2.70659214116878	up	1.14760145528542e-09	7.62431803125727e-09	unnamed protein product
gene12090	96.79	109.535	133.696	65.2667	58.1553	27.6047	-1.17080429654598	down	1.23611269677035e-08	7.21396137209845e-08	unnamed protein product
gene12092	113.218	111.31	125.578	39.4417	35.0657	21.7721	-1.86245864120481	down	9.73953534314865e-16	1.1942575891963e-14	unnamed protein product
gene12095	136.939	116.617	137.843	41.0052	36.4367	16.5937	-2.05732616178273	down	2.35339783280506e-18	3.53511064605511e-17	PREDICTED: E3 ubiquitin-protein ligase SINAT2-like
gene12096	3.75318	5.51391	3.7941	10.9943	4.45506	11.9234	1.06728133895589	up	0.00796757359823676	0.0177422419584897	cytochrome b5
gene12097	0.846368	0	0.444981	21.8634	20.7677	33.9504	5.88675385948177	up	2.91414444541466e-48	3.22298661654145e-46	transcription factor MYB4
gene12100	0.119017	0.836866	0.213505	1.10508	8.48853	1.82688	3.28448146541799	up	2.82746041996583e-11	2.26699225285249e-10	linoleate 13S-lipoxygenase 3-1, chloroplastic-like isoform X1
gene12102	14.1985	15.7653	15.0345	30.3278	34.1845	36.9226	1.17255819995312	up	0.00204052166841154	0.00523995559784898	unnamed protein product
gene12103	25.7969	26.9178	22.8944	69.4333	49.5194	73.0673	1.34459009481747	up	0.000175218387610199	0.000561066883517076	unnamed protein product
gene12105	26.0115	28.3558	25.8185	8.57725	10.6125	8.6702	-1.52505273709951	down	4.48796094067766e-11	3.525674608063e-10	unnamed protein product
gene12112	16.0236	34.2913	30.9226	719.813	711.517	471.447	4.54976583736838	up	2.51469914754152e-44	2.11703888682208e-42	unnamed protein product
gene12114	19.2246	17.2772	8.95447	98.2919	147.076	48.3663	2.69187956345887	up	6.50919952662165e-16	8.10488740174601e-15	unnamed protein product
gene12117	81.9676	100.734	87.1423	229.767	183.406	132.603	1.01617577120907	up	0.0144824269797916	0.0301043410280134	unnamed protein product
gene1212	18.3946	24.2933	19.6256	57.7256	51.036	33.7279	1.19319987399647	up	0.00176816045447604	0.0045959949509088	unnamed protein product
gene12124	6.17921	5.59538	5.72493	88.4953	68.4535	65.0733	3.66508822257559	up	1.48686369937852e-28	4.79237411219689e-27	unnamed protein product
gene12125	0.113453	0.0634944	0.439146	2.79316	3.04161	12.1411	4.86000145869291	up	1.86521529561633e-25	4.80399400681457e-24	unnamed protein product
gene12126	7.41315	15.6081	12.2524	46.8464	45.3365	50.2898	2.01393041192546	up	9.27042728173746e-10	6.24356359195703e-09	unnamed protein product
gene12129	6.10885	3.38825	5.98715	0.881902	0.0719395	0.0685619	-3.9168175025116	down	5.08701033347541e-24	1.17595417155607e-22	uncharacterized protein LOC111920277
gene1213	5.25691	7.78866	6.23265	3.59626	2.90368	1.15026	-1.33306133253486	down	3.07592114507104e-09	1.94285926302051e-08	unnamed protein product
gene12130	2.16673	2.48683	2.29305	5.393	9.55514	13.1305	2.01462326945943	up	2.21185463844729e-08	1.25639134825397e-07	unnamed protein product
gene12135	0	0	0.873144	0	1.59267	5.08642	2.931059503434	up	1.42972330232039e-09	9.3717074802303e-09	unnamed protein product
gene12136	0.372519	0.297614	0.274368	5.74319	8.49499	6.56931	4.45703965876585	up	3.58770865295801e-24	8.3794909552835e-23	unnamed protein product
gene12146	0.401022	0.0641318	0.390932	0.933107	0.526724	1.42355	1.74838761616489	up	0.00622822733374355	0.0142026748639501	unnamed protein product
gene12148	21.2573	15.6472	16.8794	30.1317	40.8432	52.6353	1.20050606232173	up	0.00142708081345486	0.00379333144594351	unnamed protein product
gene1215	1.09921	0.697592	1.30268	0.132482	0.783536	0.103821	-1.60084376464012	down	3.32636049889377e-08	1.84034687533206e-07	Protein NRT1/ PTR FAMILY 4.4 like
gene12151	6.97362	18.6164	13.9968	38.3302	33.4896	43.8929	1.54738320566669	up	5.11241524542892e-06	2.10562819947731e-05	unnamed protein product
gene12157	2.08425	4.35023	1.96216	13.7126	14.4088	15.4144	2.37390224316537	up	9.75036161118521e-12	8.14769106190965e-11	unnamed protein product
gene12159	408.366	450.632	400.205	1417.91	1649.83	1330.1	1.80428178159904	up	6.59929373541531e-08	3.49843198445583e-07	aquaporin TIP1-1-like
gene12160	0	0	0.22939	6.16118	2.64692	8.81696	6.24518191265385	up	8.5148964918825e-29	2.79234149200368e-27	PREDICTED: 36.4 kDa proline-rich protein
gene12163	15.1203	25.2787	31.1912	14.25	8.31476	6.85005	-1.28313271565993	down	9.25261421752414e-09	5.46771822880512e-08	unnamed protein product
gene12166	6.0075	7.51069	5.09606	23.6029	24.3349	19.9518	1.86661435092934	up	1.06116285814419e-07	5.48372799025404e-07	Cytochrome c-552
gene12167	23.7849	29.0742	31.8483	12.4103	11.4481	15.9293	-1.09010782265696	down	4.91062963516355e-07	2.32759718127227e-06	unnamed protein product
gene12168	0.352727	0.394985	0.303591	0	0.131393	48.5943	5.53041007402262	up	4.40469836330775e-42	3.12511963751413e-40	unnamed protein product
gene12169	26.4216	31.8929	25.6173	55.2313	68.9214	60.1444	1.13471586172871	up	0.00310830298867491	0.00761615247941826	DNA damage-binding protein 1 isoform X2
gene12170	157.238	146.497	174.534	72.0199	81.2072	51.2114	-1.22614325089235	down	4.48811690843135e-09	2.78648579218569e-08	hypothetical protein CQW23_28862
gene12171	1.52626	0.131468	0.945062	10.2294	4.13282	29.4825	4.07270909990664	up	1.41379427161194e-27	4.33397097229737e-26	unnamed protein product
gene12172	44.6049	59.1013	48.782	117.195	122.427	126.995	1.26555950082367	up	0.000468194911353185	0.00138373245873075	unnamed protein product
gene12174	37.7087	34.7916	44.0761	14.8565	12.5106	15.0526	-1.45840453217175	down	1.38675482897688e-10	1.04432451439841e-09	uncharacterized protein LOC110659025 isoform X6
gene12175	1.64606	6.84641	1.74565	8.36851	13.3364	10.5204	1.65395503632733	up	5.16680869923157e-06	2.12626728402194e-05	hypothetical protein F511_36218
gene12188	1.22861	2.95157	1.97831	6.05526	4.97704	5.06463	1.3857032383305	up	0.00101020879613071	0.00278498666401528	unnamed protein product
gene12195	1.62729	3.08104	2.95689	25.2089	13.2388	5.59356	2.52199038099692	up	2.27539982695411e-12	2.01323807434269e-11	unnamed protein product
gene12198	64.1767	88.18	83.2416	158.457	163.004	240.489	1.25410197328079	up	0.000355375016898298	0.00107393130608885	PREDICTED: 40S ribosomal protein S9-2-like
gene12199	0.892448	0.400797	0.830625	4.25104	6.00868	4.33625	2.77906282662933	up	8.36782745047849e-11	6.40851741132708e-10	unnamed protein product
gene122	2.10863	2.64879	3.72426	8.89935	8.38459	3.13256	1.26701538563034	up	0.00130396453200862	0.00349822208931967	unnamed protein product
gene12203	191.04	197.606	218.197	26.3675	37.2579	57.7324	-2.32202794771436	down	1.48334095572726e-20	2.60647497220549e-19	unnamed protein product
gene12204	7.47293	13.1751	7.08896	41.7715	31.0465	4.37501	1.47655901382171	up	0.000152915134258579	0.000494846709572873	unnamed protein product
gene12205	7.2328	9.7553	9.10706	70.7722	61.4791	43.5605	2.7520365198384	up	5.13911100680481e-17	6.97645141609688e-16	unnamed protein product
gene12206	324.887	265.605	310.631	113.593	109.856	78.3818	-1.57797447405502	down	1.14756209126756e-12	1.04400386706366e-11	unnamed protein product
gene12207	2.89434	0.509725	2.68086	9.1304	7.24284	29.1958	2.90412646239787	up	1.46267596372098e-16	1.92762237695518e-15	unnamed protein product
gene12210	59.4202	77.8067	67.4363	135.913	128.969	157.084	1.0438641497343	up	0.00649966205302207	0.014779820120972	unnamed protein product
gene12221	1.07179	1.57839	3.20214	10.2605	7.81316	5.28553	1.99635559759467	up	1.91980778983538e-07	9.59988992780716e-07	hypothetical protein BC332_25457
gene12226	47.5109	28.2831	50.6989	8.46154	4.53974	5.20523	-2.79632661843046	down	3.18534038301699e-26	8.72180215068318e-25	unnamed protein product
gene12228	11.8449	8.40948	3.35583	48.5421	22.5951	15.6919	1.87863429917231	up	2.31966846944444e-07	1.15176848608287e-06	unnamed protein product
gene1223	0.769055	2.26251	1.8224	7.38905	4.9174	2.07897	1.56678118243107	up	3.05869559057808e-05	0.000111884387021113	unnamed protein product
gene12231	25.2615	26.1912	35.8301	11.6988	13.7498	3.33205	-1.60049742049756	down	2.78911028260746e-12	2.45046363692327e-11	unnamed protein product
gene12232	45.1688	59.3061	59.6932	100.122	90.031	150.36	1.05252240507086	up	0.00502383025965213	0.0117531790043832	unnamed protein product
gene12233	1.01964	0.824256	0.950128	18.4692	7.90964	38.3622	4.53278285380583	up	3.28233764976271e-35	1.57566174582864e-33	unnamed protein product
gene12234	0	0	0.483104	0.205068	1.75364	3.26231	3.42582295709624	up	4.92244708993417e-08	2.65440371039901e-07	Nuclear antigen
gene1224	19.2858	26.9347	25.3425	96.1159	80.1127	34.4419	1.55766260195968	up	1.08569264964115e-05	4.22334440710408e-05	PREDICTED: probable leucine-rich repeat receptor-like protein kinase At5g49770
gene12244	60.7013	87.1211	78.1748	325.701	262.332	300.651	1.97535133475582	up	1.2531894664867e-09	8.26738618212661e-09	unnamed protein product
gene12248	2.2403	5.69748	2.81563	30.4348	31.4748	42.129	3.27389193358586	up	5.98552269580389e-23	1.25042002835859e-21	unnamed protein product
gene1225	3.68242	5.41613	4.23676	8.49418	11.5539	7.49581	1.04631356528519	up	0.0108483936424434	0.0232486186702896	unnamed protein product
gene12259	111.148	171.3	131.276	372.387	380.281	579.229	1.68673475125475	up	2.45095289410188e-07	1.21209514551381e-06	unnamed protein product
gene1226	145.385	128.942	144.4	40.2893	77.073	15.0254	-1.66121850272903	down	4.50998736622625e-14	4.72397098220969e-13	unnamed protein product
gene12260	5.19778	5.63308	4.95617	15.6855	16.3821	13.3695	1.52495209755942	up	4.1882486311935e-05	0.000149802260014248	_
gene12266	118.994	113.223	128.156	59.5366	67.3415	17.1476	-1.32314661487659	down	2.28289337677103e-10	1.66912899481344e-09	unnamed protein product
gene1227	66.8108	92.5231	77.1681	20.3435	22.0578	11.7268	-2.12734107367441	down	6.52788096658629e-19	1.01995879756316e-17	unnamed protein product
gene12273	18.301	24.4693	16.584	53.5278	46.5323	40.3233	1.24190580629381	up	0.000969439607076224	0.00268637882766566	unnamed protein product
gene12274	19.1523	30.7921	23.9318	74.9881	81.3585	50.261	1.48367412316344	up	3.10094542807066e-05	0.000113356336273704	PREDICTED: H/ACA ribonucleoprotein complex subunit 4-like
gene12277	32.0177	56.0471	41.8747	231.948	186.717	308.505	2.4844252661514	up	2.37134958323572e-15	2.80705085503486e-14	PREDICTED: NAD(P)H dehydrogenase (quinone) FQR1
gene12278	100.624	52.0601	39.1811	26.9682	7.16227	10.473	-2.10479073293802	down	1.08263351258343e-18	1.67075084205933e-17	putative chitinase
gene12290	0.362836	1.06426	0.261244	3.66819	1.19484	7.68025	2.89102105488237	up	5.85772050416717e-12	5.00613219753863e-11	unnamed protein product
gene12291	2.75931	3.09543	4.96511	9.33226	9.64319	8.47187	1.34274251083517	up	0.000847683358250942	0.00237878506577833	unnamed protein product
gene12292	22.4021	21.8675	27.1204	52.4697	43.576	48.0735	1.01343804778823	up	0.0127380932128931	0.0268545000064748	GTP-binding protein YPTM2-like isoform X2
gene12295	42.7213	59.2816	53.0685	170.172	169.036	139.807	1.6271193259789	up	1.84259806055059e-06	8.04736690711236e-06	unnamed protein product
gene12302	32.5061	27.6664	40.4041	13.9415	17.6893	7.86782	-1.34835399506756	down	6.35347663106e-10	4.36767640920096e-09	hypothetical protein CFOL_v3_12754
gene12310	15.6664	10.9881	13.9985	46.7898	67.1829	272.625	3.24930406415613	up	3.94718640291451e-25	9.89515773583968e-24	PREDICTED: uncharacterized protein LOC108206786
gene12311	1.67084	2.70907	1.04101	19.4707	22.7874	17.242	3.45555702734448	up	1.52152873971458e-22	3.08157373657453e-21	PREDICTED: nuclear transcription factor Y subunit C-1-like isoform X1
gene12313	1.15893	0.293343	0.339	9.31879	12.419	12.2658	4.24434302829487	up	7.15027050340011e-23	1.48549174123125e-21	unnamed protein product
gene12314	148.521	145.366	129.69	64.0918	64.4425	42.8213	-1.30561587338054	down	8.22065747325512e-10	5.58658053950548e-09	unnamed protein product
gene12315	16.285	11.4732	11.6224	0.486409	0.529466	0.757016	-4.47098005171062	down	4.84583038562235e-38	2.67969669510812e-36	hypothetical protein A4A49_06928
gene12316	0	0	0	0	0	27.6714	13.1713019175548	up	1.72969013256623e-42	1.27533558075031e-40	PREDICTED: uncharacterized GPI-anchored protein At3g06035-like
gene12319	4.90324	7.63125	6.97934	30.4031	29.4667	51.3534	2.51070601472162	up	1.48043839107337e-14	1.62776076897648e-13	PREDICTED: uncharacterized protein LOC109225005
gene12320	681.31	940.637	752.379	1884.22	2064.98	2065.25	1.34091367719258	up	0.000141671887595806	0.000460046218758861	unnamed protein product
gene12325	0.363915	1.44461	1.80452	1.41607	4.15933	2.60728	1.17868963756322	up	0.0119100848983413	0.0252884750118931	PREDICTED: 40S ribosomal protein S3-3
gene12327	25.9844	24.3816	11.0793	5.28154	1.3518	3.86565	-2.54871037117758	down	2.13059822151702e-21	4.03954261124934e-20	uncharacterized protein LOC111292426
gene1233	1.84895	3.14976	1.38085	7.56412	4.79677	3.1522	1.28155794922655	up	0.00140517841824768	0.0037418758911931	unnamed protein product
gene12333	482.356	459.937	514.8	187.547	194.018	119.301	-1.5405907041658	down	2.69564510000286e-12	2.37019270250447e-11	unnamed protein product
gene12334	9.12908	15.2068	10.4908	33.2893	29.0738	44.605	1.61883195826036	up	1.96506325035536e-06	8.55340427210574e-06	unnamed protein product
gene12335	0.620111	0.242367	0.17805	0.710128	1.18619	3.79631	2.44838561078439	up	3.71114572914428e-06	1.55402505458339e-05	unnamed protein product
gene12339	101.346	106.007	134.725	29.9857	28.4226	16.8371	-2.18460516416944	down	2.30775632411063e-19	3.69273745989958e-18	_
gene1235	2.61686	4.24853	3.86613	10.9474	10.6292	8.04437	1.46450731188299	up	5.4071391930144e-05	0.000189316999492227	unnamed protein product
gene12351	115.503	140.505	121.32	242.045	236.409	355.618	1.14434648555005	up	0.00164060639494989	0.00429611902075898	unnamed protein product
gene12352	14.482	20.6058	15.6378	47.603	49.1861	53.4597	1.56651102350943	up	5.50168147825023e-06	2.24952768235378e-05	PREDICTED: chromatin remodeling protein EBS-like isoform X1
gene12355	37.5245	63.305	44.9697	253.828	269.419	419.795	2.69331412616473	up	6.47751905167347e-18	9.44094217337577e-17	hypothetical protein AQUCO_00100688v1
gene12358	10.8625	13.9676	15.6977	5.25719	7.7912	4.90489	-1.17453015358376	down	1.78666257525419e-07	8.9955441248639e-07	unnamed protein product
gene12360	10.0078	31.9802	23.4027	87.8517	153.794	151.157	2.58659230580789	up	2.35296283128735e-16	3.05100847123593e-15	_
gene12361	84.5477	94.0732	87.9294	166.381	177.092	261.649	1.18280914594356	up	0.00104442351630268	0.00286456697627205	unnamed protein product
gene12362	55.2857	71.9086	67.8465	106.778	117.361	181.434	1.0561741441567	up	0.0043954593690079	0.0104345911493641	unnamed protein product
gene12363	27.142	28.1183	25.932	12.9987	13.6139	10.0353	-1.14754759361303	down	7.27017780102717e-08	3.83605592953169e-07	probable aldo-keto reductase 3
gene12372	521.486	437.644	577.733	216.941	185.087	67.6616	-1.71020261206988	down	1.57052002920246e-14	1.72391116823355e-13	unnamed protein product
gene12375	20.0939	24.8553	20.8747	53.5259	57.5837	81.0752	1.54576759402045	up	5.57653367698993e-06	2.27683229859296e-05	uncharacterized protein LOC111793793
gene12379	11.7442	16.9949	15.5251	110.506	114.692	76.1387	2.76708072559081	up	1.39955616360743e-17	1.97601915915587e-16	MLO-like protein 1
gene12387	14.0096	14.309	17.859	38.1887	31.3109	25.9118	1.04692009768256	up	0.0116238819980395	0.0247226645588017	unnamed protein product
gene12388	22.1654	25.7014	30.7501	53.0235	73.016	57.7168	1.22485083228545	up	0.00105817641018015	0.00289621220004405	unnamed protein product
gene12389	40.1323	71.2045	48.2982	163.14	157.45	206.318	1.72275518879809	up	1.47723902688306e-07	7.5032568492876e-07	unnamed protein product
gene12390	4.66458	9.98455	5.33653	3.47553	3.43136	1.25797	-1.29115171668018	down	1.06415201930976e-07	5.49665701915448e-07	PREDICTED: transcription factor BEE 1-like
gene12394	0	0.139897	0.161342	1.28318	0.0698034	0.99793	2.95178423767035	up	0.000162508159341954	0.000523637402324073	unnamed protein product
gene12399	69.0757	83.4077	76.4291	36.4513	39.6808	28.8059	-1.12523670907435	down	6.11374756882039e-08	3.25479878828989e-07	unnamed protein product
gene1240	2.35857	3.7263	2.68603	55.9798	48.0669	63.7574	4.25744168455207	up	1.01477708279055e-38	5.75261320148751e-37	unnamed protein product
gene12400	199.127	210.194	235.762	71.7879	48.0059	32.7408	-2.08032660111507	down	1.84570744897051e-18	2.80612206628522e-17	unnamed protein product
gene12403	0.982257	0	1.86435	0	0	0.430757	-2.71580402020451	down	7.34819025526583e-07	3.39872629231873e-06	_
gene12410	0.946933	0.0758827	0.525319	3.1577	3.53396	22.4002	4.22936842401457	up	7.38221665481651e-25	1.8064812599346e-23	unnamed protein product
gene12425	2.02868	2.20285	2.45878	1.04301	0.709116	1.14892	-1.20465552837068	down	6.540278822901e-05	0.000225560640174706	unnamed protein product
gene12428	6.30012	2.18894	1.05871	56.5681	35.7253	73.5373	4.11797635411706	up	3.09323060144997e-33	1.34210516980604e-31	Peroxisomal membrane protein MPV17
gene12430	413.039	380.948	392.392	168.5	189.134	194.895	-1.10243868823911	down	9.14236255254135e-08	4.76814572146181e-07	unnamed protein product
gene12433	33.5633	40.9349	41.3263	88.3737	96.8196	128.26	1.43628650448623	up	2.95728993984816e-05	0.00010845639730633	unnamed protein product
gene12434	0	0	0	3.63827	0.828577	0.19743	10.6034028768413	up	3.18243128711557e-13	3.02962087341357e-12	PREDICTED: 36.4 kDa proline-rich protein-like
gene12436	9.17747	18.1179	9.11469	38.4016	42.5604	69.8798	2.05053707501527	up	2.69929694593932e-10	1.94698010531595e-09	PREDICTED: 40S ribosomal protein S12-like
gene12437	2.80262	5.2836	5.10595	34.0616	21.8028	24.8537	2.61293589667762	up	9.67373981147885e-15	1.08192905375299e-13	PREDICTED: uncharacterized protein LOC100245848
gene12441	0	0	0	0	0.581932	1.28813	9.28622043878731	up	0.00517031269095797	0.0120260407147829	_
gene12447	955.124	1275.37	853.894	634.352	583.59	257.016	-1.0643088553036	down	8.35330138508309e-08	4.37888442960606e-07	_
gene12448	0.137328	0	0	0	0.227085	1.38124	3.52137270380042	up	0.000222944606034613	0.00070115363832631	_
gene12450	132.21	128.221	122.678	1.70285	3.43278	5.58949	-5.15829703028263	down	7.67998557454763e-61	1.76812076054024e-58	unnamed protein product
gene12451	8.38594	11.1626	9.85592	20.2624	23.3221	20.2921	1.11917309871399	up	0.00530483711531964	0.0122857457396676	unnamed protein product
gene12452	0.0644061	0.0722067	0.499739	4.4167	6.05267	11.8116	5.12325248355059	up	4.36433145701067e-27	1.29223157917421e-25	Heavy metal-associated domain containing protein
gene12453	5.00772	8.99679	8.21901	36.9797	29.8069	30.461	2.12942506732917	up	2.50246254967307e-10	1.81896134167925e-09	unnamed protein product
gene12454	11.047	18.7576	12.7309	53.5842	50.0505	52.0728	1.87202516596544	up	2.09306177544951e-08	1.19131331427073e-07	hypothetical protein AQUCO_01700401v1
gene12455	235.853	194.531	205.281	93.7709	95.0712	67.8384	-1.30828290362272	down	6.71571505963484e-10	4.61107617697752e-09	unnamed protein product
gene1246	0.884471	1.43659	1.27469	3.92277	6.56731	5.08875	2.11429649013706	up	2.33589671917074e-09	1.49468241003773e-08	unnamed protein product
gene12460	1.77717	2.47411	3.86866	12.607	13.538	17.3779	2.42180023620357	up	8.49401347822196e-12	7.14016140445767e-11	PREDICTED: vacuolar protein sorting-associated protein 2 homolog 2
gene12464	0.0698798	0.0784108	0.0904866	1.49847	1.5648	4.46542	4.9612235131565	up	2.01865014152541e-14	2.19176056270916e-13	unnamed protein product
gene12465	4.90803	8.94378	6.69355	24.8016	31.3269	43.077	2.27144047881317	up	4.64855218250203e-12	4.01533822134804e-11	_
gene12474	96.1593	95.7325	112.121	47.4871	44.3339	23.3964	-1.39975013248751	down	8.83650587491263e-11	6.75370073000605e-10	unnamed protein product
gene12476	0.541299	0.282239	1.04084	3.01334	1.7661	2.73012	2.00829061654909	up	0.000133037331612371	0.000434634850251711	_
gene12486	2.10115	3.90258	1.78383	17.7488	11.0217	7.98298	2.23819967219505	up	1.39696069918544e-09	9.1676053795875e-09	Pkinase domain-containing protein, partial
gene12487	18.0666	24.3801	27.8753	6.2547	21.603	3.46489	-1.16669596538124	down	2.93014595919144e-08	1.63153882357545e-07	unnamed protein product
gene1249	3.28387	4.43817	4.36804	11.8038	12.3719	11.6146	1.56550782764285	up	7.70384147156031e-06	3.07635524391759e-05	unnamed protein product
gene12490	2.9618	0.346491	2.00779	18.6073	6.22395	22.352	3.14911760985335	up	1.87665727229842e-18	2.84933656646009e-17	unnamed protein product
gene12491	0.384967	0.479504	0	2.04598	3.06202	2.99063	3.22332476532785	up	3.76271430016517e-10	2.6729962229322e-09	unnamed protein product
gene12495	2.67214	5.37464	4.23635	13.8084	11.6777	6.27703	1.37045878658561	up	0.000624576291249862	0.00180339010534674	unnamed protein product
gene12497	46.924	63.0776	61.9095	135.775	176.406	105.452	1.28055820060401	up	0.000558544134772299	0.00162730795050783	PREDICTED: MOB kinase activator-like 1A isoform X1
gene12498	90.8596	106.992	95.3673	194.343	225.778	257.403	1.20828558144941	up	0.000896685834163815	0.00250383982554505	unnamed protein product
gene12499	98.389	163.607	134.224	309.172	324.782	440.351	1.43902313427836	up	1.97596499060823e-05	7.41792381332826e-05	unnamed protein product
gene1250	1.04883	1.12144	2.27495	6.80973	4.15915	25.4326	3.03281595423559	up	5.05164771395996e-21	9.3575760034782e-20	unnamed protein product
gene12509	36.8176	34.644	23.9646	70.1602	94.7376	46.0356	1.14430539025161	up	0.00571446122836933	0.0131480393875656	unnamed protein product
gene12511	1091.04	1170.98	1105.92	659.059	560.088	368.015	-1.08541560501559	down	6.67517792946035e-08	3.53699775585919e-07	unnamed protein product
gene12512	8.92633	6.1883	6.27921	28.0582	25.2321	20.846	1.79284074632472	up	6.98388364049262e-07	3.24352372780557e-06	unnamed protein product
gene12514	14.7714	16.9833	19.8342	11.0385	7.51663	5.47425	-1.10216504826146	down	2.85818661451007e-07	1.40187839992557e-06	unnamed protein product
gene12515	2.64041	6.18385	4.52322	14.1276	13.8024	9.52648	1.48843925954731	up	7.3636930782276e-05	0.000252108715069759	uncharacterized protein Pyn_04049
gene12518	235.409	191.627	239.814	79.9911	46.9111	29.0839	-2.09592354921505	down	6.52440956210262e-19	1.01995879756316e-17	_
gene1252	4.82435	9.40295	8.96973	58.4996	87.4468	64.4817	3.18114936292788	up	1.05388994106883e-23	2.34034102858217e-22	unnamed protein product
gene12520	203.207	215.714	221.224	98.4757	106.394	70.8724	-1.21507024046813	down	6.21599907825243e-09	3.78589069360074e-08	uncharacterized protein LOC111402493
gene12521	5.72058	8.27709	7.78468	16.6919	16.206	12.2156	1.05029686066104	up	0.0133099447008784	0.0279088264257638	unnamed protein product
gene12526	4.70468	6.30136	5.5786	197.854	236.241	207.027	5.27242511906926	up	9.22187330193416e-54	1.46523877069182e-51	unnamed protein product
gene12533	7.44787	4.27256	7.31956	52.5123	37.4106	70.4442	3.07407326176821	up	6.95361984042667e-21	1.2652223454815e-19	_
gene12538	0	0	0	0.185113	0.604706	1.58217	9.62874261541306	up	3.48425656117334e-08	1.92110939719435e-07	unnamed protein product
gene12539	5.05594	8.39449	7.94024	22.5838	22.2621	28.3352	1.77434624978969	up	2.71332899312949e-07	1.33664036556741e-06	unnamed protein product
gene12544	1.77136	2.38042	2.28708	11.8006	12.8016	16.0392	2.65750737865884	up	5.03078939472842e-14	5.2306299688416e-13	_
gene1255	24.2626	24.2427	30.8386	113.45	109.902	69.413	1.88351210872127	up	2.03002471347275e-08	1.1589427526663e-07	unnamed protein product
gene12553	13.1772	20.1619	15.5261	39.9453	43.2417	44.7252	1.38821983723714	up	9.85104377958832e-05	0.000329175429139621	unnamed protein product
gene12557	446.845	539.836	540.38	300.154	266.226	131.675	-1.12934171078662	down	2.43649732999041e-08	1.37361950922648e-07	GTP-binding protein SAR1A-like
gene12561	0	0.125585	0.359792	0.86856	2.86552	3.89045	3.96514878545554	up	3.85436834711084e-12	3.34470225567364e-11	cyclic nucleotide-gated ion channel 1
gene12563	2.30826	1.43247	2.24155	11.8097	8.14725	26.9214	2.96952346914019	up	2.9967394901669e-17	4.1227095351918e-16	unnamed protein product
gene12567	95.3231	134.887	118.066	270.892	278.879	395.667	1.44074352963433	up	2.06296639658784e-05	7.72140806898057e-05	PREDICTED: 60S ribosomal protein L10a
gene12568	6.48612	10.0776	7.58931	33.3627	32.5648	21.2572	1.85174125141883	up	1.15021919952202e-07	5.91413983127067e-07	unnamed protein product
gene12569	14.06	18.6106	19.0566	39.878	49.9246	29.426	1.2046879701053	up	0.00198463724494261	0.00510807500803048	unnamed protein product
gene12577	26.7579	19.5724	27.5344	3.81942	1.17746	4.35691	-2.98085807787105	down	3.12392577447561e-26	8.59536747850229e-25	unnamed protein product
gene12597	57.6523	79.8854	67.2999	180.663	185.572	151.634	1.33809386777332	up	0.000208344243501266	0.00065983475882588	unnamed protein product
gene12598	40.3598	59.8548	41.7357	13.6362	30.5463	15.0521	-1.26083129149141	down	6.21179447842349e-09	3.78580515997274e-08	unnamed protein product
gene126	2.75647	3.44435	3.47575	23.5169	18.8184	17.5105	2.62830745613325	up	5.44833309256851e-16	6.82918284636282e-15	unnamed protein product
gene12600	170.039	185.927	157.879	813.678	749.964	922.62	2.27456650719084	up	1.10534958677284e-12	1.00722525754317e-11	ADP-ribosylation factor
gene12609	26.6367	32.1163	24.0097	95.0151	122.423	177.661	2.25512060352438	up	1.58742421796127e-12	1.42577488875964e-11	unnamed protein product
gene12611	177.067	139.989	185.815	92.3817	64.2717	73.1303	-1.12990166640232	down	4.58773187997652e-08	2.48579266753195e-07	unnamed protein product
gene12614	416.303	491.379	435.848	145.183	178.431	60.9217	-1.80483105388491	down	1.91289278129002e-15	2.28594740103101e-14	unnamed protein product
gene1262	73.9746	51.9485	75.8485	4.26356	26.5089	1.54361	-2.64228698562457	down	5.01735080634357e-27	1.48169461901471e-25	unnamed protein product
gene12620	5.86275	6.03409	5.49662	0.581683	0.825101	0.897905	-2.91427304767816	down	3.21932415112243e-15	3.74404079884661e-14	_
gene12622	6.75201	14.7045	9.57272	27.8756	46.5632	45.6226	1.95196916560696	up	3.82071852441334e-09	2.38129976098933e-08	single-stranded DNA-binding protein, mitochondrial isoform X2
gene12624	0.549048	0.751798	0.157625	2.00562	1.63691	3.57541	2.30476545298887	up	1.58804058964667e-06	6.99519167973609e-06	trafficking protein particle complex subunit 3 isoform X2
gene12634	20.9939	23.9675	28.0609	59.7838	45.4645	65.9875	1.22954134561687	up	0.000760351317367273	0.00216162838952115	unnamed protein product
gene1264	0.0974758	0.356706	0.24865	1.72137	0.685137	0.63346	2.10808235361184	up	4.45612598121902e-05	0.000158479057989066	EIN3-binding F-box protein 1-like
gene12642	951.478	966.093	927.861	472.01	558.007	387.539	-1.00524044088753	down	3.78505554853796e-07	1.82631358610166e-06	unnamed protein product
gene12653	28.2352	17.3799	20.2098	77.5563	20.8518	67.9108	1.33720706455964	up	0.000241870374805095	0.000754574031575299	unnamed protein product
gene12656	27.3229	31.3935	30.9132	82.6555	94.4355	121.832	1.73769293421151	up	1.80753698255731e-07	9.09362606412594e-07	Transcription initiation factor TFIID subunit like
gene12657	7.398	6.5213	7.20647	16.1128	15.524	17.8334	1.22743843417071	up	0.00172815605894409	0.00450342538714444	unnamed protein product
gene12658	111.328	163.737	148.161	354.428	378.489	525.919	1.57258338986693	up	2.10780987390009e-06	9.13141443451111e-06	Ribosomal protein S7
gene12667	43.9814	33.2465	39.7919	19.0369	15.2333	8.7944	-1.44211480818243	down	6.4658586270928e-11	5.01659911776024e-10	uncharacterized protein LOC111367110
gene12670	1053.27	869.457	1043.6	172.566	185.997	181.614	-2.45716697389151	down	3.31659681739579e-23	7.05934503717772e-22	unnamed protein product
gene12675	7.83368	12.2872	11.0946	26.5736	29.7544	33.103	1.51842310757843	up	1.48122518307452e-05	5.6700716967301e-05	Ribosomal protein S8e
gene12676	11.4405	14.8962	15.1895	78.4882	74.3087	91.7691	2.55804356296203	up	3.28071746891747e-15	3.80758989370967e-14	unnamed protein product
gene12679	26.3564	30.6673	35.1259	79.1555	43.9707	68.2587	1.05440284623882	up	0.00670267487435741	0.0152016234936924	unnamed protein product
gene12683	0	0	0	0	0.771453	3.47576	10.4683569278603	up	1.25490802414059e-12	1.13799175404582e-11	xyloglucan endotransglucosylase/hydrolase 2-like
gene12685	236.546	277.274	254.6	461.017	598.226	597.132	1.10805933939372	up	0.00334457789896329	0.008143790908311	PREDICTED: calmodulin
gene12686	16.3569	29.3613	19.5495	106.242	91.9203	107.888	2.22927550721744	up	6.10371207052228e-12	5.20453332332289e-11	unnamed protein product
gene12688	8.56139	17.1671	11.954	19.7145	32.9026	29.9893	1.1322968018697	up	0.00280871477602742	0.00695764413446758	unknown
gene1269	1.10638	1.16284	0.983995	2.46392	4.86704	3.35374	1.71468355202229	up	5.55000417623238e-06	2.2676420540412e-05	inactive leucine-rich repeat receptor-like protein kinase
gene12696	3688.08	3241	3622.82	253.87	93.9359	53.7529	-4.71573736304136	down	9.55854482504611e-60	2.07365277252587e-57	beta-glucosidase 40
gene12702	13.5685	15.2125	36.3491	35.4491	148.966	8.04638	1.56312941763273	up	2.90925638833246e-05	0.000106833728244722	unnamed protein product
gene12704	3.03157	3.3515	3.69278	11.9299	13.3304	16.6947	2.05761487475784	up	8.51908497834222e-09	5.06342453322859e-08	unnamed protein product
gene1271	1.47817	1.84092	1.60817	8.62443	6.41076	3.47971	1.90918486574574	up	1.2073316657133e-07	6.199321129227e-07	PREDICTED: probable serine/threonine-protein kinase At1g18390 isoform X2
gene12711	24.5437	33.8003	25.6252	75.1054	80.7421	70.9796	1.43362840574306	up	5.23422686160378e-05	0.000183890729447998	unnamed protein product
gene12715	0.256891	0.350234	0	2.17805	1.40926	5.36076	3.87488339896094	up	1.0217887177908e-13	1.03009817027685e-12	PREDICTED: lysosomal Pro-X carboxypeptidase
gene12719	1.70733	1.51634	2.28031	2.49817	2.30277	6.83578	1.07972307972779	up	0.0131293519336527	0.0275711502538229	unnamed protein product
gene12723	6.42245	9.73624	9.81889	23.2719	32.7411	24.4217	1.63043819205071	up	4.53040417930701e-06	1.88102648313443e-05	_
gene12727	6.02885	10.3556	8.68969	16.9032	20.996	24.627	1.31815723859082	up	0.000287886270133259	0.000885640854478674	protein SUPPRESSOR OF K(+) TRANSPORT GROWTH DEFECT 1
gene12729	2.70356	5.61618	4.70356	9.79541	12.2949	7.71632	1.19435111065664	up	0.00404944000026282	0.00968654212106975	PREDICTED: amino-acid permease BAT1 homolog, partial
gene12731	187.403	124.608	140.483	30.4444	34.3674	49.6668	-1.98279248684612	down	1.1955055146252e-16	1.58664678946905e-15	_
gene12733	0.185318	1.34391	1.32184	2.76471	2.18978	3.1047	1.49815207493416	up	0.00285543720600393	0.00706097920230828	small nuclear ribonucleoprotein-associated protein B'-like
gene12743	9.63478	8.83061	7.36697	17.9575	22.4327	28.2387	1.40953230770864	up	0.000115828082066046	0.000382622721460341	PREDICTED: calcyclin-binding protein isoform X3
gene12744	2.60077	2.14729	4.22323	0	0.684065	1.20064	-2.24916447879883	down	5.16315888557042e-10	3.58876126852248e-09	glycerophosphodiester phosphodiesterase GDPD1, chloroplastic-like
gene12748	1011.99	1123.48	989.204	606.712	507.474	401.801	-1.04344682808884	down	1.90853298919943e-07	9.55197899341561e-07	unnamed protein product
gene12749	30.1536	45.7492	46.7227	2.68659	4.97386	6.30795	-3.13374581576406	down	3.66244921821757e-29	1.22236951570155e-27	unnamed protein product
gene12751	37.1537	52.7036	43.0366	112.133	111.025	137.205	1.43915544923253	up	2.90395434868585e-05	0.000106673751245604	6,7-dimethyl-8-ribityllumazine synthase, chloroplastic
gene12753	7.53955	2.39659	1.58375	29.4091	25.5134	50.2407	3.19009660005385	up	1.37061143537244e-20	2.42349021981764e-19	unnamed protein product, partial
gene1276	2.77649	4.83964	4.68796	15.0053	15.144	21.2561	2.06251443308715	up	2.59307094272957e-10	1.87876899839e-09	unnamed protein product
gene12760	428.267	305.981	365.633	5.67246	21.0641	128.149	-2.82804888061534	down	2.50382268078439e-26	6.93995667369257e-25	_
gene12762	1.05415	3.14845	1.51173	7.11307	7.80413	7.33115	1.96047939866605	up	1.85615825789275e-07	9.31879007889991e-07	unnamed protein product
gene12769	197.821	185.561	205.628	86.6447	81.7682	59.0584	-1.37259591674305	down	1.86001298274521e-10	1.38044779331241e-09	unnamed protein product
gene12772	267.752	281.653	287.384	150.265	153.325	81.0441	-1.12137113512705	down	3.00745818356648e-08	1.67211117638312e-07	unnamed protein product
gene12777	66.5252	101.478	78.5949	174.674	166.339	207.555	1.15349912156451	up	0.00159223196721897	0.00417720205167377	putative universal stress protein
gene1278	4.53575	8.83379	5.89391	17.5764	14.594	20.5076	1.45119196351076	up	2.18080673145317e-05	8.13816762736461e-05	unnamed protein product
gene12780	6.12894	6.60912	5.4722	27.6063	40.9381	75.4609	2.98309088540397	up	1.40718104789029e-19	2.29067956728e-18	unnamed protein product
gene12782	68.0872	97.9642	91.6243	399.114	427.516	353.919	2.19581639712431	up	1.03856772930418e-11	8.64655539061289e-11	unnamed protein product
gene12783	0.143181	1.12537	0.834995	2.16563	2.2458	6.42013	2.36268924059469	up	4.35880044184963e-08	2.36857551948486e-07	unnamed protein product
gene12787	1.75252	1.02293	1.90694	6.84007	13.1906	6.13526	2.48161389213552	up	2.67802887544858e-10	1.9341129157449e-09	PREDICTED: uncharacterized protein LOC104219216
gene12788	530.629	282.586	450.961	24.1602	45.5441	52.5938	-3.36969146983857	down	2.71997919421408e-36	1.39473114954223e-34	unnamed protein product
gene12790	7.4628	8.23799	7.04015	20.7597	17.1617	27.5456	1.52535178071713	up	1.9370273766405e-05	7.28386861196051e-05	PREDICTED: early nodulin-93
gene12793	1.56114	0.792794	0.905044	3.68572	4.79971	4.51541	1.99511875312668	up	3.51573173908737e-06	1.47988693091958e-05	unnamed protein product
gene12795	0	0	0	0.093033	20.3275	0	12.7329823337166	up	8.70176551078776e-32	3.46871437198575e-30	CEN-like protein 1
gene12796	53.6667	76.8135	73.3072	203.051	190.842	249.102	1.65772815841276	up	5.94459380654575e-07	2.78492370148017e-06	unnamed protein product
gene12798	0	0	0	2.32912	1.0863	1.03539	10.5358617978582	up	2.09131198867596e-13	2.04260524192671e-12	PREDICTED: 36.4 kDa proline-rich protein
gene12799	0	0	0	0	0.312961	4.62263	10.6849212777221	up	3.836755221042e-13	3.6310768161556e-12	actin-depolymerizing factor 10
gene12802	3.63833	6.11591	3.47802	2.1981	1.95656	1.49587	-1.22716267972632	down	3.21457485271251e-06	1.36278162019729e-05	uncharacterized protein LOC100499741
gene12811	115.445	101.756	112.317	38.1375	46.5345	13.1215	-1.75251567030792	down	6.83277408527448e-15	7.77021415886909e-14	unnamed protein product
gene12814	31.4195	44.3626	31.2213	74.5423	76.0227	109.208	1.27957106417522	up	0.000299813767988449	0.00091782879692746	PREDICTED: uncharacterized protein LOC104226581
gene12816	1.73256	1.27137	1.00299	6.54417	8.681	5.41024	2.36368646907571	up	3.06570893806687e-09	1.93749369917828e-08	_
gene12821	0	0.20598	0.0791772	0.419779	0	1.1102	2.41140996092798	up	0.00587293916551997	0.013460036171732	Spindle assembly checkpoint protein
gene12822	34.0966	36.0737	40.5271	102.402	97.5109	99.7258	1.43657797707045	up	4.99275001422274e-05	0.000176120115417282	actin-depolymerizing factor 5-like
gene12825	1.0949	1.0831	0.832898	16.0768	15.2037	15.6573	3.96113993211655	up	1.86166728322974e-25	4.80399400681457e-24	unnamed protein product
gene12831	8.66188	12.0231	11.9668	22.5375	30.2863	49.127	1.64254945442796	up	1.08628647771008e-06	4.89588404116954e-06	unnamed protein product
gene12833	21.2684	36.925	25.8607	95.3115	87.6425	75.089	1.61818667845114	up	2.53212266602297e-06	1.08570413513513e-05	hypothetical protein CDL15_Pgr020391
gene12835	39.3328	58.0749	44.2675	140.315	129.402	78.5104	1.29742436553703	up	0.000488161594531367	0.00143934943750872	photosystem I p700 chlorophyll a apoprotein
gene12836	6.62059	5.44989	5.56059	24.5037	17.9432	13.555	1.6671875657239	up	1.19703947067536e-05	4.62934599543668e-05	unnamed protein product
gene12843	0.408562	0.152803	0.0881545	2.24435	0.457421	1.30774	2.62041242610621	up	6.80587507219237e-05	0.000234076453321348	unnamed protein product
gene12845	7.55199	12.3091	12.1448	271.461	302.824	401.482	4.92999657508049	up	1.44238277204766e-49	1.7686434838554e-47	Phytosulfokine-beta like
gene12865	6.52581	6.51966	6.09997	30.8407	34.4095	39.6142	2.45326749132482	up	2.18692394451736e-13	2.13045673731436e-12	unnamed protein product
gene12867	211.383	184.806	235.886	44.0401	21.5526	16.4469	-2.9456574836588	down	1.95006422909876e-30	7.0283305330553e-29	unnamed protein product
gene12873	16.4582	19.6467	16.9815	30.8567	38.1144	37.5864	1.00517701513564	up	0.0136488719757349	0.0285770090494183	hypothetical protein CDL12_04225
gene12878	152.617	148.294	153.492	70.717	72.1442	57.4948	-1.18139456821106	down	1.49230454141428e-08	8.64203672058238e-08	Classical arabinogalactan protein
gene12879	9.77514	10.2923	8.38505	43.1849	36.001	28.7497	1.92343195247758	up	2.97720110320396e-08	1.65610481485424e-07	hypothetical protein COLO4_20703
gene12882	150.877	194.829	167.442	41.4175	37.0704	28.0125	-2.26848392868742	down	1.53840183396219e-20	2.69902194229043e-19	unnamed protein product
gene12883	15.052	17.1255	17.3592	6.8579	4.92914	2.90083	-1.75366529653106	down	6.55510686098982e-13	6.10637163491546e-12	putative ubiquitin-conjugating enzyme/RWD-like protein
gene12888	0.310688	0	0	5.80308	4.85565	5.68402	5.70344142372044	up	1.78492186521331e-23	3.90226813206809e-22	unnamed protein product
gene12889	18.7505	26.2913	20.1932	67.2917	70.0108	92.6507	1.81757463652117	up	3.67689957335987e-08	2.02238440210008e-07	unnamed protein product
gene12891	33.9682	44.5336	73.9137	86.1562	310.734	98.6757	1.70104762981593	up	8.92974362737988e-07	4.08170331687489e-06	_
gene12893	1.3148	1.47809	1.30521	9.91055	9.28227	14.4645	3.03696606461102	up	1.44996748685936e-15	1.74755162598936e-14	PREDICTED: deSI-like protein At4g17486
gene12905	226.508	291.65	251.715	527.017	596.734	665.083	1.21632393196041	up	0.000780760315437318	0.00221244840955749	unnamed protein product
gene12906	0.614915	0.536643	0.353834	3.75353	4.51338	5.17595	3.15607872407697	up	4.21044002477402e-12	3.64248266253648e-11	unnamed protein product
gene12907	19.4432	34.9254	18.6721	62.1766	66.648	42.9925	1.23406706544679	up	0.00105825606671231	0.00289621220004405	unnamed protein product
gene12921	41.9407	45.823	46.5474	96.0413	121.547	101.45	1.24813242974058	up	0.000772738176706489	0.00219191837350413	_
gene12926	9.02432	18.053	9.57272	59.6699	44.3839	82.8684	2.3504563112128	up	2.14814886771185e-13	2.09449156237315e-12	unnamed protein product
gene1293	73.9451	107.494	88.9729	320.159	265.301	384.205	1.84231569381054	up	1.16709335913099e-08	6.82528780941251e-08	heat shock cognate 70 kDa protein 2
gene12930	2.63341	7.14778	1.79248	37.2358	21.7424	12.3313	2.62293465599941	up	4.21907139962654e-13	3.98620975370075e-12	PREDICTED: purple acid phosphatase 10-like
gene12932	1.01728	2.88393	2.02666	11.5881	7.41389	10.8722	2.3327288121028	up	2.97222278712321e-10	2.13837023351639e-09	hypothetical protein M569_13524, partial
gene12933	0.736506	0.962719	0.634396	2.26688	3.84293	2.94328	1.95446454792106	up	2.25852108127479e-05	8.40315841618105e-05	unnamed protein product
gene12934	30.8373	46.5566	32.045	156.945	142.919	178.366	2.12754850333547	up	3.94510569085021e-11	3.12972836135592e-10	PREDICTED: uncharacterized protein LOC108202962
gene12940	116.819	71.8528	80.085	24.076	18.2837	11.6363	-2.31531276621883	down	6.60401077970538e-21	1.21137960334726e-19	_
gene12942	4.14014	4.33417	5.01079	22.9399	20.8977	34.5135	2.53832163044157	up	1.68090907991585e-13	1.65899696680059e-12	uncharacterized protein LOC105158445
gene12946	8.1286	11.4794	10.0967	0.79689	0.629084	0.605595	-3.86804180094741	down	7.16058947921296e-28	2.2253060582645e-26	unnamed protein product
gene12952	23.8545	30.8766	29.9763	69.1257	85.781	65.5159	1.37968077975321	up	0.000134677692912281	0.000439103772758221	Coiled-coil domain-containing protein
gene12953	0	0	0	2.23319	6.23603	7.40117	12.3693601490245	up	1.89362930422286e-27	5.7579601565871e-26	_
gene12962	53.5438	83.4965	92.28	14.9882	35.9689	34.5687	-1.42290074119903	down	3.93902492406181e-10	2.79296921234075e-09	unnamed protein product
gene12963	14.0068	15.6288	15.578	37.6	30.984	25.9621	1.06421121072293	up	0.0104398345703878	0.0224498234442519	_
gene12964	330.832	421.078	471.025	59.0594	66.0365	39.3628	-2.89452771259885	down	1.97818365604868e-29	6.72165356141119e-28	uncharacterized protein LOC110662597
gene12969	0	0	0	0	0.742107	1.90953	9.78933638165437	up	4.63512637029934e-09	2.87143660534579e-08	_
gene12977	19.6703	21.2253	20.5106	45.3694	44.5498	33.7758	1.01029546061357	up	0.0172464926942908	0.0351187155386814	unnamed protein product
gene12979	101.194	129.374	119.744	232.058	270.157	415.067	1.38871728445844	up	4.44641274214748e-05	0.000158183482006199	40S ribosomal protein S9-2-like
gene12986	54.0409	66.146	63.637	146.341	155.504	190.061	1.42004355452228	up	4.04931823184648e-05	0.000145201395338398	unnamed protein product
gene12988	161.319	154.47	170.12	68.375	60.6466	51.1184	-1.43155246886268	down	6.29373762804918e-11	4.89315328614906e-10	predicted protein
gene12997	0.428783	2.72814	0.463049	49.621	57.0853	24.6428	5.18012179958774	up	5.01067177601512e-44	4.1562785518549e-42	unnamed protein product
gene12998	6.03311	11.5883	9.78409	18.4721	20.6506	20.4695	1.12057276064176	up	0.00388173028131791	0.00931697857522283	uncharacterized protein LOC101267126 isoform X3
gene13000	12.2623	11.7659	10.69	45.3036	34.3265	33.522	1.7044128948409	up	1.35311130043991e-06	6.0167318014437e-06	_
gene13003	143.207	206.91	168.954	390.203	415.078	565.461	1.40094807998006	up	3.96772516695638e-05	0.000142456739683116	unnamed protein product
gene13005	0.122565	1.09856	0.950127	0.167912	0.137037	0	-2.81975581275623	down	5.99541290763916e-06	2.43727037877756e-05	_
gene1301	3.4801	5.4537	4.54875	20.3087	16.6104	7.71492	1.72682635279116	up	9.01720166617931e-07	4.11834218607971e-06	unnamed protein product
gene13014	32.1507	54.9255	36.1463	105.2	103.89	150.585	1.54540508364308	up	3.85304861821647e-06	1.61045726054464e-05	60S ribosomal protein L18-2
gene13015	26.1937	35.5994	38.0823	78.3965	74.9556	70.4523	1.16401312323888	up	0.00203267097482828	0.00522217291437892	unnamed protein product
gene13016	63.6762	95.4503	64.1545	194.701	209.315	276.843	1.60848254154138	up	1.30363707105508e-06	5.82198329317988e-06	unnamed protein product
gene13019	2.82706	7.73372	4.04056	154.543	137.113	153.178	4.92880772501305	up	5.94594805408762e-48	6.44963846136178e-46	unnamed protein product
gene13022	507.975	526.603	594.543	148.727	130.148	66.4773	-2.23794314881903	down	1.04602229015441e-20	1.86698127424575e-19	unnamed protein product
gene13025	19.4641	18.8308	10.9269	21.6527	40.9913	45.9906	1.14206626372673	up	0.00317254503084439	0.00775503369294811	protein LURP-one-related 10-like
gene1303	3.77119	4.37568	3.77169	14.3454	15.8246	16.9808	1.98380100603336	up	2.84240013193288e-09	1.80039954454435e-08	unnamed protein product
gene13035	10.8367	7.97838	6.43559	28.2676	32.54	32.3383	1.88304566905815	up	7.68358910209799e-08	4.04095891192389e-07	transmembrane protein 208-like
gene13038	4784.31	3434.87	4380.19	581.043	554.047	416.437	-3.02158844284254	down	9.59111429024022e-32	3.80976620803521e-30	unnamed protein product
gene13041	200.58	254.116	235.842	634.677	757.193	837.964	1.69113927335875	up	3.42921249656008e-07	1.66745457645234e-06	hypothetical protein Pyn_14578
gene13042	453.286	453.279	453.834	212.006	178.243	116.916	-1.42349740619402	down	4.33972394688073e-11	3.42113388153469e-10	phospholipase D alpha 1
gene13044	147.259	219.882	153.495	543.809	477.872	705.855	1.73036299026574	up	1.16305867898004e-07	5.97471081856733e-07	unnamed protein product
gene13048	9.38445	3.00354	4.52067	47.6573	52.9402	179.86	4.05170741364905	up	3.00130358840147e-34	1.35430823123028e-32	PLAT domain-containing protein 3
gene13049	4.65714	6.22173	4.28929	26.5934	39.1079	32.4431	2.69361865058655	up	1.0480139227712e-15	1.27674352729826e-14	actin-depolymerizing factor 2
gene13050	0	0	0.191082	0	0	8.11969	5.38721935779136	up	4.87174286204422e-10	3.40931335153355e-09	unnamed protein product
gene13051	50720.9	51763.7	48735.9	7191.24	4947	4811.71	-3.15730058033997	down	1.61124282976815e-33	7.01792678093222e-32	unnamed protein product
gene13056	17.4547	17.143	18.3162	67.4093	59.313	41.8383	1.67149257848571	up	2.41286194568331e-06	1.03851566612947e-05	unnamed protein product
gene13058	25.7127	32.2083	28.1869	88.5527	95.0862	117.665	1.80696593936136	up	4.77122966455474e-08	2.57778936043305e-07	ferredoxin protein
gene1306	0.0202278	0.292083	0.464771	2.51261	5.80985	22.9624	5.32583376145941	up	1.1138006211765e-46	1.11192785907009e-44	Alanine-glyoxylate aminotransferase AGT2
gene13060	13.6901	13.2686	11.9087	45.4998	34.5321	31.9485	1.5265410293467	up	2.66337066659059e-05	9.81237246564615e-05	unnamed protein product
gene13062	16.6834	48.497	36.5638	103.639	92.3026	125.949	1.66159479969211	up	3.78726543348039e-07	1.82659860432203e-06	unnamed protein product
gene13073	0.164768	0.463574	0	2.27433	0.739994	2.1149	3.02309050474175	up	3.11888074486462e-06	1.3237055561632e-05	_
gene13076	3.71013	2.3848	3.29999	29.7933	26.0428	29.4237	3.18150304174059	up	1.63292038465022e-20	2.85596509445567e-19	unnamed protein product
gene13077	227.622	230.932	258.123	133.063	124.37	54.4376	-1.20036766036011	down	4.68654447680171e-09	2.90169639093305e-08	_
gene13078	72.4328	63.4513	68.7126	12.834	12.9792	6.08244	-2.68123720864926	down	1.1358711152195e-25	2.98689092093035e-24	unnamed protein product
gene13086	0.726319	0.791075	1.21751	3.04502	3.5804	2.72188	1.77194079213122	up	0.000167295220642383	0.000537680166400775	unnamed protein product
gene13093	0.684481	0.697302	2.01045	3.83744	3.61847	0.928505	1.30471565706042	up	0.0125658918176983	0.026546034755703	_
gene13096	7.39818	10.3977	10.6552	207.171	184.12	225.115	4.43718048738621	up	2.32443902616016e-41	1.57017944036603e-39	unnamed protein product
gene13097	7.06291	8.02143	4.69406	38.3483	115.457	13.904	3.08377206038419	up	2.60133125392332e-19	4.13901521516347e-18	_
gene13101	7.92383	9.07397	7.83286	28.8869	22.5073	22.9772	1.58250922225052	up	1.39038288820378e-05	5.3404526257497e-05	PREDICTED: uncharacterized protein LOC102581276
gene13104	1.2069	3.45861	1.22644	5.92914	9.724	1.66406	1.55490410759792	up	0.000556802242234382	0.0016226520523498	unnamed protein product
gene13113	88.997	184.84	132.697	40.6781	22.6322	18.5479	-2.31213494128367	down	6.83249106905233e-21	1.24922741896239e-19	unnamed protein product
gene13119	0	0	0.0839713	0.356238	0.435849	1.45383	4.69254720791971	up	4.89479323419665e-06	2.02264331410155e-05	anthocyanin methyltransferase
gene13123	5.47517	9.67617	5.40529	49.0685	50.1155	47.6127	2.83596281337757	up	7.36464180150037e-18	1.06650223572177e-16	PREDICTED: uncharacterized protein LOC109156098
gene13127	1254.29	1001.87	1255.8	616.641	474.977	313.905	-1.32116750402394	down	3.31472010237084e-10	2.37117041692108e-09	unnamed protein product
gene1313	1.24882	2.43189	1.6386	17.7131	9.88515	4.70143	2.60152941519341	up	2.67407587608774e-14	2.86207305105747e-13	unnamed protein product
gene13132	23.5298	39.1069	32.1468	60.0052	64.7435	85.1441	1.14691979616611	up	0.0016791506117149	0.00438788465386978	COP9 signalosome complex subunit 8
gene13134	47.9727	69.4421	57.7823	164.824	170.647	316.847	1.89657847517947	up	2.78915336390419e-09	1.77064935836822e-08	PREDICTED: 60S ribosomal protein L11-like isoform X2
gene13138	0.96993	0.430405	0.202799	4.03787	8.4127	6.35685	3.54986789453555	up	6.08034763942016e-15	6.92852542629281e-14	unnamed protein product
gene13140	1.92395	1.76612	3.65392	10.5988	14.2304	7.61827	2.14301415772774	up	1.7271115167879e-08	9.95188153854405e-08	PREDICTED: ethylene-responsive transcription factor 1
gene13141	50.1977	77.3976	48.9693	143.526	150.316	214.682	1.52610374132987	up	5.22550083476071e-06	2.14515556466286e-05	60S ribosomal protein L13a-4-like
gene13146	309.96	332.485	321.573	72.4902	104.88	97.7991	-1.80872932451285	down	8.88464892044713e-15	1.00027669133297e-13	unnamed protein product
gene13153	0.0965426	0	0.630206	1.87513	5.10907	2.27754	3.66627904683164	up	8.91558287463362e-10	6.01895214893728e-09	unnamed protein product
gene13155	243.824	238.123	245.286	794.96	727.447	880.929	1.72454463695626	up	2.56936971410826e-07	1.26849276782737e-06	unnamed protein product
gene13165	1.28298	1.8181	0.43702	3.43443	4.1214	1.66448	1.38108700261538	up	0.00710729577390514	0.0160258652059612	unnamed protein product
gene13168	21.2744	22.6777	18.4043	102.108	93.7417	115.419	2.31949546463475	up	1.54966186572473e-12	1.39519038365847e-11	unnamed protein product
gene13177	25.1893	31.3258	35.1188	107.275	122.899	152.271	2.06126304397261	up	1.89414332362283e-10	1.40300924712995e-09	Protein NUCLEAR FUSION DEFECTIVE 2 like
gene13183	40.0898	40.5571	30.7686	126.037	116.271	135.459	1.76151933836972	up	1.7077485472648e-07	8.6274569465715e-07	unnamed protein product
gene13187	10.8974	16.6482	13.4106	44.051	30.831	29.9523	1.35589266127383	up	0.000234254241973613	0.000733246976610524	unnamed protein product
gene13195	13.3239	25.9321	20.1528	8.77522	6.24079	1.5231	-1.84460623185076	down	5.09129657484575e-14	5.28380098075758e-13	unnamed protein product
gene13196	8.71925	14.2138	11.1512	45.0121	67.5553	110.626	2.71100963831193	up	9.09216113287741e-17	1.21383041112414e-15	hypothetical protein RchiOBHm_Chr4g0429951
gene13197	39.9193	50.9114	67.27	36.2187	24.2204	2.67418	-1.32478704835772	down	3.50058862460007e-10	2.49779508375164e-09	unnamed protein product
gene13198	0.800247	0.16341	0.282936	5.10375	13.8592	37.8319	5.50630613763699	up	2.71462035462739e-39	1.58671669536536e-37	PREDICTED: 17.3 kDa class II heat shock protein-like
gene132	0.304616	0.465951	0.517333	7.32321	4.09645	1.74486	3.35053449955437	up	1.43692824338403e-20	2.53281054900238e-19	unnamed protein product
gene13203	4.43266	3.57555	3.49813	25.7872	43.5891	25.9432	3.05001168435206	up	9.21589084592734e-19	1.42808330539706e-17	unnamed protein product
gene13205	872.593	788.803	727.399	415.917	389.971	317.329	-1.08864433316127	down	6.57967770848712e-08	3.48967297740682e-07	putative universal stress protein
gene13210	18.4753	24.7254	18.8292	46.9427	61.0309	72.1582	1.53797144377985	up	8.42405231242233e-06	3.33796045438835e-05	unnamed protein product
gene13211	0.492564	0.886936	0.384734	2.60342	2.65408	1.89565	2.01769054779158	up	0.00061440891711897	0.00177949858639772	PREDICTED: RING-H2 finger protein ATL2
gene13215	0.0714639	0.0802395	0	1.76867	6.08482	3.5095	6.19907463694659	up	9.33687594414484e-20	1.53765397848026e-18	unnamed protein product
gene13216	34.8857	37.6271	23.0685	71.1169	76.6124	97.2239	1.35767823171794	up	0.000136672027156292	0.000445477358668053	unnamed protein product
gene13218	5.18257	4.20393	3.93639	72.0337	50.4159	178.592	4.49767344425339	up	6.5388190419016e-41	4.16748122099954e-39	unnamed protein product
gene1322	39.75	41.2315	42.6129	20.4685	17.1255	5.43369	-1.52221051567308	down	2.98950741364271e-12	2.61634081716861e-11	Gag-Pol
gene13222	3.54752	1.90556	3.19017	47.4555	41.0911	84.1864	4.32035042549509	up	2.18275893397952e-35	1.07059580583578e-33	unnamed protein product
gene13231	30.3932	37.777	31.8346	72.9407	88.4266	109.027	1.43496822011467	up	3.51147831054742e-05	0.000127413917083581	unnamed protein product
gene13233	29.4569	41.2864	33.1836	128.306	103.116	53.8747	1.45686746134442	up	6.80925377839793e-05	0.000234121279713828	unnamed protein product
gene13235	3.82974	5.04987	6.78285	35.0517	30.009	30.3184	2.60613141290387	up	9.86070279265117e-15	1.10137216043463e-13	unnamed protein product
gene1324	4.91402	4.74878	3.3992	8.60142	12.7594	6.92731	1.11464267713237	up	0.00757083097127987	0.0169558356535653	PREDICTED: probable rhamnose biosynthetic enzyme 1
gene13241	13.2797	16.8985	18.5213	42.5729	50.6672	49.907	1.55546094231765	up	8.96167349521882e-06	3.533611978314e-05	unnamed protein product
gene13255	139.404	152.831	179.045	93.9208	81.7143	39.8807	-1.1287799186975	down	2.72755887099881e-08	1.52702687958995e-07	_
gene13257	25.5503	35.803	30.8767	62.1576	68.0616	81.1465	1.19640682540123	up	0.00108407794786758	0.00296113397818261	unnamed protein product
gene13258	26.5067	124.17	96.9424	817.417	671.689	478.311	2.99009298914038	up	1.9655547407348e-21	3.75184822846518e-20	hypothetical protein CDL12_01249
gene1326	140.806	309.926	198.129	50.3084	61.9218	87.5146	-1.69973651168251	down	6.12160162620649e-13	5.7309367589407e-12	heat shock cognate 70 kDa protein 2-like
gene13261	402.26	322.893	335.061	55.2033	67.0828	33.4375	-2.76727227827175	down	4.61789116314037e-28	1.44706750587185e-26	unnamed protein product
gene13264	2.72375	4.88969	1.32232	56.1087	33.7729	12.9321	3.52385609086872	up	4.66955367406472e-24	1.08389372422066e-22	_
gene13268	7.2101	11.0113	12.0554	20.9224	28.1141	21.709	1.22434388418342	up	0.00144861553383712	0.00384332827780258	unnamed protein product
gene13277	0.154388	0.86778	0.501024	1.38263	0.43291	2.55733	1.51963340924126	up	0.00820247675759428	0.0182006570225061	unnamed protein product
gene13283	78.3188	62.4154	43.6352	31.6085	5.1507	4.05198	-2.17548032732822	down	2.98835022999786e-19	4.7414316377786e-18	_
gene13285	14.3226	14.5475	18.2835	10.4916	7.25775	4.45691	-1.08629837957356	down	4.22261158223497e-07	2.02015611786228e-06	PREDICTED: thylakoid lumenal 19 kDa protein, chloroplastic
gene13287	32.4011	47.3089	43.5323	10.4791	22.6144	19.0634	-1.24051962122702	down	2.23000232513149e-08	1.26478915182546e-07	unnamed protein product
gene13296	32.6424	26.4244	26.9877	78.2029	31.5088	111.073	1.35928696713481	up	9.33087519705603e-05	0.000313651975858132	unnamed protein product
gene13297	9.60199	11.7251	9.80979	72.8764	74.6864	53.8767	2.69353280283169	up	3.88610544789318e-16	4.93128858916568e-15	PREDICTED: poly
gene13299	14.8165	28.8792	20.2725	110.621	129.128	155.007	2.62547770672091	up	1.4212634764457e-16	1.87743246812458e-15	unnamed protein product
gene13301	60.5685	90.6261	75.219	164.325	178.545	233.603	1.34828081153359	up	9.68520239526258e-05	0.000324306228023025	unnamed protein product
gene13306	15.3758	23.0856	17.0422	54.8097	67.3227	90.3945	1.93693459253933	up	3.22997662193788e-09	2.0325790675767e-08	hypothetical protein DM860_015976
gene13308	308.818	191.007	245.058	1541.51	1488.49	1351.75	2.55641660930222	up	2.48685808381489e-15	2.93147816546664e-14	unnamed protein product
gene13318	9.22027	10.7888	12.2473	5.73743	5.65801	2.08952	-1.2580461011435	down	3.63169061667734e-08	1.99849277301157e-07	hypothetical protein DM860_017098
gene13320	117.442	106.735	121.425	43.1723	47.6334	46.7345	-1.32923927367562	down	9.60979294927552e-10	6.45670483983187e-09	unnamed protein product
gene13321	2.10763	3.37447	3.47647	24.0455	22.6569	21.3254	2.92436464549545	up	1.01743833146778e-16	1.35510293002219e-15	PREDICTED: glutathione S-transferase-like
gene13322	44.1054	57.0263	49.5097	168.331	154.181	205.784	1.8102076353526	up	3.84413014747196e-08	2.10922335572136e-07	60S ribosomal protein L19-3-like
gene13323	0.70101	0.70818	0.817262	13.9692	11.2277	13.0187	4.09951388743496	up	1.39554663785358e-24	3.37836086300993e-23	unnamed protein product
gene13325	41.1739	53.1928	51.9312	128.784	127.171	124.684	1.37949611268242	up	0.000104781786960399	0.000348582523945817	unnamed protein product
gene13328	0.586243	0.8485	0.65355	4.97325	1.03463	0.716819	1.6857179558126	up	0.00490145807021859	0.0115098560553988	unnamed protein product
gene13329	167.145	239.594	192.681	456.303	462.442	758.359	1.48432838970486	up	8.39489844339612e-06	3.33108861554526e-05	40s ribosomal protein s23
gene13330	95.1503	151.602	107.798	393.411	488.178	765.625	2.21595619516737	up	1.74674900170405e-12	1.56141644122213e-11	unnamed protein product
gene13334	9.01178	13.8603	9.04954	16.0929	26.6288	38.7061	1.35090512827744	up	0.000137294440368662	0.000446989489696647	PREDICTED: translationally-controlled tumor protein homolog
gene13338	32.8597	119.301	87.5559	141.169	161.048	201.984	1.07265969185114	up	0.00267691202119083	0.00667807264729185	unnamed protein product
gene1334	460.35	400.149	421.913	5.92339	2.19167	0.742788	-7.17720271606477	down	1.20624508989459e-100	1.51196120656677e-97	unnamed protein product
gene13343	28.2538	46.5007	34.355	138.148	129.166	95.9756	1.73531559220277	up	3.06615538754104e-07	1.49866979752385e-06	unnamed protein product
gene13344	32.7559	45.6819	53.7464	106.847	123.473	77.896	1.22137331475228	up	0.00132209913539991	0.0035443441887943	ubiquitin carboxyl-terminal hydrolase 6
gene13351	341.871	273.822	291.713	99.9322	91.6426	78.2367	-1.74978508721044	down	1.73658087946306e-14	1.90197756322551e-13	unnamed protein product
gene13352	56.3083	55.7228	59.0393	259.09	181.882	207.493	1.92241992912584	up	6.82228226788124e-09	4.13108782952057e-08	Lachrymatory-factor synthase
gene13353	2.08016	3.01593	9.57779	16.3793	32.1986	10.0939	1.99919570540162	up	2.85620809104956e-08	1.59430398194607e-07	_
gene13356	66.7766	100.966	90.5921	173.921	157.817	207.62	1.06199301160027	up	0.00476066678974373	0.01120723749063	cytochrome b5
gene13359	8.86655	8.97617	12.7812	21.8114	21.0211	31.6043	1.28127388983703	up	0.000537086795787745	0.00157128530686762	unnamed protein product
gene13361	8.67215	10.4441	9.44222	1.41001	3.37168	2.04472	-2.06423738076743	down	5.08261774302772e-14	5.27965108278967e-13	unnamed protein product
gene13362	0.891223	3.61557	3.19553	27.2135	18.8832	24.5787	3.19734204132897	up	1.31914902300712e-20	2.33615700605075e-19	unnamed protein product
gene13370	2.79536	5.36633	4.06157	25.4192	33.7847	52.0602	3.18597201503611	up	2.06122172023207e-21	3.92781118681384e-20	_
gene13371	6.38744	11.9293	7.16364	22.0504	19.0861	11.4451	1.04508370885728	up	0.0147019843228591	0.0305213627431309	unnamed protein product
gene13378	28.6577	42.26	32.913	282.913	285.96	350.995	3.14715679894254	up	2.0369941710091e-23	4.4276168098562e-22	Mitogen-activated protein kinase kinase kinase
gene13379	19.5735	25.6205	19.1676	53.8726	58.1148	71.7591	1.51340098306207	up	1.10804932767905e-05	4.30734130446152e-05	60S ribosomal protein L34, putative
gene13381	0.242701	0.910163	1.15645	1.78575	3.63226	4.0661	2.03663135335835	up	1.14649265027912e-05	4.44758720350713e-05	PREDICTED: uncharacterized protein LOC108211799
gene13383	27.7452	34.6585	27.7887	115.776	127.04	128.14	2.04013398026568	up	5.48983659156613e-10	3.80177081580464e-09	unnamed protein product
gene13384	141.847	183.551	162.86	84.9039	78.8063	46.3689	-1.21669930413214	down	5.97543181424026e-09	3.65557734796336e-08	serine/threonine-protein kinase EDR1
gene13385	0.505609	0.811125	0.0936235	4.967	3.72296	1.54243	2.85636773685633	up	1.12529787806726e-08	6.59453785063728e-08	unnamed protein product
gene13386	21.5465	19.7637	17.1012	46.1994	38.4322	33.0237	1.01020713317142	up	0.0192592697726678	0.0386728056791501	unnamed protein product
gene13397	1.54019	3.19207	3.89786	19.3483	12.0109	1.30033	1.9196825974947	up	1.5401826756893e-06	6.79233806272516e-06	unnamed protein product
gene13399	53.2656	54.0069	55.947	22.7889	27.801	24.4401	-1.12124279764316	down	9.90532119078188e-08	5.13519891329092e-07	unnamed protein product
gene13407	11.5762	8.11924	13.9195	34.6446	23.3019	27.9412	1.35327060537846	up	0.000339184606969602	0.00102913973943628	hypothetical protein CDL12_27289
gene13412	1.57453	0.320694	0.461407	6.84098	5.13372	29.5048	4.13586966963999	up	2.64018129600199e-26	7.29997186279373e-25	unnamed protein product
gene13419	142.516	202.947	170.275	464.992	522.702	806.643	1.79873463929415	up	2.55165120834519e-08	1.43423902747095e-07	40S ribosomal protein S15-like protein
gene1342	70.4241	62.0776	77.7816	27.5847	36.8581	17.0243	-1.36801227846332	down	1.50113986624154e-10	1.12520656684856e-09	unnamed protein product
gene13427	38.9344	58.3967	50.0275	91.3751	90.9662	116.051	1.01786418110223	up	0.0081227735353676	0.0180486524034828	unnamed protein product
gene13435	0	0	0	0	1.02611	1.42911	9.67843582036181	up	5.83319356870592e-08	3.11131237109085e-07	hypothetical protein F511_27523
gene13437	30.7514	42.3844	32.7373	16.1357	13.8096	10.3038	-1.39524100109702	down	5.04676069405866e-10	3.51218429300899e-09	PREDICTED: signal recognition particle 19 kDa protein
gene13445	159.526	192.476	157.539	109.113	87.1898	57.6896	-1.00440436175325	down	3.84555806316177e-07	1.85312859933908e-06	unnamed protein product
gene13447	3.30209	4.4983	5.45552	21.3323	24.2745	27.5138	2.46337492049369	up	9.00129909420571e-13	8.26902728678620e-12	PLAT domain-containing protein 3-like
gene13452	30.5371	39.5788	39.4417	109.278	112.529	192.582	1.91926707951664	up	2.73594640905202e-09	1.73784974327229e-08	PREDICTED: 40S ribosomal protein S12-like
gene13456	3.96157	3.66737	5.3187	1.57274	1.56782	1.70547	-1.41725531081795	down	3.87890192955283e-07	1.86839849134439e-06	unnamed protein product
gene13459	16.6678	22.4753	20.177	13.3981	11.1847	0.80989	-1.22401031706788	down	1.03152188609706e-08	6.07021303967709e-08	unnamed protein product
gene1346	6.08243	9.28569	7.48582	38.0042	18.3082	9.94743	1.53556754641197	up	1.96144097462665e-05	7.36830357467972e-05	unnamed protein product
gene13463	8.21916	11.0758	8.80167	29.9071	40.1338	20.8582	1.69376248964206	up	2.23126873900229e-06	9.62928180745402e-06	_
gene13472	0	0.211758	0.419233	0.339047	0.829359	2.36184	2.47845993401398	up	0.000294200067598929	0.000902602927001227	PREDICTED: magnesium transporter MRS2-11, chloroplastic-like
gene13480	1.50521	2.26079	2.19643	5.4781	2.48085	5.31092	1.15378232008942	up	0.0113004206503671	0.0241074215878955	unnamed protein product
gene13481	8.34411	12.2514	8.81279	21.4731	31.4664	27.9037	1.4588094107836	up	5.15289749676473e-05	0.000181368816915525	uncharacterized protein LOC110664428 isoform X2
gene13487	186.205	277.346	233.288	481.219	541.328	840.179	1.41851431272404	up	2.45211694865941e-05	9.05477292891223e-05	unnamed protein product
gene13488	52.347	44.0654	52.953	149.494	202.914	83.5197	1.54522384017687	up	2.12638948703651e-05	7.94561106434544e-05	PREDICTED: E3 ubiquitin-protein ligase RHA1B-like
gene13489	13.2405	11.4464	12.049	77.3392	89.8559	135.948	3.04463292571254	up	3.5100784361387e-21	6.59953247301344e-20	uncharacterized protein LOC105158445
gene13492	12.9377	19.1297	21.1202	35.3074	39.925	38.2012	1.09264298085311	up	0.00504828559781999	0.0117981582409379	unnamed protein product
gene13494	58.5636	84.6256	69.0391	259.444	228.946	235.839	1.77081448184467	up	1.04571842885662e-07	5.40639303204926e-07	unnamed protein product
gene13503	13.5112	19.8718	20.6941	305.66	290.216	230.366	3.93339991177986	up	1.07723910409698e-33	4.72853476004594e-32	unnamed protein product
gene13504	30.3255	41.4494	35.3448	78.292	71.1465	76.2434	1.07504566573071	up	0.00561343761773766	0.0129367088387535	uncharacterized protein LOC21409865
gene13505	2.5727	2.16647	2.8709	18.6693	22.1776	16.7082	2.91846872077868	up	3.05401504201358e-16	3.93291594622776e-15	PREDICTED: uncharacterized protein LOC107813242
gene13508	200.257	284.486	218.993	4.00608	18.6615	2.74464	-4.79127584264505	down	3.69921736580803e-56	7.0730290006238e-54	unnamed protein product
gene13509	43.8201	57.5849	57.6759	94.8496	103.125	166.345	1.19542865657771	up	0.000771187983398484	0.00218807133820883	unnamed protein product
gene13510	15.8507	23.1859	17.8454	44.154	54.7344	41.0515	1.29871810998525	up	0.000479721324645763	0.00141594355398453	_
gene13512	0.205667	0.153854	0.177529	3.38991	1.91902	0.585208	3.44885006624528	up	2.13245410127893e-08	1.21312227516529e-07	unnamed protein product
gene13513	624.174	645.612	660.324	164.031	191.596	159.716	-1.90507203477869	down	3.96912229447446e-16	5.01969378968234e-15	unnamed protein product
gene13521	2.09736	4.08861	3.79522	23.8217	24.1134	14.1213	2.63593245454687	up	8.5271602487455e-14	8.68969239079475e-13	unnamed protein product
gene13525	16.4311	15.1216	7.13789	159.676	128.484	103.369	3.3389637304564	up	2.28397724879006e-24	5.42432575654751e-23	unnamed protein product
gene13527	12.3826	21.5981	14.0003	56.5119	53.2539	34.4054	1.58718768469704	up	1.06252656799193e-05	4.13893722842436e-05	hypothetical protein RCOM_0555710
gene13531	89.1604	95.5998	80.4174	36.0032	18.1672	46.6179	-1.39560411993315	down	6.91557656601134e-10	4.74253004505617e-09	probable strigolactone esterase DAD2
gene13532	0.884129	1.32422	0.859871	0.405534	0.33032	0.786872	-1.00931596357462	down	0.00977919621093137	0.0212160248528242	phenylalanine ammonia lyase 1
gene13535	5.13993	9.20616	10.435	47.9858	32.15	19.2556	2.00375028270666	up	8.49502099458856e-09	5.05178343911194e-08	PREDICTED: ACT domain-containing protein ACR11
gene13538	133.651	116.492	119.31	77.7729	55.4087	22.8634	-1.243412691276	down	1.7443486055055e-09	1.13287257447942e-08	unnamed protein product
gene13543	117.379	156.503	114.408	316.059	356.14	569.544	1.6771524952409	up	2.9025368477044e-07	1.42177673378e-06	PREDICTED: 60S ribosomal protein L12
gene13544	0.882247	1.59896	1.31779	2.05024	3.79889	3.18584	1.24924137462134	up	0.00944648987349833	0.020632304407151	unnamed protein product
gene13545	245.371	264.893	587.411	299.243	2743.15	65.3629	1.50141967691278	up	6.93039046489765e-05	0.000238068620080726	_
gene13548	13.5311	12.9203	9.56705	27.1696	33.8918	45.5841	1.56593551299273	up	8.23326856802541e-06	3.27040502520756e-05	unnamed protein product
gene1355	9.42424	10.8063	12.2826	21.7901	30.046	21.1095	1.16572428594073	up	0.00232819743197531	0.00590609292334461	unnamed protein product
gene13550	0.224717	0.925814	0.583017	5.36218	3.19114	3.92081	2.84499192844533	up	8.55078235035838e-10	5.78999854108e-09	unnamed protein product
gene13557	28.8298	47.4656	33.231	164.418	131.423	184.396	2.1324374015056	up	2.97213702460735e-11	2.37960807484709e-10	unnamed protein product
gene13559	9.03985	12.8303	11.1359	55.9296	48.7142	45.187	2.18242958486144	up	7.52794011998777e-11	5.79281667759768e-10	PREDICTED: uncharacterized protein LOC104589541
gene13562	1.52293	2.12437	2.31571	3.21702	10.9308	4.53806	1.64734181187861	up	0.000119199241969681	0.000392609240484662	uncharacterized protein LOC111392373
gene13566	19.8603	32.3767	22.3732	82.8024	95.5366	130.428	2.04902979879116	up	2.33233479381883e-10	1.70298179993982e-09	PREDICTED: 60S ribosomal protein L15
gene1357	25.0551	36.8344	51.7807	156.636	121.307	108.487	1.76532614106635	up	1.09958785517333e-07	5.6667202349065e-07	unnamed protein product
gene13570	27.5285	43.6059	35.0371	175.015	167.719	151.294	2.21816425774346	up	7.78118484015972e-12	6.56050419894184e-11	unnamed protein product
gene13572	674.452	862.943	886.185	1538.64	1719.86	1628.34	1.0117612646876	up	0.0101957229924552	0.0219835533405747	histone H1 isoform X1
gene13580	0.0661984	0	0	1.36275	0.814963	3.88334	6.45339987216996	up	2.51702441104452e-14	2.69910193735677e-13	unnamed protein product
gene13581	0.138758	0	0	0	0	1.03713	2.87526179405141	up	0.0112490277958966	0.0240159505233743	galactinol synthase
gene13585	0.138048	0.61968	0.625682	0.94823	3.09169	0.88388	1.82929694201753	up	0.00127119629974641	0.00342497383745863	unnamed protein product
gene13586	17.4658	27.4116	16.9349	64.0068	77.2327	95.6602	1.93825877007882	up	3.6370111483773e-09	2.27308159362019e-08	unnamed protein product
gene13589	0.719971	0	0.345321	1.8135	0.409743	2.55692	2.16265891830928	up	0.000244880537793418	0.000762699433143996	unnamed protein product
gene13599	4.96519	10.2296	8.20783	51.8081	55.4371	26.2396	2.51178100735073	up	1.06547233350418e-13	1.07126500840112e-12	auxin response factor 19-like
gene13600	45.3319	58.8534	50.5498	128.532	126.676	177.364	1.48312182490204	up	1.32520470967002e-05	5.09357217369252e-05	Nascent polypeptide-associated complex subunit alpha-like protein
gene13612	22.364	52.3162	40.2382	184.242	178.598	110.459	2.04211354504084	up	5.58626397333569e-10	3.85671015197062e-09	_
gene13613	4.34154	9.50739	6.09665	87.2811	62.3512	73.3209	3.48240235905583	up	2.30660629645924e-26	6.42489521737203e-25	CASP-like protein 2A1
gene13617	0	0.30984	0	11.2015	14.2218	36.7547	7.63490501947433	up	3.18819261234381e-52	4.73236853419086e-50	putative phytosulfokines 6 isoform X1
gene13618	23.4345	26.0427	22.9782	51.1763	49.0439	52.859	1.07908168557435	up	0.00624563102367048	0.0142366060978029	unnamed protein product
gene13627	10.2575	12.4896	11.8171	32.458	34.4804	21.6618	1.35795505654241	up	0.000390999335743976	0.00117279008416054	unnamed protein product
gene13629	13.6076	16.9694	16.1966	31.5974	37.3837	35.0615	1.1533570490122	up	0.0028590718072118	0.00706715815965037	unnamed protein product
gene13639	3.1001	2.57043	3.06302	0.60944	1.15826	0.315331	-2.06630308485583	down	1.52891847006533e-09	1.00044833299344e-08	Pectinesterase
gene1364	16.9668	21.7594	25.587	67.7587	78.6932	54.0728	1.64054746262627	up	1.55691193446305e-06	6.86343240823667e-06	unnamed protein product
gene13640	13.838	26.3191	17.8581	88.4819	93.1039	159.955	2.55749316128509	up	5.68363310583456e-16	7.10832206950329e-15	putative protein
gene13642	160.668	220.279	162.778	711.214	651.704	1054.88	2.15273847806359	up	1.12886355160686e-11	9.35620085660214e-11	PREDICTED: superoxide dismutase
gene13643	16.0673	22.4714	21.6406	23.6982	49.6675	59.3977	1.14147893264623	up	0.00189124625346798	0.00488665803604495	uncharacterized protein LOC110646865
gene13644	6.26597	8.1066	8.25331	14.4905	24.9179	24.9165	1.50727941109412	up	3.57438328191518e-05	0.000129571393969425	unnamed protein product
gene13646	13.1272	16.5408	16.212	39.6775	36.4846	67.6436	1.6481193289098	up	1.45440243949126e-06	6.43164010972202e-06	_
gene1366	226.804	263.418	246.559	67.0154	23.9811	6.18516	-2.92244121581894	down	1.12876163269564e-30	4.12089319690598e-29	unnamed protein product
gene13660	4.50339	4.79459	3.9706	63.8929	45.5795	55.0331	3.63175008769658	up	8.16147550578006e-27	2.36075910719756e-25	EG45-like domain containing protein
gene13664	6.40709	7.38417	9.10941	37.1391	36.7254	53.5832	2.47628860300932	up	1.4890298536152e-13	1.47737429891232e-12	PREDICTED: 60S ribosomal protein L24
gene13667	26.9643	21.9068	27.4578	8.06874	7.67196	2.7826	-2.04271132159102	down	7.25171897039125e-17	9.76212908174029e-16	PREDICTED: uncharacterized protein LOC109213749
gene1368	2.40518	5.09782	2.56213	16.8746	22.6656	19.1271	2.54283461913516	up	6.6515174105946e-15	7.57172229151541e-14	unnamed protein product
gene13684	4.34403	10.1094	3.41666	444.683	453.068	477.881	6.26616484026462	up	2.10357725494331e-70	9.4921820052062e-68	_
gene13685	24.068	36.7621	33.6353	55.8631	72.6583	78.73	1.13349900162535	up	0.00237396651827206	0.00600060862483242	40S ribosomal protein S24
gene13689	1.4319	2.52169	2.33188	6.81152	6.96333	5.76864	1.63612860961715	up	0.000127998134847257	0.000419508122955233	hypothetical protein RchiOBHm_Chr4g0429951
gene13691	97.5017	93.5052	91.2287	221.446	204.437	212.791	1.17817118742969	up	0.00189497561738625	0.00489517287376557	_
gene13692	2.81736	3.45072	3.5418	11.8896	17.7472	6.75341	1.89092078431098	up	8.69323114030951e-07	3.97843166303576e-06	hypothetical protein B456_013G156600
gene13693	2.09093	4.77697	2.05596	11.304	5.73591	5.31176	1.32435154352512	up	0.00184813274977791	0.00478512406477956	unnamed protein product
gene13694	12220.4	7999.83	10075.2	99.6103	216.71	1166.31	-4.35286660058906	down	1.65821419173539e-50	2.12571753374625e-48	_
gene13698	40.8607	81.252	56.6372	624.753	299.382	354.633	2.83871937935334	up	3.45512285495579e-19	5.4437487327872e-18	unnamed protein product
gene13699	8.20477	5.62003	5.14417	111.784	115.243	82.5259	4.02825855933986	up	5.3458388033775e-33	2.29301929813314e-31	putative pathogenesis-related protein
gene13701	192.159	196.087	215.693	124.498	84.0969	88.1335	-1.02525240563946	down	3.58280082800885e-07	1.73615017786804e-06	heavy metal-associated isoprenylated plant protein 39
gene13702	9.14738	16.5293	12.8728	31.8361	30.0238	41.5799	1.42393765802474	up	4.97594581534393e-05	0.000175582248179214	unnamed protein product
gene13703	0.694744	0.607446	1.40287	6.275	3.3767	12.0442	3.00229029995984	up	9.62240899661378e-14	9.7267379830466e-13	ethylene response factor 13
gene13711	10.7764	17.2315	13.1542	29.0482	38.2138	61.0456	1.6401467234663	up	9.38194631944742e-07	4.27281939562723e-06	60S ribosomal protein L13a-4-like
gene13718	693.061	562.791	663.255	32.1504	20.7757	12.1509	-4.88207934540248	down	2.36717055528736e-61	5.80522848569492e-59	unnamed protein product
gene13722	51.9172	58.2914	56.4045	23.3859	20.9724	11.5021	-1.57655252628976	down	3.59372538159063e-12	3.13056494438023e-11	copper-transporting ATPase RAN1-like isoform X3
gene13723	5.48045	7.15366	5.66247	27.3025	23.9519	23.3746	2.02798381111321	up	9.81688545551228e-09	5.7920651058386e-08	unnamed protein product
gene13726	98.2487	108.649	80.7846	42.5938	54.1425	19.5811	-1.30638736936253	down	5.93475339491483e-10	4.08729872088121e-09	unnamed protein product
gene13731	10.0714	15.6084	16.2069	25.526	29.4758	32.5839	1.0641492046069	up	0.00679385383124514	0.0153960355705658	PREDICTED: UDP-glycosyltransferase 74E2-like
gene13732	0	0.7801	0	0.630304	3.33574	0	2.34152310274053	up	0.000362648661998276	0.00109356844587077	unnamed protein product
gene1374	18.2287	24.2574	24.1084	52.3573	49.733	34.1468	1.0326114728917	up	0.010498337995467	0.0225670257101492	unnamed protein product
gene13740	5.08216	12.4293	5.97072	41.5476	38.9435	33.8534	2.28360226803867	up	2.31770700407252e-11	1.87158573464152e-10	unnamed protein product
gene13741	0.110383	4.59403	2.82567	1.55871	0	0	-2.27011384642541	down	7.80536565767057e-07	3.59397265241558e-06	PREDICTED: probable nucleoredoxin 1
gene13749	45.6534	64.0946	59.3646	109.73	112.148	117.485	1.00483228638792	up	0.0112805465000705	0.0240741288436048	PREDICTED: SUMO-conjugating enzyme SCE1
gene1375	7.12447	10.3406	9.92821	18.9978	23.3204	17.6047	1.12919966087905	up	0.00322212636542116	0.00786430279712593	unnamed protein product
gene13750	3.87571	6.64476	2.73875	2.13082	1.02611	0.376082	-1.9071272165548	down	1.98722505705848e-10	1.46809992591203e-09	ribosomal protein S12 (mitochondrion)
gene13753	6.35854	10.5915	5.86626	76.8241	31.7029	23.3303	2.53068382719093	up	8.76832031276438e-14	8.91933466621235e-13	unnamed protein product
gene13762	0.274222	1.61547	0.266294	0	0.230283	9.72908	2.20613409144937	up	5.15253793653654e-08	2.77053291048945e-07	heat shock protein 90
gene13763	202.095	233.94	223.082	660.688	729.31	768.913	1.71169272231551	up	2.84773049329542e-07	1.39796552196979e-06	unnamed protein product
gene13764	26.8532	18.4911	26.041	124.441	130.67	116.604	2.3804489986903	up	5.31958443928435e-13	4.98838171733722e-12	unnamed protein product
gene13774	7.87396	11.9706	8.9637	39.3342	49.2997	41.8727	2.17945127195169	up	1.11955305593258e-10	8.48768684406954e-10	_
gene13775	4.32632	6.2457	6.00234	103.819	72.8446	79.865	3.95185037418385	up	2.44190581558318e-32	1.00171416383978e-30	unnamed protein product
gene13776	0	0	0	0	0	1.61244	9.07274895156064	up	1.31601999949822e-05	5.05999373358534e-05	_
gene13777	6.17638	9.01557	6.22872	36.8042	39.4962	47.5873	2.53179034548393	up	3.49080832433695e-14	3.69763462036104e-13	PREDICTED: putative oligosaccharyltransferase complex subunit CG9662
gene13778	7.2505	13.1853	11.7552	19.0951	16.3567	37.0642	1.17156719306284	up	0.00168765037001175	0.00440703329261634	60S ribosomal protein L32-1
gene13780	3.40865	1.95791	1.27772	0.834476	0.424679	1.53763	-1.24744808053843	down	7.63415663848572e-05	0.000260420081762194	40S ribosomal protein S6-B-like
gene13787	47.2741	61.7066	47.3131	27.4047	27.2619	21.8397	-1.0305812123786	down	1.27202114372691e-06	5.68754281505479e-06	PREDICTED: catalase isozyme 3
gene1379	9.02058	20.4654	13.9027	84.7428	71.8937	36.9408	2.15744179266386	up	3.941432556298e-11	3.12901482530596e-10	homeobox-leucine zipper protein ATHB-6-like isoform X1
gene13797	10.7188	21.2895	15.239	29.7631	50.6451	36.4615	1.30654257933112	up	0.000363774351088074	0.00109608398894887	uncharacterized protein LOC111410101
gene13799	50.4785	71.8719	52.7334	223.14	180.294	167.262	1.70465971367919	up	5.11902222424427e-07	2.42230242079277e-06	unnamed protein product
gene13802	37.683	50.3204	43.2747	199.061	171.985	125.183	1.91835553950486	up	1.10164989858183e-08	6.46939745231732e-08	unnamed protein product
gene13805	89.4743	119.449	103.907	194.677	197.683	248.335	1.03425039638735	up	0.00693180884338534	0.0156677490607554	unnamed protein product
gene13812	16.5342	23.5951	19.5795	100.074	104.46	117.796	2.43246393282257	up	4.86655093287874e-14	5.06453515441007e-13	calmodulin-1
gene13813	19.6301	23.6046	25.0171	79.5307	91.3332	86.5639	1.91518226156304	up	1.54720028111304e-08	8.94158113280542e-08	unnamed protein product
gene13815	0.115227	0	0	22.6916	15.4962	22.1912	8.99641518550649	up	2.12312111542474e-42	1.55525514955237e-40	_
gene13824	157.577	136.808	179.459	24.3194	13.9501	4.86445	-3.45742522450638	down	1.44056124590551e-37	7.88882107527188e-36	unnamed protein product
gene13828	13.9923	12.6602	6.07567	86.5752	38.729	124.572	2.93249373754389	up	9.27525429737517e-20	1.52973894340189e-18	unnamed protein product
gene13829	205.694	200.561	216.248	770.439	725.258	570.9	1.7310995277573	up	3.68984872968496e-07	1.78419132102769e-06	Heavy metal-associated isoprenylated plant protein, partial
gene1383	3.80496	5.66829	4.67291	13.6212	12.5047	6.60932	1.21025947717469	up	0.00220055894725918	0.00560752326271309	unnamed protein product
gene13830	75.2067	106.361	76.2549	341.007	362.853	345.151	2.0245665081666	up	5.51235996904643e-10	3.81268748073653e-09	unnamed protein product
gene13834	693.59	757.711	901.104	126.984	150.372	80.9813	-2.71473609439912	down	4.29579859325637e-27	1.27528694554013e-25	unnamed protein product
gene13839	2394.96	2082.64	2204.4	303.675	181.273	357.11	-2.98828397749044	down	2.1653648468208e-30	7.7547558212652e-29	non-specific lipid-transfer protein 2-like
gene13840	145.422	203.1	169.467	305.31	309.961	472.144	1.06990489248939	up	0.00387594889015862	0.00930508181099796	polyubiquitin 11-like
gene13847	24.4076	24.5134	22.753	66.4372	60.4553	86.0668	1.57101589700878	up	6.55244618772847e-06	2.65034583878684e-05	hypothetical protein CDL12_04648
gene13848	24.516	37.2348	48.8395	134.894	218.823	101.981	2.04282355005511	up	8.60638797293132e-10	5.82415493237182e-09	Glycoside hydrolase
gene13849	120.262	50.1022	27.0132	270.246	149.444	502.835	2.22461396326006	up	5.89509165350531e-12	5.03425654376937e-11	unnamed protein product
gene13859	40.9998	43.6676	72.1501	9.24491	17.0939	7.95939	-2.19278321085577	down	3.02207766387771e-18	4.49170726300454e-17	unnamed protein product
gene13860	1.29499	1.28423	0	0	0.256269	0.406958	-1.95452619260666	down	0.000342600854396468	0.0010383880275246	unnamed protein product
gene13862	17.5618	19.0281	18.7504	42.8854	38.4655	58.0462	1.33275101976091	up	0.000198867996718888	0.000632130141162517	uncharacterized protein LOC21409865
gene13866	0.457056	0.34246	0.691975	3.56711	3.41691	0.325566	2.29072747760027	up	4.72700720097087e-05	0.000167426587862331	unnamed protein product
gene13867	1.72971	2.44906	2.14816	4.62062	7.74809	9.34404	1.7784803295152	up	6.28020082778214e-06	2.54478971042422e-05	PREDICTED: LOW QUALITY PROTEIN: UDP-glycosyltransferase 91D1-like
gene13869	0	0	0.925445	1.54582	72.8266	1.4109	6.35097719526202	up	5.304001455819e-41	3.39968411494853e-39	unnamed protein product
gene13875	4067.23	3857.09	3713.68	970.337	922.796	759.675	-2.1332497238232	down	3.59132681271381e-19	5.65045436181653e-18	unnamed protein product
gene13876	8.56904	13.1628	10.6852	24.8996	20.5975	27.2915	1.16688610514651	up	0.00222840141797816	0.00567277002742256	unnamed protein product
gene13878	8.98025	24.5023	22.8132	42.9278	43.2989	27.8041	1.0182867117703	up	0.0121469968573125	0.0257478901817629	hypothetical protein
gene13879	6.24765	8.613	10.6251	41.9957	36.1532	23.6176	1.99737272636286	up	1.22433252364437e-08	7.14891055860877e-08	_
gene13882	50.5607	62.7316	55.0236	158.872	162.631	209.182	1.6566667452195	up	7.01448321789831e-07	3.25505492312262e-06	unnamed protein product
gene13884	363.8	374.962	401.835	111.922	62.2983	35.772	-2.44136399406657	down	1.80956759294896e-23	3.94849748859909e-22	_
gene13891	1.37976	2.12045	1.41208	32.9634	24.5756	26.597	4.09742622906345	up	8.0548255671103e-30	2.8132039387793e-28	unnamed protein product
gene13895	0.990289	0.428076	0.0988536	3.56711	5.12537	3.33706	2.98459052309955	up	7.09257650290326e-10	4.85800580019743e-09	unnamed protein product
gene13898	3.37513	3.87515	2.97528	1.76153	2.0451	0.852267	-1.13361401846872	down	0.00013984456139909	0.000454766934892802	unnamed protein product
gene13901	68.8191	41.8863	14.673	140.599	57.7034	140.778	1.43531681421513	up	6.87590077947373e-05	0.000236340757749065	unnamed protein product
gene13902	393.218	409.53	394.201	208.423	185.342	127.262	-1.19992695081283	down	6.86029931181814e-09	4.14742961075136e-08	unnamed protein product
gene13909	28.3356	31.331	22.7141	155.412	60.083	90.5441	1.89329930089987	up	2.56881460593732e-08	1.44244885861518e-07	unnamed protein product
gene1391	19.4695	23.3288	20.6823	69.8394	68.6204	67.3886	1.69714741317415	up	4.40075737504273e-07	2.09973486947508e-06	unnamed protein product
gene13914	53.7106	77.7545	61.6734	141.366	154.108	203.646	1.36973719881601	up	7.58999885497317e-05	0.000259070429903033	Ribosomal protein S15
gene13915	8.3818	13.0455	10.569	21.9501	28.4872	27.1332	1.27752354953729	up	0.000724980845822271	0.00207155747763957	unnamed protein product
gene13916	5.17499	7.26524	7.40113	117.004	87.1861	47.0013	3.66200336200376	up	5.69297182511068e-28	1.77409986627275e-26	unnamed protein product
gene13918	13.1808	12.0932	7.81957	22.6543	20.1408	38.7568	1.30108985040438	up	0.000487284828435364	0.00143713990838675	_
gene13920	19.7223	28.6681	23.4326	64.8658	65.0146	62.678	1.42274045696269	up	5.94144040599676e-05	0.000206804656649335	uncharacterized protein LOC111398625
gene13928	7.64722	11.4301	9.91729	25.2431	19.5509	28.3706	1.3352709398387	up	0.000353255059067615	0.00106781091139919	unnamed protein product
gene13929	103.86	141.472	111.054	72.0365	71.3577	22.3143	-1.10477908277031	down	3.82707505116139e-08	2.10088728234315e-07	unnamed protein product
gene13932	21.2811	43.4095	31.3526	152.192	163.572	265.373	2.59708531818854	up	9.72591382033409e-17	1.29690347289821e-15	unnamed protein product
gene13940	1.27071	1.20014	0.577027	5.59923	4.72182	2.77094	2.10171903586385	up	8.07724876643983e-06	3.21182387501613e-05	PREDICTED: 50S ribosomal protein L18, chloroplastic isoform X1
gene13941	0	0	0	0	0.859181	3.18292	10.3969975089398	up	1.59135257740063e-10	1.18809056423935e-09	actin-depolymerizing factor 10
gene13942	0.633267	1.69145	0.41126	14.843	15.6324	17.3478	4.12609211100026	up	3.16850586078396e-26	8.69681620815179e-25	unnamed protein product
gene13944	18.122	30.2524	25.4044	68.3543	65.5136	26.3086	1.11835263046107	up	0.00626793849165996	0.0142787992981454	unnamed protein product
gene13945	18.9801	31.9285	26.1879	82.2645	93.419	154.176	2.097071367045	up	6.08482925407699e-11	4.7339971596719e-10	unnamed protein product
gene13946	63.4942	102.997	79.1117	240.088	271.507	195.962	1.52650727358481	up	1.07014130960922e-05	4.1657226065223e-05	unnamed protein product
gene1395	44.212	54.2141	53.4408	27.4615	28.7905	14.4725	-1.10249278937305	down	5.97054287851757e-08	3.18306683424181e-07	unnamed protein product
gene13952	5.84667	3.48038	6.29245	11.3631	8.23858	16.421	1.20540032203852	up	0.00258031820151212	0.00647000880890381	unnamed protein product
gene13953	2.27953	1.11593	1.10683	7.49795	4.9101	0.644797	1.53500417708709	up	0.0114055990773297	0.0242996342193308	unnamed protein product
gene13961	0.154979	0.0871161	0	2.02872	4.95438	0.0828149	4.85007522704008	up	2.17497769203172e-11	1.76010927860902e-10	unnamed protein product
gene13962	0.366034	5.20733	3.492	4.97187	11.3605	11.3979	1.61270352655004	up	1.29099471663547e-05	4.97400101426484e-05	unnamed protein product
gene13964	0.299069	0.924075	0.872873	5.55785	4.02336	5.0316	2.79974402849096	up	2.38696506339707e-10	1.73977879212952e-09	auxin early response protein SAUR41
gene13972	0	0.278144	0.107107	5.79953	0.554995	0.881209	4.22067585727226	up	4.35303084487199e-10	3.06341490711172e-09	unnamed protein product
gene13980	5.57098	9.44647	8.70809	98.9058	99.0504	68.6383	3.48996801132822	up	4.19408439649851e-26	1.14283734485265e-24	PREDICTED: 187-kDa microtubule-associated protein AIR9 isoform X2
gene13985	2.81321	6.15251	3.84788	22.3037	15.432	23.6398	2.25971979571561	up	5.38416291673775e-11	4.20046624230419e-10	_
gene13987	12.2703	10.2976	34.2546	38.2	76.7581	7.43036	1.10689251760131	up	0.0121585229966603	0.0257626404818416	unnamed protein product
gene13988	49.9217	52.6423	48.7139	96.8882	105.767	101.61	1.00811370995687	up	0.0130476620356938	0.0274139084601868	unnamed protein product
gene13989	36.7158	57.3384	42.948	129.817	135.905	182.717	1.71069075244715	up	2.24455142188439e-07	1.11496189301091e-06	unnamed protein product
gene13992	12.4147	19.3373	13.0398	71.6048	84.3695	106.319	2.54979428482205	up	2.61227488445305e-15	3.06969510119947e-14	unnamed protein product
gene13993	56.0499	88.8737	68.4023	137.378	146.614	180.327	1.12204621565771	up	0.00236288956280207	0.00598065002422486	unnamed protein product
gene13996	1150.58	213.696	802.203	15.3871	6.48536	7.29436	-6.21473395620954	down	1.26713002656347e-83	8.40852578215441e-81	tumor-related protein
gene13998	310.771	262.799	339.129	167.746	139.534	144.58	-1.01425846341786	down	4.12616353249833e-07	1.97568976273827e-06	unnamed protein product
gene14000	13.6562	17.6766	15.3051	116.55	90.0174	115.738	2.78877425570379	up	4.81168352784545e-18	7.04942881527592e-17	unnamed protein product
gene14008	11.3193	8.60095	10.2832	22.6927	26.1359	31.1903	1.40553824180391	up	0.00016878586227568	0.000541699377619329	uncharacterized protein At2g34160
gene14010	0	0	0.101997	0	0.881195	6.04487	6.04424067734243	up	1.77320051256087e-14	1.94020125918518e-13	unnamed protein product
gene14011	605.312	980.081	707.709	1686.54	1965.36	3058.38	1.54907119540891	up	2.5838776224899e-06	1.10705368246519e-05	60S ribosomal protein L23 isoform X1
gene14013	1.53404	2.08912	0.31475	0	0	1.12239	-1.80810375344552	down	0.000117888173759648	0.000388737652011818	_
gene14015	85.8146	91.8105	81.9344	180.767	181.293	204.412	1.12593032095462	up	0.00298731296682456	0.00735644566224577	unnamed protein product
gene1402	0.365013	0.360392	0.724802	2.51895	2.96846	1.50178	2.26650416772808	up	7.98372375844257e-09	4.76985347526819e-08	unnamed protein product
gene14037	3.95294	3.54643	3.73393	11.2586	17.3743	16.5273	2.00698066179237	up	3.88392361932943e-08	2.12795251819598e-07	PREDICTED: translationally-controlled tumor protein homolog
gene1404	21.1343	57.6082	38.7012	5.87371	2.78699	0.871358	-3.62262065284982	down	3.56896729669516e-39	2.0541591874499e-37	unnamed protein product
gene14040	0	0	0.389878	0.456782	4.82997	13.4499	5.57586896838957	up	6.40805694161561e-24	1.46334595867137e-22	unnamed protein product
gene14043	57.2346	55.2931	62.1157	125.728	157.696	120.141	1.20837487912852	up	0.00149554773024025	0.00394834400768554	unnamed protein product
gene14045	26.1738	37.0251	31.4651	84.5914	72.3123	103.819	1.4615992889025	up	2.20981185049715e-05	8.23823115844624e-05	PREDICTED: uncharacterized protein LOC102597557
gene14050	11.7642	14.1587	11.2376	55.7859	66.5408	72.1358	2.38755594632555	up	3.17601602651605e-13	3.02862525740724e-12	PREDICTED: probable U6 snRNA-associated Sm-like protein LSm4 isoform X1
gene14051	13.5632	19.5313	16.7835	8.06798	9.70515	6.38762	-1.04564602266301	down	1.7225588328223e-06	7.546480074978e-06	unnamed protein product
gene14052	131.745	123.734	126.69	357.021	347.648	510.86	1.66929388653103	up	5.48833909697677e-07	2.58513375169081e-06	unnamed protein product
gene14053	290.167	111.647	115.174	25.2374	18.981	24.6414	-2.90834241770662	down	1.65809620279217e-29	5.65105234552823e-28	hypothetical protein VITISV_027379
gene14064	1.19515	0.207346	0.958894	1.01868	4.86076	2.26556	1.78497795635372	up	0.000955706796279711	0.00265419211443413	unnamed protein product
gene14065	0	0	0	0	0.171502	1.47067	9.09906020715682	up	1.31601999949822e-05	5.05999373358534e-05	_
gene14066	65.5167	107.188	71.4406	272.773	281.954	444.649	2.03327417041853	up	1.63740686814716e-10	1.22005197355139e-09	PREDICTED: 60S ribosomal protein L12
gene14067	0	0	1.2192	0	0	5.34459	2.12940847203085	up	0.000105954772122124	0.000352173183355829	unnamed protein product
gene1407	11.8327	13.1089	16.1741	6.43091	6.42387	3.16751	-1.35944418865426	down	5.51981111426777e-10	3.81550178799355e-09	unnamed protein product
gene14075	243.689	163.346	222.462	119.503	80.6393	52.4222	-1.31753737066923	down	3.19548491229205e-10	2.29023286502965e-09	hypothetical protein VITISV_020688
gene14078	3.07326	0.373959	0.756059	9.17428	8.3012	83.5239	4.58570127516468	up	2.63744213715426e-36	1.35858377850398e-34	hypothetical protein VITISV_012137
gene14084	902.952	630.918	792.184	99.2813	94.4416	69.4163	-3.14397191392401	down	1.45440606281938e-33	6.35936232351372e-32	RING-H2 finger protein
gene14087	5.61287	6.77306	3.28513	28.1967	41.4081	99.9368	3.43521400535754	up	3.65552001972131e-25	9.2254857589432e-24	unnamed protein product
gene14091	11.6945	9.31952	11.9498	18.4694	80.2128	14.1041	1.77454357428452	up	2.12662692407913e-06	9.20939667199106e-06	_
gene14092	3.90442	4.56561	2.63621	5.5964	18.8342	4.67396	1.38963378456245	up	0.0012435570581637	0.00335531384193845	unnamed protein product
gene14093	0	0	0	0	0.091551	2.18051	9.56672701198531	up	4.80050575565641e-07	2.28115018658635e-06	_
gene14105	251.097	207.746	290.905	1114.09	992.551	692.317	1.90040793847045	up	1.7416119065532e-08	1.0029159733449e-07	PREDICTED: ribulose bisphosphate carboxylase small chain clone 512-like
gene14109	20.1387	38.2324	33.787	199.215	240.069	318.447	3.03946164251768	up	3.45113679577824e-22	6.83022354266216e-21	microsomal glutathione S-transferase 3
gene14110	83.2386	83.2066	82.7168	26.1776	26.1886	22.9153	-1.72667665808088	down	1.11620063610019e-13	1.11927638896411e-12	unnamed protein product
gene14111	24.4717	28.3132	26.0671	246.819	225.34	273.421	3.24109482480749	up	4.2959685319656e-24	9.99233422868122e-23	unnamed protein product
gene14116	1.07544	2.28017	1.58943	27.688	25.3002	4.19015	3.53061561286349	up	1.61227110657802e-19	2.6020072036204e-18	unnamed protein product
gene14117	3.40955	8.88584	5.02989	46.6607	63.9723	29.7305	3.01799829654728	up	2.34901424150124e-19	3.7534319629427e-18	hypothetical protein CFP56_54316
gene14118	69.9986	92.4075	78.8163	232.97	246.217	325.3	1.73769266318501	up	1.34268888121601e-07	6.84970267443129e-07	unnamed protein product
gene14119	2.45018	4.05368	2.7621	12.9794	15.8249	14.197	2.21400154297667	up	1.9655384486659e-09	1.26415275025086e-08	unnamed protein product
gene14124	16.0183	20.2966	17.9775	67.6354	57.7529	89.2811	1.98323483800513	up	1.74685734964663e-09	1.13384912320849e-08	unnamed protein product
gene14126	2.0627	2.69967	6.30361	8.60766	10.0093	7.93386	1.26239713555526	up	0.00249619768897012	0.00627582039876797	_
gene14134	8.54463	10.0487	6.51487	20.3138	21.4588	21.1993	1.32644595309491	up	0.000539825711502066	0.00157847948456579	unnamed protein product
gene14147	0	0	0.945643	0	4.59018	19.82	4.68565115475178	up	1.42336253168175e-23	3.13612357810582e-22	unnamed protein product
gene14149	0.917569	1.20322	1.3893	5.5821	3.08703	5.39244	2.00125341428418	up	3.25941449618094e-06	1.38075309543437e-05	unnamed protein product
gene14150	51.271	72.5223	57.0264	126.482	141.496	161.514	1.24806553499918	up	0.000547635749325528	0.00159863843960912	unnamed protein product
gene14152	86.3251	92.52	99.2924	192.323	174.41	270.659	1.19637387143394	up	0.000924103477486377	0.00257339208331864	unnamed protein product
gene14153	66.9831	92.6744	74.0474	228.761	274.091	372.89	1.90580434390064	up	3.60195752198062e-09	2.2536707046846e-08	unnamed protein product
gene14154	141.922	183.103	162.597	282.155	307.127	422.545	1.05312292135453	up	0.00505811861599203	0.0118186901630087	unnamed protein product
gene14155	143.261	159.346	189.888	78.596	63.7727	53.5492	-1.32984655957263	down	7.16335809052938e-10	4.90350986767366e-09	unnamed protein product
gene14156	1.98202	0.609326	3.52182	93.8991	75.8814	87.7166	5.39580161865561	up	2.05505901713375e-49	2.4662894438602e-47	hypothetical protein CDL12_06214
gene14161	49.8886	45.4659	44.8243	84.6503	89.4994	116.091	1.04996569805701	up	0.0071505235418631	0.0161136748053851	unnamed protein product
gene14162	1.71608	3.49418	2.44306	20.9753	14.8617	3.93296	2.37706490058775	up	4.80201116697162e-10	3.36468869407496e-09	unnamed protein product
gene14164	311.653	239.115	293.507	55.6465	55.01	50.4295	-2.38986013854724	down	2.57918940560314e-22	5.14060701141503e-21	unnamed protein product
gene14165	43.8741	46.3902	46.0926	82.024	77.0905	119.915	1.03301372155543	up	0.00894739994475188	0.0196383460185227	unnamed protein product
gene14166	60.9302	76.4159	64.7345	185.41	173.386	179.931	1.41461016085588	up	5.9913606251714e-05	0.00020847791243849	unnamed protein product
gene14174	62.7746	58.3634	58.5075	381.939	389.712	323.513	2.60790208599146	up	5.50365528971189e-16	6.89086962522085e-15	_
gene14175	1.99757	1.49897	1.62354	974.42	454.998	521.245	8.57273963983068	up	1.44460850735708e-103	2.3280897959279e-100	unnamed protein product
gene14176	140.863	177.803	141.331	575.188	557.758	596.482	1.91059168862912	up	5.58866709058925e-09	3.43386456693558e-08	putative 4-hydroxy-4-methyl-2-oxoglutarate aldolase 2
gene14177	15.921	23.4197	18.4155	39.3584	36.6079	44.1556	1.05641256473013	up	0.00709379155238323	0.0160018121380594	unnamed protein product
gene14179	114.043	179.904	130.851	443.176	497.115	716.635	1.96365271646009	up	8.17598916329361e-10	5.55957406576945e-09	hypothetical protein F511_14389
gene14188	1.01974	1.27859	0.613476	5.89884	4.41184	4.12965	2.30893163228577	up	3.29770270318811e-08	1.82628297470128e-07	unnamed protein product
gene14194	34.3559	47.1824	43.3527	87.6361	93.0954	164.768	1.46799197928304	up	1.30557824457208e-05	5.0249840249122e-05	unnamed protein product
gene14196	58.1068	76.2877	52.2428	214.866	237.346	159.875	1.71348326697361	up	5.48136764051172e-07	2.5829285026154e-06	unnamed protein product
gene14197	177.094	121.171	153.309	62.4551	68.6213	59.5672	-1.2440712055375	down	3.56787275755245e-09	2.23358338390395e-08	unnamed protein product
gene14198	10.9733	18.4791	10.9155	64.9071	74.6648	60.5416	2.30945247049658	up	2.94102826714589e-12	2.57791296671894e-11	unnamed protein product
gene14200	0.532223	0.963288	0.557518	2.96399	1.44105	2.85858	1.8214238504386	up	0.00161085625541238	0.00422298767222173	_
gene14201	41.9905	59.7581	51.1758	236.3	259.568	343.397	2.45628465660472	up	8.99895158863722e-15	1.01213532274593e-13	unnamed protein product
gene14204	0	0	0	0	11.1398	5.41064	12.4298809360562	up	2.59782349922942e-13	2.50265131467183e-12	basic leucine zipper 43
gene14208	10.9571	6.3046	13.067	38.7773	21.2748	87.8566	2.28583791189616	up	1.99634654957045e-12	1.77468758279781e-11	unnamed protein product
gene14209	0.295247	0	0.0957195	2.74248	1.82013	1.57666	3.96262706736487	up	1.80168201107474e-09	1.16674941256797e-08	unnamed protein product
gene14213	16.537	22.258	19.5543	8.45188	11.0602	9.04439	-1.03082031555208	down	1.78510996172761e-06	7.8114140722456e-06	unnamed protein product
gene14214	192.8	182.953	205.934	67.3521	38.6712	16.6593	-2.24528457737256	down	6.65830321781112e-21	1.21935582143064e-19	unnamed protein product
gene14230	161.008	222.153	163.492	383.445	382.701	398.025	1.09060153902731	up	0.00447299295630954	0.0106008053655731	phosphoglycerate kinase, cytosolic
gene14231	480.453	92.3356	523.845	14.1145	58.4805	63.094	-3.01467795784022	down	6.24387604449437e-31	2.33235647873977e-29	unnamed protein product
gene14234	654.707	593.466	479.826	117.003	72.8517	68.3235	-2.74264903053806	down	1.80231707675338e-27	5.49511863320401e-26	unnamed protein product
gene14236	19.5167	26.3715	20.9511	43.8278	53.506	59.7268	1.23251558854029	up	0.00080919596409263	0.00227701164153878	unnamed protein product
gene1424	177.203	171.026	162.025	93.0346	70.6909	51.9932	-1.24205276091834	down	2.95597972925759e-09	1.86919323574859e-08	unnamed protein product
gene14250	202.612	204.388	210.765	48.9552	43.0786	27.2287	-2.37288836803576	down	3.39305494431505e-22	6.72707431051284e-21	glutamate-rich WD repeat-containing protein 1-like
gene14251	43.161	58.4204	45.7339	180.616	201.492	279.949	2.16802531469957	up	1.14957239165412e-11	9.50757049138571e-11	PREDICTED: 60S ribosomal protein L24
gene14252	229.486	221.44	208.726	106.291	92.1981	65.8168	-1.3194866859887	down	5.38352330402938e-10	3.7350262234167e-09	unnamed protein product
gene14253	108.42	110.363	103.2	45.6062	35.185	24.1758	-1.61702089069335	down	7.95879200203907e-13	7.33522324959173e-12	PREDICTED: plastocyanin A'/A''
gene14259	622.743	452.639	656.726	214.586	156.896	123.134	-1.80814182146136	down	2.28091819366804e-15	2.70568224424491e-14	_
gene1426	8.66973	12.0935	11.0745	21.7832	24.4731	20.2159	1.06194280027332	up	0.00684239964881884	0.0154904897528247	unnamed protein product
gene1427	1.91957	2.27483	4.13295	20.2583	22.1496	23.8566	2.99185247662689	up	4.64412125127575e-20	7.78459611227961e-19	unnamed protein product
gene14275	17.3662	36.3326	24.3475	86.5659	81.7704	107.39	1.82079498323659	up	3.74878631212295e-08	2.05891228758807e-07	40S ribosomal protein S15a-like
gene14276	1.26406	3.28733	2.2574	16.5559	28.0115	21.2828	3.27314768285366	up	2.50637271917132e-20	4.3233013218611e-19	_
gene14277	0	0.115742	0.133929	32.6803	37.2462	24.6489	8.54810683518842	up	4.33146383135991e-52	6.0324991952557e-50	_
gene14278	108.29	123.151	199.513	43.7671	89.544	23.4445	-1.45899933385915	down	1.71028499772512e-11	1.39607272498821e-10	Actin-depolymerizing factor like
gene14279	83.3291	119.545	96.459	301.718	352.745	474.239	1.9148302866955	up	2.86843874196122e-09	1.81587303300026e-08	putative 60S ribosomal protein L18a
gene1428	32.4835	32.1741	36.1699	17.8051	16.5875	9.26243	-1.20761316499481	down	6.91251273890055e-09	4.17228765155362e-08	unnamed protein product
gene14280	59.3863	99.2913	95.1094	225.998	236.09	322.557	1.62841036915377	up	8.17929341229574e-07	3.75847694436286e-06	unnamed protein product
gene14281	167.32	188.705	181.153	394.601	336.165	437.392	1.12075894225116	up	0.00283059020017911	0.00700414302439583	unnamed protein product
gene14282	16.7139	13.5257	17.7181	53.8753	45.9772	33.9882	1.48062461260757	up	7.04098857360298e-05	0.000241720608943442	uncharacterized protein LOC111290993
gene14289	0	0	0	0	0.646156	2.28643	9.93447030598402	up	2.090553936704e-08	1.1910878262605e-07	hypothetical protein DCAR_030178
gene14291	0	0	0	0.859279	0.874294	1.58271	10.1116934218811	up	4.63512637029934e-09	2.87143660534579e-08	unnamed protein product
gene14294	4.72261	5.56999	6.17684	24.552	85.2983	48.2719	3.26294112761334	up	1.10413485074469e-21	2.14016241430428e-20	_
gene14296	53.1058	75.9897	73.665	380.527	365.551	358.974	2.44624829874742	up	1.78327576893575e-14	1.94933468501591e-13	_
gene14297	1.55264	3.31028	3.29282	12.1792	12.4765	8.56512	2.02579968964249	up	9.49420278820268e-08	4.93794843954424e-07	unnamed protein product
gene14298	25.7924	24.3818	19.1168	6.29857	12.9439	10.2404	-1.23270667583882	down	4.23916830257747e-08	2.30801436396604e-07	unnamed protein product
gene14300	0.164453	0.368566	1.39616	0	1.91775	14.6961	3.10434626227263	up	8.62229309645194e-14	8.7787083412522e-13	unnamed protein product
gene14301	0	0.177341	0.204809	1.84794	2.03478	0.168577	3.39595944775362	up	6.8186242848309e-06	2.74913869039233e-05	_
gene14309	338.919	356.268	328.419	88.4087	79.0806	53.5374	-2.21135259307727	down	3.93337604384898e-20	6.64257711836233e-19	PREDICTED: E3 ubiquitin-protein ligase SINAT2-like
gene14310	47.071	34.0327	44.2564	80.285	86.0821	91.6328	1.0412745213251	up	0.0109243635216367	0.0233936493712194	ferredoxin
gene14314	26.2367	47.9337	38.7054	370.606	354.012	720.97	3.67881296823624	up	1.01368953600238e-31	4.00852413021292e-30	PREDICTED: mini zinc finger protein 2
gene14315	27.3213	39.1817	32.9189	65.8173	78.4611	99.8359	1.29589542793083	up	0.000277219083197746	0.000855390721431558	PREDICTED: 40S ribosomal protein S16-like
gene14316	18.6934	22.9104	30.2292	174.178	146.513	113.189	2.59452713620364	up	1.07311150508651e-15	1.30450117337079e-14	_
gene14317	27.5358	42.1351	34.5242	258.613	262.232	171.633	2.73244551661311	up	1.71097231325392e-17	2.39175695982869e-16	unnamed protein product
gene14318	13.3286	22.8991	16.1669	45.6092	54.0014	68.3083	1.68021775789096	up	6.92275267122802e-07	3.2177821542696e-06	ubiquitin-40S ribosomal protein S27a-like
gene14319	154.098	242.765	172.646	599.451	678.06	1037.86	2.02344710344784	up	1.79818647358411e-10	1.33632026406471e-09	unnamed protein product
gene14322	4.10495	11.0754	8.56905	8.03607	11.6258	28.007	1.00506492416778	up	0.0070687246730632	0.0159484566073652	unnamed protein product
gene14324	0.850613	0.533194	1.35648	2.95754	15.107	5.24888	3.08736882580169	up	9.18994297877813e-13	8.42859729622732e-12	unnamed protein product
gene14334	1.16682	2.53625	2.01987	26.3706	15.7066	9.81027	3.17988514514042	up	7.16272774529014e-18	1.03993219684193e-16	disease resistance protein RPP13-like
gene1434	73.516	62.2222	64.2028	22.8762	22.8711	11.3077	-1.80909490532784	down	2.47544242925267e-15	2.92107385401667e-14	unnamed protein product
gene14344	882.559	515.705	552.705	42.7147	28.5084	70.4112	-3.78391992035013	down	1.38425776144955e-42	1.03415972231207e-40	unnamed protein product
gene14347	2833.22	2547.88	2936.51	252.378	209.293	114.009	-3.85282304615157	down	5.66238877091394e-45	4.87613799425039e-43	unnamed protein product
gene1435	87.4954	81.844	83.3642	37.4041	31.539	14.9925	-1.59005703796229	down	6.23262975138344e-13	5.8203887603772e-12	unnamed protein product
gene14351	1.41006	4.46851	1.492	8.1671	9.8073	5.28431	1.65752196396018	up	6.27214231399103e-05	0.00021723298810968	unnamed protein product
gene14359	0.745649	0.946212	3.52539	1.80816	3.67068	1791.37	8.42713656443169	up	1.76219739187124e-104	3.31322479628324e-101	_
gene14360	8.09017	10.057	12.3873	52.2645	71.4648	78.8095	2.72956723171688	up	6.25100432622506e-17	8.46549577480731e-16	unnamed protein product
gene14363	540.665	600.043	558.939	148.605	110.416	76.7375	-2.33972897169175	down	6.97766635084148e-22	1.36658080041394e-20	unnamed protein product
gene14365	0	0.129091	0	0.47714	1.1585	2.32843	4.90846977720266	up	7.39523667871512e-07	3.41768393988469e-06	_
gene14367	73.1151	81.524	95.5178	48.2646	30.265	32.6101	-1.17043735431432	down	3.01440611480023e-08	1.67514854093899e-07	unnamed protein product
gene14369	88.4261	122.983	112.979	267.915	273.639	372.588	1.49468878277904	up	9.73999680433682e-06	3.81517027603207e-05	unnamed protein product
gene14370	1.71912	1.34264	1.16239	0.411097	1.17371	0.398587	-1.08953349826478	down	0.00158687594012994	0.00416411897664708	unnamed protein product
gene14371	0.620576	0	0.890334	1.48686	1.38743	10.3713	3.12948748035457	up	1.88389527911118e-12	1.6786905721685e-11	PREDICTED: dirigent protein 22-like
gene14373	287.502	353.94	285.041	815.886	636.312	817.721	1.29280164271587	up	0.000291603604324964	0.000896343395201612	unnamed protein product
gene14375	2.78415	3.09645	3.94697	19.4024	11.2854	8.05406	1.97865795615893	up	1.87108577236807e-07	9.38120826581518e-07	unnamed protein product
gene14380	16.6563	25.8181	23.6113	54.4879	48.0459	37.9338	1.08779268849818	up	0.00680005494778069	0.0154069933452328	EKC/KEOPS complex subunit TP53RK-like
gene14382	1.52571	0	0	7.92915	6.15708	2.89117	3.47348378922568	up	5.35066416749373e-13	5.01335900942664e-12	unnamed protein product
gene14387	186.816	214.203	221.712	96.9235	93.5224	40.8974	-1.42856202398211	down	3.44645223128906e-11	2.75545199299589e-10	unnamed protein product
gene14394	0	0	0.433201	0.459642	1.73851	1.65558	3.14431391567838	up	0.000123497177315934	0.000405581268501033	unnamed protein product
gene14396	3.88873	7.33247	6.64185	13.1726	28.8269	27.6528	1.96301242559115	up	2.8782286279775e-08	1.60500727396017e-07	hypothetical protein BC332_07349
gene14400	0	0	0	0	0.789115	4.30612	10.7308196589724	up	6.55777658909763e-12	5.56227651891807e-11	GPI-anchored protein LLG1
gene14409	0.162125	0	0	0	1.72884	0.0866886	3.46114114865268	up	0.00157687067692124	0.00414014685741259	unnamed protein product
gene14410	3.3138	2.87599	6.23846	2.1872	1.21668	0.354504	-1.72463586719484	down	9.79917126123652e-08	5.09115440207578e-07	unnamed protein product
gene14411	11.3877	8.06264	13.1517	6.14851	6.022	3.70232	-1.03826297063224	down	2.09612807566177e-06	9.08429535979272e-06	unnamed protein product
gene14412	1.06979	2.18034	1.30954	11.5216	11.1907	12.0517	2.9297683659211	up	2.00785331186525e-14	2.18213807429209e-13	30S ribosomal protein S21, chloroplastic
gene14413	33.0966	45.445	43.8439	134.27	169.882	213.676	2.08101333055904	up	1.06296074246103e-10	8.07492265030498e-10	60S ribosomal protein L35
gene14414	65.7406	84.1852	81.131	39.6081	30.3953	32.0269	-1.17922620737716	down	2.96728966799016e-08	1.65140575947691e-07	unnamed protein product
gene14419	79.9644	96.1403	93.6628	202.671	235.85	199.981	1.24296532239512	up	0.000783874239269798	0.00221959972218941	unnamed protein product
gene1442	5.05855	11.4902	7.9759	22.6043	22.1925	12.9782	1.23611124995458	up	0.00104772190223053	0.00287086489654181	unnamed protein product
gene14420	16.5139	21.4354	18.0051	48.8347	43.866	56.57	1.41555916866602	up	6.87912296521804e-05	0.000236379488792643	unnamed protein product
gene14421	54.3367	47.552	64.6431	178.258	169.043	104.774	1.44074802976064	up	8.16705025986432e-05	0.000277090207463246	unnamed protein product
gene14423	0.517445	1.35309	0.441495	9.90671	6.11519	3.13901	3.0492891489212	up	4.68064260933232e-11	3.67448359609449e-10	protein trichome birefringence-like
gene14425	13.4147	6.43828	7.97627	21.9393	21.6313	28.5679	1.37407187765949	up	0.000434520875767571	0.00129443348408024	_
gene14435	25.7335	30.5356	27.2979	68.868	75.4446	55.9989	1.26120981512897	up	0.000896094311991113	0.0025028076092032	unnamed protein product
gene14437	2.42464	4.36707	1.87814	5.68491	4.35493	9.00355	1.13493951626274	up	0.013744261859453	0.0287660515837642	unnamed protein product
gene14440	19.1896	15.2645	18.1588	55.1084	44.9506	63.4933	1.63620777206439	up	2.90181850946827e-06	1.23483268975148e-05	cysteine proteinase inhibitor CPI-1
gene14442	30.9278	43.8647	37.1295	85.3503	71.1723	96.3559	1.17592917967506	up	0.00140283881557834	0.00373770067986284	unnamed protein product
gene14444	1.87108	3.85696	2.35452	36.9928	47.4705	26.4527	3.77801500741169	up	1.97022595339195e-22	3.96187504103647e-21	_
gene14447	48.7216	67.3765	49.936	24.0712	24.1953	15.9869	-1.36959357879095	down	7.28624543517689e-10	4.98158392449882e-09	PREDICTED: probable serine/threonine-protein kinase WNK4 isoform X4
gene14448	18.7462	29.5449	21.905	12.2252	5.96838	4.49742	-1.62914161629531	down	7.36360413279131e-12	6.22238338741714e-11	unnamed protein product
gene1445	8.01485	12.2445	11.1625	23.8372	21.8929	19.4395	1.05235969281661	up	0.00726467076302347	0.0163545701212668	unnamed protein product
gene14452	22.9055	23.4243	26.6273	9.71224	10.451	11.7721	-1.19181837647223	down	8.50727798177119e-08	4.44926300010945e-07	unnamed protein product
gene14453	90.9913	109.62	82.3309	222.768	209.076	257.681	1.28508647400052	up	0.000352333317291194	0.00106531014536638	unnamed protein product
gene14454	10.8876	19.4805	15.6172	27.4671	31.1174	46.1757	1.18779325944413	up	0.00118463938948719	0.00321402524117483	40S ribosomal protein S26-2-like
gene14456	12.6073	20.7559	17.1993	44.7587	60.6628	73.4274	1.82254014578499	up	8.39823280440524e-08	4.39630924670513e-07	unnamed protein product
gene14463	5.48619	7.18705	5.21557	0	0.0919279	0	-7.55825145953447	down	2.31794717448564e-32	9.57830112651009e-31	unnamed protein product
gene14467	83.3726	97.9067	89.8625	204.348	167.239	236.34	1.16484171165586	up	0.00156226283994776	0.00410799182368467	unnamed protein product
gene14476	37.141	50.0056	82.7501	16.873	28.657	6.40639	-1.70978232953226	down	1.11609748181489e-13	1.11927638896411e-12	unnamed protein product
gene14478	0.473792	0.850232	0	1.41863	2.70143	6.55056	3.00778318678959	up	1.24771264276231e-09	8.23607157577624e-09	unnamed protein product
gene14479	6.21633	8.2259	6.92625	17.7074	14.7913	13.8957	1.11835714264027	up	0.00825661482792906	0.0182948690692093	unnamed protein product
gene14486	117.342	177.402	129.479	478.639	543.129	854.212	2.14474180562157	up	1.09278814935437e-11	9.07786679887084e-11	unnamed protein product
gene14487	517.236	681.995	483.795	3734.08	4629.43	5908.52	3.08405891535578	up	7.73339489899625e-23	1.60074179551517e-21	hypothetical protein CISIN_1g030941mg
gene14488	2.81163	5.50022	5.24033	44.9501	22.8491	46.003	3.06965030289033	up	1.74233295211431e-19	2.79194006147749e-18	unnamed protein product
gene14489	10.6759	11.3587	7.91811	26.8109	20.0949	33.9237	1.43210444007151	up	0.000423157785157901	0.00126420629617751	Cox19-like CHCH family protein
gene14494	19.181	21.263	16.696	48.7093	39.6922	52.5	1.30206900237316	up	0.000469301462726044	0.00138663954976755	unnamed protein product
gene14497	3.79473	4.72323	4.4065	33.1914	30.9023	21.8434	2.73289261497686	up	3.81525440437589e-15	4.40982427620537e-14	probable receptor-like serine/threonine-protein kinase At5g57670
gene14499	106.879	164.606	138.088	286.921	348.255	517.573	1.49287908373562	up	7.56896163709806e-06	3.02892714537436e-05	unnamed protein product
gene14500	0	0.100641	0.465319	0.370691	3.11239	0.765058	2.90145029732753	up	3.0324502024557e-05	0.00011106841147371	hypothetical protein CFP56_54316
gene14503	1.30712	2.79564	1.72321	20.2129	19.8447	30.6271	3.6001463193448	up	1.04704912987861e-23	2.32973594362142e-22	unnamed protein product
gene1451	0.841011	0.506222	0.463975	2.55105	4.2496	2.25333	2.31969020058426	up	1.53712099106347e-09	1.00470527745583e-08	anthranilate synthase alpha-subunit 1
gene14512	16.9388	23.9091	26.0902	74.6137	63.2298	78.6292	1.69324092429528	up	5.75006790786569e-07	2.70052106863584e-06	unnamed protein product
gene14514	18.311	18.8699	18.5084	45.0493	46.0683	46.6075	1.30627315571515	up	0.000464296467628666	0.00137329010260068	hypothetical protein RchiOBHm_Chr1g0359021
gene14515	0.302626	0.797812	0.395602	87.3874	75.7507	81.7074	7.35170666725147	up	1.27919581507995e-65	4.32282529495088e-63	_
gene14517	3.90994	8.93116	7.54351	13.1445	16.5715	23.3878	1.38120394018432	up	0.00014571851190469	0.000472642476364808	unnamed protein product
gene14518	58.5967	65.7307	53.9532	129.305	122.789	114.686	1.0407527750645	up	0.0098358481642984	0.0213176182788569	superoxide dismutase
gene14521	37.7723	48.6095	64.7957	324.849	2053.48	137.997	4.05697659037091	up	4.32302209826469e-35	2.05772203757485e-33	PREDICTED: 18.1 kDa class I heat shock protein-like
gene14523	8.04718	9.38061	8.08445	14.2067	22.4168	17.6917	1.09007646027149	up	0.0110708926636349	0.0236759696944959	uncharacterized protein LOC111367048
gene14524	0.693699	0.767696	0.709672	7.42016	6.55851	5.88628	3.19197471430758	up	2.8761758790592e-13	2.75434126414829e-12	glucan endo-1,3-beta-D-glucosidase-like
gene14527	1290.71	1532.11	1338.94	356.257	260.57	134.73	-2.46923462034028	down	6.96948102851418e-24	1.57560552069476e-22	unnamed protein product
gene14538	1.40992	2.38015	2.30524	7.43169	6.42006	10.2748	1.98431961557363	up	2.64229748065331e-07	1.30392641641514e-06	PREDICTED: early nodulin-93
gene14539	0.338501	1.14338	3.96334	22.0949	17.2055	27.9812	3.62641921000715	up	6.83318364737845e-24	1.55100894821079e-22	PREDICTED: STS14 protein
gene14544	177.607	255.977	206.364	500.989	541.302	757.748	1.49199721938893	up	9.23655664165717e-06	3.63564534105145e-05	unnamed protein product
gene14545	0.0929917	0.209776	0.121278	5.92699	12.3465	7.77298	5.9307197425247	up	6.77419610381263e-27	1.96958005791521e-25	PREDICTED: RING-H2 finger protein ATL66-like
gene14547	389.077	598.197	395.045	1479.08	1868.69	2286.39	2.02710758416897	up	2.24951248395734e-10	1.64891165247062e-09	unnamed protein product
gene14553	11.0241	11.084	11.4524	3.58051	1.54333	8.57777	-1.29223189464275	down	4.40197940458165e-07	2.09973486947508e-06	unnamed protein product
gene14554	389.572	423.328	531.182	3009.8	2489.92	2716.76	2.61189661482617	up	2.10672423959727e-16	2.74433673751695e-15	unnamed protein product
gene14556	24.6732	30.2932	21.8315	47.9546	46.146	64.8005	1.04896122664585	up	0.00750281100167648	0.0168235362571879	glutaredoxin
gene14557	13.6474	20.6952	15.8683	32.409	36.4026	51.7301	1.26340953589861	up	0.000469773221891592	0.00138766999637576	unnamed protein product
gene14559	18.835	23.9567	27.3194	43.6918	60.5228	62.6085	1.25056851095095	up	0.000637453248324029	0.00183821832677489	unnamed protein product
gene14561	497.309	584.69	405.04	164.629	152.034	130.674	-1.73300172410271	down	3.58060069662085e-14	3.78209330136515e-13	PREDICTED: desiccation protectant protein Lea14 homolog isoform X2
gene14563	1.24465	7.11349	1.27385	5.78114	6.69668	9.04449	1.15967894067745	up	0.00529747524470511	0.0122780597922163	uncharacterized protein LOC105165909
gene14569	7.76244	3.78862	5.50069	14.6142	15.3102	14.5864	1.3840790571731	up	0.000673863330030414	0.00193431354353005	unnamed protein product
gene14578	16.0916	22.7359	12.4153	44.7455	23.8658	42.9377	1.12221070542097	up	0.00358105851932157	0.00866350442986631	phytosulfokines 3
gene14579	1.77029	3.88998	1.38341	2.08161	0.597031	1093.03	7.28070875743417	up	8.15615167584369e-87	6.57211050394233e-84	PREDICTED: 18 kDa seed maturation protein-like
gene14587	249.581	242.352	234.758	106.592	39.7818	106.87	-1.52080395526015	down	2.03748462052449e-11	1.6535873384271e-10	unnamed protein product
gene14598	0	0	0.875838	0	13.3816	50.052	6.17357438734749	up	7.89800317336327e-42	5.53399837259075e-40	_
gene14603	5.41323	9.11367	4.1141	26.0979	27.7152	32.6226	2.21296595687271	up	1.46188550774652e-10	1.09724087910103e-09	_
gene14604	368.524	429.842	348.054	950.866	1100.05	1396.65	1.58843996734284	up	2.14523285618375e-06	9.28284305738736e-06	Nuclear transport factor 2
gene14605	12.0013	19.18	13.3247	23.2846	32.866	36.9001	1.06396642824966	up	0.00626397347170321	0.0142726489061369	unnamed protein product
gene14607	1.12646	2.73281	5.69593	62.494	183.037	12.4737	4.75453135646964	up	3.16186903703758e-41	2.09817909451888e-39	_
gene14609	0.853804	0.603679	0.559035	23.4796	5.05727	1.49045	3.89433693820928	up	6.3121654763268e-17	8.53807418926171e-16	unnamed protein product
gene14615	2.68351	4.2658	4.80506	36.8536	20.2669	3.83872	2.37435006040847	up	2.21866052466971e-10	1.62735431591671e-09	hypothetical protein BVC80_9011g59
gene14616	0.606331	1.07325	0.56376	20.4762	24.0422	7.1395	4.52342392322281	up	4.95756638907533e-28	1.54920516440883e-26	PREDICTED: alpha-dioxygenase 1
gene14617	9.17792	15.3045	11.0185	75.3029	66.3458	86.8877	2.68639267915573	up	1.63859556876186e-15	1.96858323867971e-14	PREDICTED: uncharacterized protein LOC104602186
gene14618	29.7482	42.9795	34.9696	92.7724	110.558	133.543	1.64519709494278	up	9.20131634597841e-07	4.19733318637211e-06	unnamed protein product
gene14619	3.11936	3.29683	4.34049	44.7377	73.0239	95.347	4.30790204648052	up	1.02272068810617e-35	5.17368254821782e-34	Uncharacterized protein TCM_005975
gene14620	71.7841	80.5496	73.3031	170.974	175.503	237.34	1.37150207098753	up	9.80851252913162e-05	0.000327851347677434	unnamed protein product
gene14626	2.73237	5.16196	2.39016	43.296	36.4322	22.7526	3.31643294213601	up	3.93550307873002e-21	7.33824962498402e-20	carotenoid cleavage dioxygenase 1
gene14631	78.7637	48.408	67.8685	169.535	150.078	187.321	1.37801276527493	up	0.00013935436687132	0.000453303521532687	hypothetical protein CDL12_26528
gene14632	19.1612	25.5776	19.1925	75.2759	71.5465	149.083	2.21048861823384	up	5.27215377266716e-12	4.53662598851703e-11	unnamed protein product
gene14635	9.11449	10.7145	10.9146	3.65807	5.92122	5.14705	-1.06173362812564	down	9.95749662038011e-06	3.8909081875479e-05	unnamed protein product
gene14636	24.5913	24.8501	24.8791	44.3937	45.9349	67.3394	1.08502698652911	up	0.00479756537808014	0.0112846820329696	unnamed protein product
gene1464	0.0731865	0.073831	0.213445	0	1.11535	0.253908	1.91667332213026	up	0.000989128803739334	0.00273221401444256	unnamed protein product
gene14641	27.24	33.1021	29.4644	191.203	196.939	300.538	2.93890009918842	up	2.23518172290256e-20	3.87328494870411e-19	hypothetical protein BC332_08309
gene14643	35.5989	19.7939	30.986	3.55863	2.10655	0.418136	-3.82708623406309	down	4.1069658997374e-37	2.20622296737798e-35	Glutaredoxin
gene14644	292.197	330.7	346.318	33.3374	70.5467	25.7652	-2.90217339882458	down	8.46698830031526e-30	2.94802762394619e-28	PREDICTED: cysteine-rich and transmembrane domain-containing protein A
gene14649	138.063	129.084	139.04	11.5198	32.9488	14.3375	-2.78804340520085	down	2.68864013541112e-27	8.06663547009917e-26	unnamed protein product
gene14651	8382.45	8108.25	7846.24	372.87	214.265	54.8335	-5.24449489906122	down	3.66983336136634e-69	1.53331074628051e-66	unnamed protein product
gene14653	11.252	13.5306	13.947	36.8504	28.9828	42.6518	1.48591521970485	up	3.2103784228712e-05	0.000117091105685128	unnamed protein product
gene14654	308.283	475.17	378.031	957.944	1030.93	1611.26	1.63207880126923	up	6.27840968970397e-07	2.93157035221649e-06	60S acidic ribosomal protein P1-like
gene14657	111.637	174.547	135.789	345.261	352.385	412.893	1.39603110303098	up	5.50743801834534e-05	0.000192470285888952	60S ribosomal protein L23a
gene14659	61.1716	75.3105	73.5572	212.396	257.749	339.198	1.9460766962012	up	1.77332881925385e-09	1.14970818448291e-08	60S ribosomal protein L18a
gene14666	2.71641	4.52022	5.44863	21.7252	59.9488	3.62561	2.74909564501751	up	1.5709428959703e-14	1.72391116823355e-13	_
gene14676	0.343532	0.870517	0.111771	2.2552	1.83342	1.28689	2.01706086813412	up	0.00075733283649707	0.00215417844894691	PREDICTED: acyl carrier protein 1, chloroplastic-like
gene14677	9.16839	14.5242	11.445	47.7796	45.8894	57.2528	2.10261957026476	up	3.96690571144041e-10	2.81097131474619e-09	unnamed protein product
gene14683	36.9718	32.8189	40.7707	83.1082	81.7674	125.19	1.39150719668079	up	8.42633764155852e-05	0.000285508426607289	_
gene14685	4.30052	4.95465	5.7158	14.8027	16.797	16.5079	1.68389802260548	up	7.92955698540657e-06	3.15754791219102e-05	50S ribosomal protein L18, chloroplastic-like
gene14686	11.6069	17.9525	12.0645	52.807	51.0044	38.2937	1.77140076035983	up	3.72128751265862e-07	1.79785200986304e-06	_
gene14687	78.3826	113.611	101.314	249.98	299.95	475.157	1.80524946488887	up	2.08713672688968e-08	1.19094534223786e-07	60S ribosomal protein L18-2
gene14693	5.902	17.8072	11.9101	52.4938	52.0388	62.3134	2.22769046579952	up	1.3641145914587e-11	1.12243447893841e-10	NHP2-like protein, partial
gene14694	0.449458	1.11457	0.351379	26.749	28.3027	47.8512	5.74527306169136	up	3.57137431204309e-45	3.22309388913264e-43	hypothetical protein CDL12_18963
gene14696	0	0.237627	0	10.088	13.2716	8.12389	7.0317905979109	up	7.9540562046489e-30	2.7866368957964e-28	14 kDa proline-rich protein DC2.15-like
gene14697	57.5654	83.6515	52.4412	270.686	232.037	298.982	2.04954267637857	up	2.46404540565417e-10	1.79219189046968e-09	Reactive Intermediate Deaminase
gene1470	23.0835	28.363	27.3382	11.967	11.7067	9.6892	-1.23959600073614	down	7.78130151073209e-09	4.65928144068836e-08	unnamed protein product
gene14702	158.693	193.799	190.529	97.8431	92.6497	44.2157	-1.21012743180498	down	5.2220605496633e-09	3.21912923829244e-08	glutamate synthase
gene14704	47.5464	62.4521	54.905	166.053	142.222	195.684	1.61166668943725	up	1.70884303970865e-06	7.49221077767323e-06	PREDICTED: uncharacterized protein LOC109167201
gene14708	408.987	419.264	447.763	159.957	55.5244	25.0288	-2.4074595696363	down	2.67799951329611e-23	5.7543833351416e-22	unnamed protein product
gene1471	1.01742	1.32651	0.453573	1.93282	6.49912	2.93405	2.02134621470356	up	7.73981330317845e-08	4.06863158775192e-07	anthranilate synthase alpha-subunit 1
gene14710	5.59653	8.69975	6.69482	33.141	20.8475	25.6533	1.92359622909407	up	4.08907072498707e-08	2.23384052535492e-07	hypothetical protein POPTR_004G173800v3
gene14711	18.31	29.4254	23.434	74.4709	71.1235	94.5203	1.75435196316438	up	1.86984513564617e-07	9.37915650298997e-07	30S ribosomal protein S16-2, chloroplastic/mitochondrial
gene14712	10.6328	18.9597	14.0822	45.2789	39.0987	45.1433	1.5682495380635	up	8.39336054099097e-06	3.33108861554526e-05	60S acidic ribosomal protein P2B-like
gene14713	4.79909	4.62322	4.2507	0.419659	0.427114	3.17427	-1.76492975614709	down	2.32147218581374e-08	1.31501562805399e-07	kunitz trypsin inhibitor 2-like
gene14714	1.89345	2.13254	3.36043	0	0.290114	0	-4.65592734860833	down	4.45364364120185e-15	5.12668917514266e-14	_
gene14718	109.891	59.3933	194.799	1.04762	45.5293	0.721368	-2.94432908206905	down	1.5344010632577e-30	5.58373496600325e-29	_
gene14720	19.653	35.1521	22.0413	72.0341	72.4628	99.9278	1.66930188793693	up	6.91872973191021e-07	3.21723784442206e-06	unnamed protein product
gene14722	34.4255	46.8322	38.9126	94.6521	100.028	97.2034	1.28029109159099	up	0.000454997722807398	0.00134755298267006	unnamed protein product
gene14728	1506.58	887.08	996.879	12.4777	75.9459	837.733	-1.87218318416263	down	4.77466059894396e-14	4.97349457217792e-13	_
gene14731	2.86594	4.74517	1.99407	8.03273	6.46525	8.2565	1.24400572888284	up	0.00288969315500497	0.00713786478686469	unnamed protein product
gene14732	0	0	0	0	0	103.583	15.0755070047767	up	5.07212044866968e-65	1.58940529948452e-62	_
gene14735	1.10488	2.70589	1.1865	20.7986	17.4657	13.8823	3.38257828353999	up	2.09000464005882e-18	3.16050165475918e-17	alpha tubulin
gene14742	2.31946	3.13928	4.35572	26.3512	26.9318	29.6276	3.07818704093073	up	1.47117589150443e-18	2.24578284601643e-17	unnamed protein product
gene14747	0	0	0	0	2.58826	0	9.75447556282895	up	7.41313878890802e-05	0.000253340256521271	unnamed protein product
gene14748	3.13495	5.0448	4.89164	43.0629	30.0354	29.6633	2.97452783279166	up	1.10664700199422e-17	1.57428560271081e-16	granule bound starch synthase
gene14752	15.2496	19.6327	15.8768	39.8442	43.751	50.0055	1.39613630311424	up	0.000101504813867007	0.000338279410704196	unnamed protein product
gene14758	1.71324	1.61111	2.73265	5.14733	6.10697	8.67326	1.71759254813844	up	3.71890561976062e-05	0.000134292491346093	_
gene14759	3.85687	8.47399	1.57955	30.8481	16.7429	25.6979	2.39717771541924	up	4.42859576633217e-11	3.48632162177203e-10	_
gene14760	22397.1	19843.5	20992	6040.62	3979.16	2823.85	-2.29961526343804	down	1.14332291481597e-21	2.21232003465505e-20	_
gene14761	7.36283	3.89868	5.77721	1.96359	0.498636	1.13992	-2.2409413608177	down	1.52382315102716e-12	1.37302308041034e-11	PREDICTED: beta-xylosidase/alpha-L-arabinofuranosidase 2-like
gene14767	5.2523	5.55245	6.43005	1.97144	2.77816	1.75703	-1.40492821038294	down	3.42645390810758e-07	1.66683167474608e-06	hydrophobic protein LTI6A
gene14768	0.910857	1.78964	1.42371	26.8994	28.629	20.7174	4.20747692905685	up	1.17814791042068e-28	3.84123889521842e-27	unnamed protein product
gene14769	221.458	280.646	273.78	561.827	648.42	1009.34	1.51637474923166	up	5.2254415393123e-06	2.14515556466286e-05	Ubiquitin, partial
gene1477	20.0797	35.2565	50.62	1.84772	2.85712	1.97574	-3.98674396971515	down	1.2032565156737e-43	9.62690549880497e-42	unnamed protein product
gene14774	19.5603	28.4948	19.3362	73.8443	71.0963	68.3375	1.66205764325077	up	1.48487858813154e-06	6.5586982586969e-06	unnamed protein product
gene14777	2.56252	3.8182	2.6247	24.9677	14.824	39.416	3.13634932975784	up	1.53218945789525e-19	2.47986072805112e-18	unnamed protein product
gene1478	1.53362	2.80793	2.64805	8.3158	9.34459	6.35446	1.78020612574319	up	3.83939383049731e-07	1.85094879495043e-06	unnamed protein product
gene14780	37.5833	55.1785	42.6402	93.9336	100.606	105.676	1.14873234846422	up	0.00225292391958696	0.0057318977755662	protein yippee-like At4g27745
gene14785	33.477	45.0681	45.6005	92.2499	85.6574	120.481	1.26513747987986	up	0.000402730704308296	0.0012049297624366	unnamed protein product
gene14791	32.0077	42.1879	70.2524	7.9448	12.4978	7.65805	-2.3617507716525	down	1.06321957706146e-19	1.74080987646304e-18	unnamed protein product
gene14792	45.5252	64.8332	48.7803	105.008	107.152	117.464	1.05052250412016	up	0.00771828240484494	0.0172552405487625	unnamed protein product
gene14793	12.1667	19.9767	19.4951	40.8526	40.5133	50.2303	1.34954790739095	up	0.000168749998675499	0.000541699377619329	berberine bridge enzyme-like 18
gene14796	11.3909	11.8282	7.47901	46.6726	13.4134	19.4048	1.37255152670152	up	0.000475973045539365	0.00140561568762555	unnamed protein product
gene14797	639.444	528.77	600.869	154.997	310.879	237.246	-1.33115108666633	down	5.41591805118955e-10	3.75519185835705e-09	_
gene14809	18.7777	23.3949	20.7151	238.859	246.304	222.07	3.49127311462395	up	3.15663638128993e-27	9.44562732555217e-26	heavy metal-associated isoprenylated plant protein 39-like
gene1481	0.563634	0.834854	0.772917	5.41281	4.42221	3.48987	2.61575581498783	up	4.5244529114464e-13	4.25336277450224e-12	TCP transcription factor CIN2A
gene14811	16.9138	26.4837	17.4538	127.89	66.6119	108.052	2.31377537329447	up	1.35379159427517e-12	1.2247091399373e-11	hypothetical protein BVC80_9011g58
gene14813	163.386	212.576	164.669	314.955	412.658	474.921	1.15335713425983	up	0.00171318036147573	0.00446749599117146	_
gene14814	72.7937	119.471	91.1588	417.491	462.373	354.759	2.12302751878276	up	6.4518695614438e-11	5.01223384494454e-10	unnamed protein product
gene14819	19.5447	16.0443	21.5419	52.3116	53.8067	55.1387	1.49696970945269	up	3.6547251356659e-05	0.000132228846232992	calmodulin-related protein-like
gene14820	22.312	18.6596	18.061	64.0103	66.6422	48.3753	1.6005507018178	up	9.84634862852512e-06	3.85147915667101e-05	cysteine proteinase inhibitor CPI-1
gene14823	0	0	0.388413	21.8763	8.043	6.43698	6.53748814781429	up	4.23584197900904e-28	1.33104549763791e-26	_
gene14824	0	0	0	0	0	3.52575	10.1999790076159	up	3.48425656117334e-08	1.92110939719435e-07	_
gene14827	11.4047	31.5303	22.4009	70.2711	74.029	98.6624	1.89473740032691	up	5.77929508535097e-09	3.54514667539221e-08	unnamed protein product
gene1483	8.94472	14.6576	12.1789	103.374	95.4898	85.8591	2.99217829511184	up	3.61013280606991e-21	6.76510102745425e-20	unnamed protein product
gene14830	2.39121	3.71383	3.51529	8.71796	8.98022	12.614	1.65543228150678	up	2.30371731917036e-05	8.56002472910437e-05	unnamed protein product
gene14833	0.182213	0.410882	0.47501	6.43365	14.6535	16.0067	5.11412486971227	up	1.88771437597339e-28	6.0670387109276e-27	_
gene14840	194.222	272.158	218.45	545.391	588.6	926.661	1.58927885792022	up	1.4320802923853e-06	6.34038374348454e-06	unnamed protein product
gene14841	13.8061	26.4544	12.94	69.8119	56.0448	26.9281	1.52193628790846	up	3.11762053338945e-05	0.000113818372935813	unnamed protein product
gene14848	33.0275	27.711	30.556	65.0675	59.2484	71.6309	1.10183683989003	up	0.00529825326376289	0.0122780597922163	_
gene14850	1.15575	2.28295	1.00586	78.8288	64.7386	62.9971	5.53745540912287	up	5.06082110662006e-49	5.766780091291e-47	unnamed protein product
gene14856	0.0958725	0.440183	0.500479	1.99429	1.7387	1.23332	2.25710790514956	up	0.000461886062216095	0.00136651892679249	_
gene14857	513.537	623.279	535.66	2117.49	1692.94	2131.87	1.82903407435089	up	2.70135898219351e-08	1.51310976554742e-07	unnamed protein product
gene14859	21.7909	36.7685	25.7127	57.3552	62.6704	77.9003	1.23180393938295	up	0.000663238679316094	0.00190624090225856	unnamed protein product
gene1486	0.644909	0.955363	0.549019	7.40458	5.48443	9.69064	3.39126973614225	up	1.16946811729762e-22	2.40305461406821e-21	unnamed protein product
gene14862	1.8229	2.73787	4.294	6.96052	6.24315	6.31875	1.14033813973624	up	0.0117517436589669	0.0249851903914069	unnamed protein product
gene1488	0.505972	0.562109	0.430689	9.08292	17.5141	8.34298	4.54026769249668	up	3.78757069771354e-36	1.9333748887288e-34	unnamed protein product
gene14881	27.2446	33.4339	30.2265	61.0254	70.445	64.0271	1.10469313347935	up	0.00481687827676662	0.0113253863776999	unnamed protein product
gene14883	56.8278	92.7883	75.1483	188.405	188.751	206.797	1.377426864873	up	8.47917767293737e-05	0.000286989508936113	unnamed protein product
gene14884	0	0	0	0	7.80419	2.47728	11.7432173267433	up	4.90097305869015e-16	6.16364292921779e-15	_
gene14897	147.184	175.293	187.395	50.4586	57.5488	24.524	-1.94377673465779	down	8.34175830129984e-17	1.11761728499957e-15	PREDICTED: protein DEHYDRATION-INDUCED 19 homolog 4-like
gene14898	51.9994	74.0049	55.7588	140.667	143.418	194.404	1.39641164716127	up	5.4433010380796e-05	0.000190405826389383	unnamed protein product
gene14900	1146.21	961.147	539.862	36.0779	54.652	118.851	-3.65887938644207	down	3.73594785689176e-40	2.31567185569208e-38	unnamed protein product
gene14918	23.4793	24.101	19.9313	71.9393	62.4785	83.6623	1.69160655184496	up	9.71984439870015e-07	4.41423368203448e-06	unnamed protein product
gene14919	2.4819	4.88741	1.15364	0.734685	2.28862	1.233	-1.00124255272705	down	0.000514663100616558	0.00151274477281277	Catalase immune-responsive domain
gene14926	61.8036	101.856	79.4416	194.141	155.542	187.207	1.14305977682863	up	0.00207922439988481	0.00532168720142996	unnamed protein product
gene14927	141.197	174.937	168.912	323.873	305.835	431.146	1.12902779699035	up	0.00217093492010431	0.00553954237360252	PREDICTED: 40S ribosomal protein S12-like isoform X1
gene14928	142.51	95.7051	124.365	10.3578	4.98708	2.82141	-4.31873773292764	down	2.1644796050646e-49	2.5702625710246e-47	unnamed protein product
gene14930	376.707	447.55	408.892	58.9614	87.8429	70.9907	-2.50128802804452	down	1.40652642458686e-23	3.10509287588344e-22	Spore coat assembly protein like
gene14933	20.4979	15.4603	22.8068	7.86274	8.475	10.1893	-1.14740395042683	down	3.5312993585861e-07	1.71487680000903e-06	_
gene14935	12982	14385.9	10788	2460.59	1965.59	3244.91	-2.31440221296522	down	6.94005775733962e-21	1.26479469403147e-19	PREDICTED: non-specific lipid-transfer protein
gene14937	28.9214	40.0298	35.9711	103.091	121.361	168.125	1.90362408838348	up	6.71151150221778e-09	4.06619555620401e-08	_
gene14938	6.69616	10.3934	9.67448	17.3516	41.4422	33.1967	1.78107431887462	up	6.48453758620497e-07	3.02281274834621e-06	unnamed protein product
gene14942	0	0	0	1.60392	0.354549	1.23788	10.0586001609229	up	8.22943843826811e-07	3.77383313097978e-06	Multicopper oxidase, type 1
gene14943	1.86843	2.00227	4.14303	11.1338	12.1943	13.9169	2.21607717253894	up	4.1893551719257e-09	2.60817415532527e-08	unnamed protein product
gene14953	5914.62	4912.63	3796.15	657.816	737.27	1011.79	-2.60304355797152	down	4.81317655813167e-25	1.19335043411612e-23	non-specific lipid-transfer protein 2-like
gene14958	0.446481	0.301923	0.857945	0.494254	3.51399	3.82529	2.28373848984821	up	1.16269789410112e-05	4.50890166495521e-05	unnamed protein product
gene14967	1.60339	0.855413	0.290107	39.8419	29.352	38.6392	5.29226312773902	up	4.11593993524364e-41	2.68392591962332e-39	2-dehydro-3-deoxyphosphoheptonate aldolase
gene14970	1.70489	4.97678	3.94294	31.6053	21.2476	25.5437	2.88302910210958	up	4.50215354479647e-16	5.66839220299654e-15	unnamed protein product
gene14976	2.66112	4.81644	4.18139	9.04016	10.2074	8.80442	1.26644784192388	up	0.00338974673007857	0.00824665362562354	unnamed protein product
gene14977	7.17842	5.47551	5.57317	30.4203	31.4597	60.832	2.75091722648913	up	3.1676410167235e-16	4.07459045720157e-15	_
gene14979	81.9717	95.5619	96.1779	31.2687	35.1498	26.4708	-1.55904094411946	down	6.46594586061932e-12	5.49264572693122e-11	SUMO-conjugating enzyme UBC9-like isoform X1
gene1498	8.24803	9.24892	8.94103	17.3625	18.414	17.7811	1.01839647278126	up	0.0115138692343467	0.0245117869093538	transmembrane 9 superfamily member 3
gene14980	41.7882	42.1162	49.1404	106.768	107.451	136.351	1.39777023366175	up	7.69852231709002e-05	0.000262377734921729	histone H3-like centromeric protein cpar-1
gene14981	16.779	27.1961	23.4667	47.4725	55.1063	32.3561	1.00051649421367	up	0.0206014675564692	0.041082756850721	_
gene14990	22.1991	1.747	13.8082	27.4058	71.5158	100.367	2.40005339556723	up	2.25294166942689e-12	1.99493210147604e-11	_
gene14992	60.2478	66.8517	63.1248	27.0033	28.7901	20.4035	-1.31986329633425	down	1.42525710011316e-09	9.34786357347473e-09	unnamed protein product
gene14996	14.6334	26.2837	27.109	69.6143	71.9453	109.476	1.8836853037504	up	7.98710505698219e-09	4.76985347526819e-08	unnamed protein product
gene15001	0.164099	0.184664	0.213323	17.3259	15.1073	23.3438	6.62513367726473	up	2.32186592075116e-42	1.68986899690283e-40	unnamed protein product
gene15002	95.0037	108.161	101.418	49.756	60.424	32.1603	-1.09747362226996	down	7.19763270141576e-08	3.80133401239097e-07	unnamed protein product
gene15008	24.5597	30.4338	28.5922	99.3649	109.765	157.648	2.13353868419032	up	4.24564808921547e-11	3.35400252762183e-10	PREDICTED: putative H/ACA ribonucleoprotein complex subunit 1-like protein 1
gene15009	5.52019	7.34526	6.25049	35.3278	44.2707	53.0241	2.7942848337597	up	6.42596003403588e-17	8.68158744239028e-16	unnamed protein product
gene15010	0	0.120088	0.278005	4.13828	1.07789	1.14038	3.98691599129749	up	1.71466248215289e-07	8.6585082637273e-07	PREDICTED: gibberellin-regulated protein 6
gene15011	0	0	1.99853	0	20.5578	71.1961	5.5186415059496	up	3.17761915460471e-42	2.28323068045196e-40	_
gene15021	85.235	133.81	102.925	20.215	47.5568	26.3712	-1.77396800676407	down	6.18470976851189e-14	6.37166309576097e-13	unnamed protein product
gene15022	136.661	221.933	175.859	652.216	720.533	923.221	2.10296259080131	up	4.07793054081341e-11	3.23282743716908e-10	unnamed protein product
gene15023	0.509453	1.03632	1.99853	6.79816	15.9639	8.09295	3.12085055571182	up	3.32230645971143e-14	3.52577038306722e-13	unnamed protein product
gene15028	37.7222	42.3688	38.9511	78.1887	91.8791	133.602	1.35100945272181	up	0.000119961099114163	0.000395003257182392	hypothetical protein DM860_012340
gene15029	19.2455	29.3212	25.4186	90.2429	74.1292	110.971	1.8958771182758	up	8.33640654192628e-09	4.96269140894303e-08	_
gene15031	71.7136	110.906	93.9793	246.392	263.782	370.047	1.67005964197719	up	3.89849537316158e-07	1.87383580335048e-06	unnamed protein product
gene15033	371.068	434.507	310.061	1025.16	1053.22	1344.23	1.61722790043482	up	1.45847485738369e-06	6.44459650064448e-06	Alkyl hydroperoxide reductase/peroxiredoxin
gene15039	88.3571	90.8167	108.049	1.24226	4.59084	5.43819	-4.67107685724418	down	8.36400791120458e-51	1.09714387495696e-48	unnamed protein product
gene1504	61.7235	63.3615	66.1077	35.6975	29.5372	26.571	-1.05834729913245	down	2.01077232279979e-07	1.00413999882711e-06	unnamed protein product
gene15041	69.616	68.4547	71.7948	42.0221	33.2668	14.6812	-1.22192000644472	down	5.27140741621656e-09	3.24600147720191e-08	PREDICTED: oxygen-evolving enhancer protein 1, chloroplastic-like
gene15049	32.8664	47.5339	36.7534	91.3438	74.992	72.3898	1.02693195160594	up	0.0111588448056616	0.0238414636842176	PREDICTED: uncharacterized monothiol glutaredoxin ycf64-like
gene15050	3.04226	5.47332	5.67714	20.4461	15.5071	11.754	1.7488417103701	up	8.25829496097039e-06	3.27919132188339e-05	hypothetical protein CFOL_v3_34450
gene15052	44.1578	63.0416	44.8686	201.357	200.472	181.536	1.93966119420588	up	4.84703607794418e-09	2.994491456478e-08	L-ascorbate peroxidase, cytosolic
gene1506	88.9977	98.6188	109.122	55.1236	52.7808	17.7516	-1.23969270102877	down	1.93005662751008e-09	1.24204043439482e-08	_
gene15060	8.66669	4.45328	6.37226	85.0642	68.8264	78.0818	3.57277874130437	up	1.2097468893287e-25	3.16639319223133e-24	unnamed protein product
gene15063	52.6516	64.5633	62.2023	173.283	192.778	216.113	1.69811551916324	up	4.14039925795623e-07	1.98166499910922e-06	unnamed protein product
gene15064	263.531	380.962	278.174	698.181	678.575	1222.71	1.49433029615149	up	6.928747862677e-06	2.78955048675443e-05	PREDICTED: 40S ribosomal protein S20-2-like isoform X2
gene15066	35.3939	40.6593	38.3672	80.3963	85.7268	107.965	1.26027336458431	up	0.000542938978599674	0.00158634929230327	unnamed protein product
gene15071	0	0	0.384734	0	0.716133	2.09471	2.85940268060542	up	0.000672341797680724	0.0019304372154839	unnamed protein product
gene15072	3.7981	2.85873	2.75021	7.96728	12.0097	2.89362	1.28141068394748	up	0.0111828934857059	0.0238883206612855	pyrophosphate-energized vacuolar membrane proton pump-like
gene15073	184.855	195.435	173.708	316.518	312.04	488.471	1.01171003026697	up	0.00918351467560738	0.0201085460123305	unnamed protein product
gene15074	196.406	276.082	215.176	527.631	546.012	897.248	1.5190681666118	up	4.9520215318085e-06	2.04404518479077e-05	unnamed protein product
gene15076	5.77875	2.1721	3.70706	1.77851	2.99227	0	-1.28847639233991	down	2.44112858497259e-06	1.04948062374527e-05	_
gene15079	22.5201	40.4796	28.0676	72.6795	93.7645	106.258	1.5822886103651	up	3.30810586800798e-06	1.39875345940772e-05	unnamed protein product
gene15080	57.9302	64.8739	68.0045	130.41	153.948	137.602	1.14496762147111	up	0.00281336008009607	0.00696762130923463	unnamed protein product
gene15081	19.2513	29.0836	21.6061	88.7784	152.392	100.747	2.28938829163804	up	4.11791779600053e-12	3.56791326088187e-11	hypothetical protein GOBAR_DD23676
gene15082	69.1704	101.789	74.1064	215.201	219.84	331.198	1.64461328165329	up	7.07822603619158e-07	3.28193456285562e-06	unnamed protein product
gene15083	1018.03	1068.7	961.942	527.435	435.776	191.3	-1.40089669413993	down	3.91129499423461e-11	3.10727597394089e-10	unnamed protein product
gene15085	51.0847	58.9102	54.7677	206.594	269.077	120.137	1.85443969319645	up	7.56177425700766e-08	3.9787488522996e-07	_
gene15086	0	0	0.495647	0	0.748185	3.35923	3.04319328448958	up	1.0098514202002e-05	3.94191483435241e-05	_
gene15092	305.718	409.788	383.788	710.68	804.97	798.286	1.07376961694342	up	0.00502237278081427	0.0117522064593167	unnamed protein product
gene15095	0	0.701706	0	10.2155	5.24891	3.10996	4.72038096597837	up	1.6053264431106e-17	2.25244870705606e-16	unnamed protein product
gene15101	0.105888	0.119767	0.415881	36.7012	56.7367	93.9442	8.18352958443637	up	1.3028637534645e-65	4.32282529495088e-63	EPIDERMAL PATTERNING FACTOR-like protein 4
gene15104	110.342	151.198	114.288	430.884	361.425	645.736	1.93595585582583	up	1.5372053088279e-09	1.00470527745583e-08	PREDICTED: cytochrome b5
gene15106	6.93182	12.0008	9.29339	39.6304	46.1737	60.4661	2.37341502580419	up	6.739425400656e-13	6.26772118258865e-12	ATPase, F0 complex, subunit G, mitochondrial
gene15113	5.55217	6.94257	5.69971	33.7312	29.0399	12.232	2.04327162961525	up	2.88125012989747e-08	1.60589835550264e-07	unnamed protein product
gene15123	0.917016	0.690878	1.19912	1.13303	1.83757	4.92139	1.49036012049878	up	0.00449233709168798	0.0106421151171074	unnamed protein product
gene15124	191.482	215.69	205.993	103.83	92.7649	55.2212	-1.2838946947366	down	1.18279793129613e-09	7.83508130531515e-09	unnamed protein product
gene15128	19.7893	31.2569	27.9244	89.6928	75.1067	112.292	1.81093571328613	up	4.97785513393992e-08	2.68171842244394e-07	unnamed protein product
gene1513	1752.67	1311.83	1587.18	533.286	326.729	173.421	-2.17029954983808	down	4.33614532268694e-20	7.28701012448823e-19	unnamed protein product
gene15133	161.055	246.72	194.078	545.211	665.91	1059.55	1.91563033927938	up	1.86066664982671e-09	1.20233654782267e-08	PREDICTED: 40S ribosomal protein S16
gene15137	70.9468	101.331	81.4382	284.153	302.411	461.703	2.04670688948866	up	1.51583667303055e-10	1.13546836045536e-09	PREDICTED: putative 60S ribosomal protein L30-1
gene15146	3.87849	4.51702	2.7605	17.1518	8.75854	13.2233	1.81031086103002	up	4.41437262470467e-06	1.83622926177336e-05	ADP,ATP carrier protein 1, mitochondrial-like
gene15151	15.7907	15.737	17.5662	37.3358	32.4925	47.0428	1.25125141530943	up	0.00086054748628864	0.00241188476840302	unnamed protein product
gene15153	10.9515	10.6962	10.1822	23.5611	18.8932	39.4772	1.36395245906809	up	0.00018996662185276	0.000605371034214966	hypothetical protein OsJ_20207
gene15154	37.1832	59.2834	43.5092	91.4805	84.8516	126.865	1.11506188395325	up	0.00244940871096176	0.00616918501191328	PREDICTED: 60S ribosomal protein L21-1
gene15164	20.8293	31.4904	14.0737	4.19416	6.91686	176.117	1.49564255092477	up	1.15447323513333e-06	5.18662388113862e-06	uncharacterized protein LOC112026116
gene15170	341.934	444.114	366.828	1102.47	1224.73	1496.18	1.72960862320098	up	1.58560845431481e-07	8.03199325241374e-07	NADH-ubiquinone reductase complex 1 MLRQ subunit-like protein
gene15173	78.2792	78.7562	82.0003	153.644	172.052	211.09	1.16711090057583	up	0.00170010828430064	0.00443648428295061	unknown
gene1518	9.28668	14.832	12.6823	46.6343	34.4803	26.0237	1.54158101266765	up	9.59768919329785e-06	3.76334834166121e-05	phosphomethylpyrimidine synthase, chloroplastic isoform X3
gene15183	8.23837	10.3355	16.0541	43.0881	39.0538	9.91901	1.41057291841012	up	0.00036082855502347	0.00108895316458528	unnamed protein product
gene15187	254.478	352.919	291.526	683.685	827.4	1169.48	1.57626447107932	up	1.98351600043257e-06	8.6294037797454e-06	unnamed protein product
gene15192	2.99321	4.10149	7.34096	25.3996	25.5439	15.3957	2.19998999759133	up	6.61773791319377e-09	4.01413705356652e-08	unnamed protein product
gene15196	31.3832	38.6982	35.2109	63.406	75.7056	94.7204	1.15104984488635	up	0.00205565681703806	0.00526959903838076	mitochondrial pyruvate carrier 1 isoform X1
gene15205	38.772	10.5812	30.2746	90.6925	70.173	333.944	2.6354834896279	up	1.45055782004832e-16	1.91388804303685e-15	unnamed protein product
gene15210	20.8474	15.4333	23.3405	58.4889	66.8546	54.648	1.59398291434665	up	8.96788945667122e-06	3.53482742699888e-05	hypothetical protein A4A49_21805
gene15212	28.2229	44.6565	27.9658	290.145	277.22	482.385	3.37979267193962	up	1.57586186273154e-26	4.44432441836863e-25	PREDICTED: uncharacterized protein LOC107026225
gene15218	805.317	878.355	784.322	1853.52	2000.93	2625.81	1.3927117249431	up	6.13737023017872e-05	0.000213164019601743	cysteine proteinase inhibitor A-like
gene15224	79.8433	59.4655	80.4688	6.81402	10.0849	7.64227	-3.1626105842233	down	5.59499229191456e-31	2.1109400683976e-29	unnamed protein product
gene15231	0.42915	0.476519	2.15113	0	0.134166	0.113131	-3.61172398009824	down	1.99252017935437e-06	8.6618960089775e-06	ribosomal protein subunit S10, partial (mitochondrion)
gene15233	23.4976	26.3799	26.5555	44.4701	58.3163	59.3049	1.08450917257956	up	0.0058968923505996	0.0135062976004312	hypothetical protein RchiOBHm_Chr1g0359021
gene1524	8.77045	22.5221	15.5098	56.429	56.5713	75.5867	2.01050783005304	up	2.38735712278742e-10	1.73977879212952e-09	ruBisCO large subunit-binding protein subunit alpha
gene15242	18.6136	21.6518	14.1853	59.0914	45.7081	79.7656	1.76105123988632	up	1.82648512227626e-07	9.18207605365351e-07	unnamed protein product
gene15247	11.428	9.98614	12.4026	24.1209	25.1724	23.2845	1.10172238996242	up	0.0101242218478483	0.0218628152116342	unnamed protein product
gene15248	0	0	0	0	0	1.14988	8.58606413872198	up	0.00517031269095797	0.0120260407147829	non-specific lipid-transfer protein A-like
gene15249	5.48983	6.3053	7.54395	23.3814	20.712	20.345	1.73624489011652	up	2.21250749524769e-06	9.55562674344914e-06	histone H2B
gene15250	8.35357	10.7314	10.5631	31.5466	32.7921	30.1758	1.67249730298465	up	3.50061518224789e-06	1.47407390335716e-05	unnamed protein product
gene15260	0	0	1.05878	5.06517	2.76601	4.87481	3.58129260512791	up	1.93053997905505e-10	1.42809321335869e-09	unnamed protein product
gene15265	94.5238	136.252	100.703	194.254	204.976	285.613	1.04684994711309	up	0.00558053188559315	0.0128713923944748	unnamed protein product
gene15266	814.73	761.526	577.251	253.493	252.354	244.559	-1.52094098689354	down	6.52180440543941e-12	5.53592742646817e-11	non-specific lipid-transfer protein
gene15273	6.39559	5.5684	7.39646	47.1109	43.3597	51.9979	2.87926542475757	up	1.62226434249562e-17	2.27056625901899e-16	hypothetical protein CDL12_04648
gene1528	33.7597	39.9581	36.6377	226.615	270.855	172.318	2.60151323791104	up	5.146013211707e-16	6.45741657856136e-15	unnamed protein product
gene15281	0	0	0.259078	0	0.335076	3.40368	3.83564732588254	up	3.8718684413136e-06	1.61712506058714e-05	_
gene15287	71.2422	106.294	80.4963	362.095	357.522	454.599	2.18606003872022	up	8.00689246238826e-12	6.74072790061209e-11	unnamed protein product
gene15288	122.288	149.955	151.448	318.486	341.769	338.569	1.23721212169846	up	0.000751733673112092	0.00213933086941915	unnamed protein product
gene15289	324.354	324.882	378.095	969.75	701.144	856.543	1.29877154643001	up	0.000335812422173656	0.00101938621177898	_
gene15291	0.593421	1.11697	0.258425	12.497	1.00272	1.90981	2.96650686476197	up	1.90440048987514e-09	1.22763096721608e-08	major allergen Pru ar 1-like
gene15292	221.114	323.479	248.789	530.593	608.255	879.857	1.34733921750835	up	9.07982965002432e-05	0.000306125398332111	unnamed protein product
gene15295	3.79098	7.32224	5.32592	8.86064	12.7382	13.0789	1.07673659951384	up	0.0138388180266458	0.0289210274469417	_
gene15301	0	0.235351	0.130527	0.0634614	2.42117	0.428667	2.9829226920002	up	0.00102761450267957	0.00282606514010926	unnamed protein product
gene15306	837.163	520.964	629.437	10.938	7.76911	2.54281	-6.5471986126973	down	7.18535797334375e-88	6.75483527477424e-85	uncharacterized protein LOC110631583
gene15315	9.28053	14.5886	9.75818	53.6836	54.6799	71.9895	2.42301343621402	up	2.02474897961175e-13	1.98102283078926e-12	_
gene15324	8.15416	16.145	7.58824	38.4017	49.8783	52.6783	2.14410503604582	up	1.86551537249685e-10	1.38362123058099e-09	PREDICTED: glycine-rich RNA-binding protein 6, mitochondrial
gene15330	45.5749	49.7059	48.0684	95.6319	102.392	113.487	1.11973249336974	up	0.00350233129237072	0.00849490417313139	unnamed protein product
gene15331	370.643	440.666	406.926	1373.78	1373.93	1950.92	1.94744507473627	up	1.64638099527227e-09	1.07321012205725e-08	PREDICTED: macrophage migration inhibitory factor homolog isoform X2
gene15333	0.222236	1.50991	0.582806	27.1183	26.9767	62.3592	5.65080533569997	up	6.20992633336453e-44	5.11344372019601e-42	unnamed protein product
gene15335	0	0.971328	0.249631	12.5997	1.18422	12.7136	4.43639353212105	up	1.22328800953001e-21	2.35895932230907e-20	histone H3-like centromeric protein CSE4
gene15341	51.8031	76.6927	54.6457	140.967	146.837	162.287	1.29724395671456	up	0.000313086143804092	0.000955348874291038	_
gene15343	108.592	161.229	119.143	622.637	602.63	726.512	2.32707225612658	up	2.57887632176553e-13	2.48864874130342e-12	unnamed protein product
gene15346	158.61	207.091	173.27	440.813	509.404	755.013	1.66168129555578	up	4.3551673317973e-07	2.07916388785465e-06	unnamed protein product
gene15356	10.224	20.2337	16.653	57.3708	67.7629	85.0538	2.15747892380525	up	5.18332792940027e-11	4.04938520578701e-10	_
gene15358	3.66086	7.37493	4.45045	12.8676	10.9616	10.5402	1.14998423106287	up	0.00843941840297009	0.0186566880274163	unnamed protein product
gene15359	10.9926	21.9972	14.9268	146.966	129.721	78.068	2.88814744760853	up	2.00405847097112e-17	2.7876428620253e-16	unknown
gene15360	8.93749	19.4188	12.1726	76.4767	94.5883	107.107	2.7788634136987	up	2.10713927823115e-17	2.92381773649761e-16	PREDICTED: uncharacterized protein LOC100260985 isoform X3
gene15362	167.903	237.373	195.36	656.867	789.033	1263.91	2.17362323840048	up	5.58166773748441e-12	4.78834933433928e-11	PREDICTED: 60S ribosomal protein L34-like
gene15366	98.1048	167.131	130.447	17.3692	12.5829	11.4323	-3.25709176724869	down	5.80036009768648e-33	2.46920234950948e-31	unnamed protein product
gene15370	1152.23	492.245	1115.65	158.192	16.9449	1125.05	-1.08601282073282	down	1.38816068064393e-06	6.17014997570694e-06	unnamed protein product
gene15371	2.56628	6.8303	5.33121	4.2924	14.5499	21.9819	1.47069582545214	up	6.45466575656271e-05	0.000222976616764084	PREDICTED: uncharacterized protein LOC109230500
gene15375	26.3841	40.598	37.2883	117.747	129.214	158.882	1.9605612191622	up	1.92369413592748e-09	1.23865259973732e-08	unnamed protein product
gene15376	18.9517	21.0718	18.12	36.965	31.2387	49.2139	1.01392127416575	up	0.0118290494800311	0.0251258721868255	unnamed protein product
gene15379	60.7212	68.6582	70.5156	173.71	223.293	424.06	2.03823415741923	up	1.53934676475092e-10	1.15154979132329e-09	PREDICTED: multifunctional methyltransferase subunit TRM112-like protein At1g22270
gene15386	165.254	246.175	184.733	487.622	606.056	761.275	1.63760138182839	up	7.60685868091855e-07	3.51216377545223e-06	cysteine proteinase inhibitor CPI-2
gene15393	1.21962	3.21583	1.99336	3.10772	6.41502	6.32694	1.30143006400951	up	0.00374892774524243	0.00903145560384488	uncharacterized protein LOC8284647
gene15395	398.299	457.83	493.907	185.162	157.257	81.8603	-1.66990468517527	down	9.05502810440179e-14	9.16857973576782e-13	unnamed protein product
gene154	1.19087	1.74571	1.6981	0.26741	0.298358	0.299656	-2.4169317751093	down	1.23022727035872e-15	1.48588799110457e-14	unnamed protein product
gene15407	837.444	818.75	524.894	208.689	168.373	264.168	-1.76612938526242	down	2.77945365832377e-14	2.96361216630911e-13	non-specific lipid-transfer protein
gene15408	0	0	0.272837	0	2.82148	1.11944	3.83774239382479	up	1.44617535825763e-05	5.54154355180173e-05	unnamed protein product
gene1541	17.3418	25.9191	19.4684	46.7613	47.9117	38.9641	1.09107260401356	up	0.00463547488815421	0.0109444939751502	Pyrophosphate--fructose 6-phosphate 1-phosphotransferase subunit alpha
gene15418	5.90484	11.7998	12.5928	21.9855	37.7064	25.2855	1.48779139081306	up	6.14330290212723e-05	0.000213232989770676	unnamed protein product
gene15419	3.36203	3.32678	2.06271	10.5266	6.75428	7.89822	1.52429861344535	up	0.000438949481391902	0.00130585155579695	PREDICTED: major allergen Pru ar 1-like
gene15420	4.82025	5.33276	6.33257	27.774	27.1175	12.4014	2.02905145245293	up	7.0093319569473e-08	3.70709206780696e-07	hypothetical protein AQUCO_00300701v1
gene15423	193.211	194.366	207.527	9.79611	22.1429	14.5276	-3.67878964565691	down	3.22930988588423e-39	1.87456915490977e-37	hypothetical protein COLO4_04001
gene15425	5.22571	6.27342	5.31238	10.6268	16.8833	12.3869	1.24668200926438	up	0.00297016321777579	0.00731740800605563	unnamed protein product
gene15426	9.65792	15.3706	15.9544	100.314	110.026	136.537	3.08123637464131	up	3.15169104126909e-21	5.93559710126155e-20	unnamed protein product
gene15427	15.5378	18.0735	20.0518	46.8486	49.9464	41.613	1.36687564937397	up	0.00028343181021822	0.000872994851072433	PREDICTED: 60S ribosomal protein L37a-1-like, partial
gene15428	0	0	0.146532	0.155851	0.630905	50.3365	8.41746631475648	up	4.96226859322744e-41	3.19882011429707e-39	17.3 kDa class I heat shock protein-like
gene15431	48.0219	53.1565	54.896	115.032	113.03	114.511	1.13416243316417	up	0.00341769404168794	0.00831285176461441	unnamed protein product
gene15441	61.6495	90.6774	85.709	226.291	191.192	142.452	1.23406973527513	up	0.00100870776085233	0.00278152829385851	plastidial pyruvate kinase 2
gene15446	10.5605	16.0664	14.3569	46.0049	56.2006	57.7648	1.96459987265793	up	8.14668197315254e-09	4.8574375972058e-08	unnamed protein product
gene15447	4.75782	7.76847	8.1293	1.27254	2.97893	0.886822	-2.00653893256609	down	5.43672231712866e-09	3.3441474623516e-08	plasma membrance protein3
gene1545	132.262	144.022	157.669	75.6386	75.4829	43.3728	-1.15779864329823	down	1.76071639812435e-08	1.01340008608372e-07	hypothetical protein DM860_006063
gene15457	19.7363	31.5394	21.5957	78.263	101.949	149.508	2.17777052119398	up	1.42854419442015e-11	1.17288260969823e-10	PREDICTED: histone H2AX
gene15458	149.225	305.265	202.374	1227.57	1179.55	1452.22	2.55468207575744	up	3.94591135752302e-16	4.99594007005804e-15	unnamed protein product
gene15459	11.5247	16.3115	11.9137	55.0093	37.1612	24.7787	1.55678698573859	up	2.99988050266569e-05	0.000109911178793672	unnamed protein product
gene15466	124.238	195.122	130.032	476.902	579.723	1006.62	2.19886126371166	up	2.47491930112667e-12	2.1795132424676e-11	PREDICTED: 60S ribosomal protein L34-like isoform X2
gene15471	17.7034	13.6121	17.7713	7.15605	4.87357	1.54693	-1.85398761668283	down	3.13982975466325e-13	2.99665139275432e-12	PREDICTED: photosystem II repair protein PSB27-H1, chloroplastic
gene15478	10.7196	18.5181	10.1416	57.3185	62.5112	105.967	2.51942429442939	up	7.47155635901011e-15	8.46251277971818e-14	unnamed protein product
gene15481	287.956	435.395	308.507	1289.68	1261.21	1115.2	1.82899474286975	up	4.50220022445551e-08	2.44179426596551e-07	_
gene15483	39.756	80.6393	49.881	201.577	203.288	284.497	2.01736498849296	up	3.93788564537828e-10	2.79296921234075e-09	probable small nuclear ribonucleoprotein F isoform X2
gene1549	78.3078	79.7892	88.5714	50.7204	45.6024	22.3036	-1.05612885567269	down	1.0861655946293e-07	5.60523059149734e-07	unnamed protein product
gene15490	0	0.118814	0	3.94749	2.60691	0	5.75037204579213	up	4.37347713645444e-10	3.07588501099393e-09	hypothetical protein DCAR_003096
gene15491	2650.88	1664.3	1396.02	336.542	241.073	169.428	-2.93452567886056	down	5.96407911610561e-31	2.24269255029291e-29	PREDICTED: glycine-rich protein 3 short isoform-like
gene15495	0.210673	2.24524	1.10306	5.3838	7.26391	7.03939	2.46672195239914	up	8.63609961952418e-09	5.12487321451091e-08	PREDICTED: naringenin,2-oxoglutarate 3-dioxygenase
gene15498	10.603	18.3381	10.5458	54.5757	61.5447	87.6798	2.36762108445601	up	6.40423949343031e-13	5.97076245664358e-12	uncharacterized protein LOC111918468
gene15501	73.087	98.578	85.2842	170.14	236.869	293.978	1.4478938591487	up	2.36534924718163e-05	8.76361931917439e-05	hypothetical protein AQUCO_00901082v1
gene15504	1.23291	2.79971	1.29794	5.69936	7.8152	2.52412	1.58865452146858	up	0.0016753678498958	0.00438002890258969	unnamed protein product
gene15506	88.3091	113.34	104.426	205.654	223.843	278.513	1.20987602702845	up	0.000895527157071193	0.00250184295664193	_
gene15511	1289.97	2684.92	1573.44	367.096	769.521	228.44	-2.02309001305194	down	6.71227344304417e-18	9.77047183367501e-17	_
gene15512	269.299	313.836	288.272	732.807	1008.95	1083.93	1.69717962524294	up	3.50470046870933e-07	1.70342636740672e-06	thioredoxin H-type
gene15513	77.8556	75.9873	64.1705	21.5232	3.69889	35.2115	-1.85094249688451	down	8.79407808863509e-14	8.93747701962995e-13	_
gene15514	0	0	0	0	0	4.25211	10.4700182118341	up	7.62553048016988e-09	4.5732912996702e-08	_
gene15519	0.116219	0	0	0	0.656836	1.62581	4.26091589441689	up	0.000349856225840631	0.00105810404388959	polcalcin Ole e 3-like
gene15520	333.995	445.574	367.805	147.493	70.7555	138.428	-1.68563929850252	down	3.57182063651256e-13	3.38887372586191e-12	unnamed protein product
gene15521	93.8596	135.636	99.5232	267.011	267.01	426.241	1.54524941903745	up	3.60125523159822e-06	1.51137500995757e-05	uncharacterized protein LOC111406096
gene15525	52.1556	84.3251	95.203	225.24	227.653	223.346	1.54536439332085	up	6.06331143950684e-06	2.46398473879959e-05	RecName: Full=Metallothionein-like protein 1; Short=MT-1
gene15526	9.18048	15.1398	8.4854	67.0144	48.9721	39.826	2.24768929915258	up	5.26326389965376e-11	4.10898823889232e-10	phosphoglycerate kinase 3, cytosolic
gene15527	6.63392	13.1057	12.8763	39.6232	38.5163	40.8971	1.86766066291419	up	7.92349502002229e-08	4.16131039668862e-07	uncharacterized protein LOC111367048
gene15528	1.43732	0.812291	1.07423	476.053	202.887	193.308	8.03444661916663	up	5.50879382209585e-87	4.7803617774664e-84	unnamed protein product
gene15533	10.6742	25.9179	19.0649	83.0998	19.4566	114.692	1.96465266022667	up	8.1693809861167e-10	5.55843105575286e-09	_
gene15535	8.92524	11.1346	29.7925	0.157661	7.14677	0.243005	-2.72311617941247	down	2.25959747683125e-20	3.90958882456033e-19	unnamed protein product
gene15550	35.9368	31.3242	33.1449	0.218552	3.14621	0.333129	-4.76187069622079	down	4.87286721060605e-41	3.15924224154292e-39	carotenoid beta-ring hydroxylase 2
gene15551	1.53282	0.40115	2.01393	0.164842	0.666625	10.4076	1.50865408187931	up	0.000882300314420023	0.00246794689981956	_
gene15552	0.746245	3.28867	3.63363	142.63	622.586	449.043	7.30634687206891	up	1.49252498395868e-81	9.35398574668771e-79	_
gene15553	5.03297	5.17788	7.24057	10.4785	13.8511	13.5994	1.11982302328758	up	0.00804146821611239	0.0178926633029514	unnamed protein product
gene15558	173.238	203.95	226.6	446.043	386.25	614.639	1.26087895622328	up	0.000392218877087985	0.00117598152027377	unnamed protein product
gene15560	105.96	143.989	128.117	236.932	244.999	306.536	1.060406304354	up	0.00522436967665794	0.0121242777869529	PREDICTED: probable sugar phosphate/phosphate translocator At3g11320
gene15561	14.3231	17.208	15.8253	116.548	90.6845	123.528	2.80407733223689	up	9.22311448279871e-18	1.32373987888616e-16	hypothetical protein 46C02.4
gene15567	22.2985	34.1792	20.5431	120.433	120.885	130.646	2.27179842870411	up	3.76495218859231e-12	3.27214373185746e-11	PREDICTED: sm-like protein LSM4
gene15569	15.1019	31.7537	21.6894	67.5236	69.2465	39.0114	1.3586213860547	up	0.000294173467692236	0.000902602927001227	unnamed protein product
gene15570	42.1753	52.8249	50.6144	144.265	157.285	218.032	1.83517504523887	up	2.49363518291589e-08	1.40442828249996e-07	unnamed protein product
gene15573	857.688	860.888	875.978	87.6237	72.585	64.636	-3.52846819923422	down	3.69111382980103e-39	2.11367792456779e-37	hypothetical protein A4A49_26276
gene15580	2.19623	2.67154	6.30685	22.7188	72.8401	19.7047	3.36628959437638	up	1.39387675762889e-20	2.46077053252136e-19	unnamed protein product
gene15585	15.0353	1.84995	15.1544	6.02599	29.9082	151.017	2.54461943315314	up	3.04489702517083e-15	3.5521699421874e-14	_
gene15586	320.923	327.734	422.246	187.485	143.406	55.3234	-1.47134678377516	down	7.87562969921176e-12	6.63517390864883e-11	unnamed protein product
gene15588	18.7636	25.7727	17.6853	95.9861	68.2911	59.7776	1.8483139948724	up	1.23783441906207e-07	6.33983884069893e-07	Serine carboxypeptidase II-2 chain B like
gene15589	252.411	300.929	263.479	598.693	542.683	909.263	1.32798201996155	up	0.000140617313515285	0.000457148101949836	PREDICTED: DNA-directed RNA polymerases II, IV and V subunit 12
gene15590	20.5259	30.9908	27.1138	70.3754	69.4784	104.842	1.63779105076939	up	1.2293963050758e-06	5.50349988792069e-06	60S acidic ribosomal protein P2B-like
gene15591	19.8498	23.3776	32.7731	56.9936	69.7786	69.8782	1.37151736764431	up	0.000155803693388506	0.000503616465649208	PREDICTED: UPF0161 protein At3g09310-like
gene15592	14.8221	13.0217	20.0606	2.56732	2.46701	4.20288	-2.37425097366043	down	3.43293455372759e-16	4.40078803415919e-15	uncharacterized protein LOC111390960
gene15597	8.5561	12.3309	28.8489	18.9053	68.6338	13.3797	1.02079133585902	up	0.0218763428070162	0.0433873106902163	_
gene15603	84.9875	124.882	126.252	195.979	207.26	274.365	1.0114530744402	up	0.00868615668570885	0.01913838546318	unnamed protein product
gene15605	170.4	208.912	373.501	67.1002	1479.86	97.2079	1.12699124443522	up	0.00825790916589078	0.0182948690692093	unknown
gene1561	15.1354	22.9677	21.344	85.7879	77.6732	82.9754	2.05148237187233	up	2.11435604934788e-10	1.55571680081513e-09	unnamed protein product
gene15612	158.069	233.641	202.449	440.618	477.423	759.139	1.49711186737286	up	6.99530842931135e-06	2.81433931494513e-05	40S ribosomal protein S26-2-like
gene15614	128.521	151.902	164.368	14.0116	6.79958	10.7883	-3.81502764387572	down	1.09042292889426e-40	6.87210115131629e-39	unnamed protein product
gene15620	62.4325	107.897	65.2535	321.965	332.111	586.233	2.39637736281326	up	2.05914265568041e-14	2.23357579795487e-13	Ribosomal protein
gene15625	63.2082	50.2421	43.6384	792.712	509.725	418.936	3.45388339712916	up	1.42987052672014e-26	4.06306534305538e-25	PREDICTED: AAA-ATPase At3g28610-like
gene15628	16.9364	25.8669	20.3101	45.3784	60.019	76.311	1.52556210741665	up	1.0404910574212e-05	4.05590173419784e-05	unnamed protein product
gene15632	1.00058	0.901845	0.871596	54.7319	198.186	156.273	7.20310274130189	up	1.29167195292513e-67	4.85711710031614e-65	_
gene15634	439.995	599.946	528.407	1084.28	1034.17	1526.87	1.21679817910506	up	0.000632693965176729	0.00182542726883854	60s ribosomal protein l35-4, partial
gene15638	183.653	182.414	205.878	120.678	57.8134	36.1847	-1.41370224192669	down	4.18549468064515e-11	3.31380073308383e-10	unnamed protein product
gene15639	12.9058	34.1264	15.8575	85.8975	59.6783	77.2697	1.82509877285436	up	8.6031735691308e-08	4.49733090979446e-07	uncharacterized protein LOC109810950
gene15645	373.987	372.634	396.245	1056.84	840.147	728.772	1.20007610994024	up	0.00168530687743984	0.0044019325965267	metallothionein-like protein class II
gene15650	35.1061	37.2662	36.0025	100.882	87.7423	143.533	1.61581038507246	up	1.87219478339303e-06	8.17030148992526e-06	Toll/interleukin-1 receptor-like protein
gene15654	19.2753	37.0163	36.2049	6.28309	16.1806	8.65639	-1.57146072798457	down	8.66679842870008e-11	6.62848495418072e-10	unnamed protein product
gene15663	44.8563	61.7119	39.9855	178.55	160.3	178.031	1.81838162083431	up	5.49939428484683e-08	2.94440754282663e-07	unnamed protein product
gene15664	109.1	86.3208	103.129	1082.55	530.699	1079.72	3.17314122527599	up	3.04158081088514e-23	6.48621420181385e-22	unknown
gene15669	102.626	95.9427	86.361	31.3733	44.2147	50.6148	-1.1748429872106	down	4.70940989382929e-08	2.54560867332479e-07	Hydrophobic protein like
gene15671	16.6285	23.9002	19.0784	86.5523	80.323	77.9522	2.03815459573536	up	1.58144831731497e-09	1.03242583724711e-08	unnamed protein product
gene15674	0	0	0.153531	0	0.396431	1.50959	3.60831266562634	up	0.001756312827664	0.00457151938368195	stress-response A/B barrel domain-containing protein At5g22580
gene15675	184.035	310.882	245.093	708.174	715.744	1246.01	1.85117993802659	up	6.85346896943087e-09	4.1455219004906e-08	BnaC03g24210D
gene15676	146.364	159.344	157.038	351.794	499.96	584.953	1.63446710555091	up	1.08040311180541e-06	4.87326169703191e-06	PREDICTED: splicing factor 3B subunit 6-like protein
gene15680	10.3273	17.2399	12.7757	108.458	94.5269	151.131	3.1337398675459	up	4.37190062452642e-22	8.63737494663442e-21	_
gene15682	473.724	634.106	583.784	1936.68	2472.28	2651.15	2.06128831060922	up	1.48370306053883e-10	1.11287594587357e-09	zinc finger protein 593
gene15686	6.33093	25.4906	11.245	60.6714	50.994	76.2053	2.12502363614399	up	8.54694972109574e-11	6.5412577885808e-10	auxin-induced protein PCNT115-like
gene15690	1.90469	5.32961	1.32256	27.5088	32.3937	36.1422	3.48809196083503	up	1.52858979202834e-22	3.09032642363293e-21	unnamed protein product
gene15691	13.1359	19.9813	20.8759	34.7616	35.6804	47.8537	1.1315071058148	up	0.00295406759019167	0.00728411726447044	hypothetical protein VITISV_011396
gene15692	1649.76	1471.44	1562.25	554.588	404.93	352.855	-1.83539147130182	down	1.16706312052141e-15	1.41413953411407e-14	unnamed protein product
gene15698	0.123291	0.699927	0	0.518124	0.279114	20.8572	4.7121962858657	up	1.07931310618808e-19	1.76459871752287e-18	hypothetical protein CDL12_07241
gene15700	158.996	129.119	141.178	43.9057	51.5719	89.2283	-1.21671934771483	down	2.3513700124667e-08	1.33094857554626e-07	Fibropellin-1 like
gene15702	168.203	134.386	170.726	31.5275	33.0359	27.1726	-2.36720270141153	down	1.58254360985212e-21	3.03616912631664e-20	unnamed protein product
gene15707	25.7641	34.926	29.5078	6.28327	8.97445	8.14232	-1.94644588368741	down	2.8727092711107e-14	3.06015422921623e-13	transmembrane protein 2
gene15709	2295.85	2317.48	2394.84	1179.86	1090.21	758.628	-1.2103392298276	down	4.51810240742206e-09	2.80355958515557e-08	_
gene1571	9.21096	9.44537	10.1116	25.001	21.5193	14.5491	1.08590868484785	up	0.00783230814112743	0.0174781884583688	unnamed protein product
gene15717	3.14287	8.03209	4.5633	33.4428	36.4426	33.7084	2.71835651006188	up	2.11147789639607e-14	2.28594838284492e-13	unnamed protein product
gene15718	37.1505	57.334	41.7288	85.0187	97.0392	183.451	1.42401902652424	up	2.56224542147198e-05	9.45524717030598e-05	60S acidic ribosomal protein P3-1
gene15721	0.105337	0.595648	0.413649	9.72207	14.9219	8.01361	4.86903069064362	up	6.03145634405532e-24	1.38405164902271e-22	unnamed protein product
gene15726	0.24289	0.689158	7.02793	0.680018	10.0314	33.2264	2.46418175026649	up	5.72760798075699e-12	4.90236309794534e-11	_
gene15730	97.2794	125.437	112.892	374.433	384.01	566.398	1.980958865769	up	8.84433682462264e-10	5.9780086110586e-09	unknown
gene15741	4.58511	4.79948	4.32468	13.1475	13.9575	6.32727	1.28590334549159	up	0.00500759453720723	0.011722488892765	_
gene15745	56.296	105.796	60.3804	191.631	195.712	199.724	1.3998867147728	up	0.000146349253317602	0.000474415496171226	_
gene15746	11.8353	8.13917	8.14766	25.3939	88.167	13.8505	2.17959666606652	up	3.24468303430615e-09	2.0403160150506e-08	_
gene15748	1031.98	584.264	863.675	2448.05	2265.23	10214	2.58958494628148	up	4.68277022891018e-17	6.37229565166897e-16	2S albumin
gene15752	317.29	335.54	380.5	83.8815	63.9023	37.6441	-2.47835167117843	down	8.88539396876841e-24	1.99276599128581e-22	UDP-glucose 4-epimerase/UDP-sulfoquinovose synthase
gene15754	0	0	0	1.03955	5.31975	8.52883	12.2772031145173	up	1.21306959683353e-18	1.86185552678626e-17	unnamed protein product
gene15757	0.132129	0.751538	0.697276	93.212	5.09417	232.876	7.70797384290914	up	3.1094077832838e-70	1.34912420012402e-67	_
gene15769	187.686	273.825	214.087	364.599	400.735	706.274	1.12315299664459	up	0.00167695667334658	0.00438316687488943	unnamed protein product
gene1577	10.8405	20.0319	15.0234	28.9708	31.5194	42.4766	1.16569293085324	up	0.00107503429098459	0.00293856598899859	PREDICTED: ruBisCO large subunit-binding protein subunit beta, chloroplastic
gene15771	3.81475	2.16748	4.52298	38.7074	50.1279	51.8291	3.74269917700833	up	1.2834104684324e-25	3.35142441999674e-24	hypothetical protein CDL12_19135
gene15772	0	1.31608	1.96563	41.7669	7.86609	18.7502	4.37986710589774	up	1.5917246665223e-24	3.82047786447619e-23	_
gene15775	58.9345	67.3392	69.3542	138.701	154.614	202.153	1.34066635599944	up	0.000160352664741337	0.00051713505172871	ubiquitin-60S ribosomal protein L40-like
gene15778	3.05356	2.36887	2.07538	7.5626	11.6607	42.6261	3.04371127244239	up	1.9687342657709e-17	2.74188780890883e-16	hypothetical protein CDL12_08397
gene15787	97.7911	144.4	111.872	434.379	442.608	689.939	2.14584918566981	up	1.43396692144177e-11	1.17647860660252e-10	PREDICTED: putative 60S ribosomal protein L30-1
gene15788	230.392	254.175	239.157	490.915	504.594	674.401	1.20625544219467	up	0.000926670103104069	0.00257990262416511	unnamed protein product
gene15790	17239.5	16492.4	20431.7	4425.35	3032.36	1733.18	-2.55904676346587	down	2.1633780676917e-25	5.55924099809341e-24	_
gene15794	232.843	283.195	250.47	47.9778	143.328	101.296	-1.38935305958734	down	2.96055804472566e-10	2.13133728797385e-09	PREDICTED: cysteine-rich and transmembrane domain-containing protein A
gene15795	4.46754	10.7988	6.33257	14.1335	18.8759	17.0836	1.21353653519565	up	0.00250770530325437	0.00629633285689129	_
gene15796	640.737	623.541	606.149	262.637	249.273	157.01	-1.48345791836633	down	7.4269568283864e-12	6.2712200584601e-11	_
gene15798	0.898546	1.22837	0	16.7368	41.9381	73.355	5.95395712105042	up	1.1881430976338e-46	1.17574055126376e-44	PREDICTED: mini zinc finger protein 2
gene15806	2.83478	3.6755	1.59867	0.951147	2.45106	0.43789	-1.07777936939267	down	0.000792360847826754	0.00223913394898137	_
gene15807	10.2029	14.2724	14.7412	107.412	70.86	65.1725	2.63396763723793	up	3.24780544515356e-15	3.7732742767021e-14	_
gene15809	6.12341	14.8437	16.7409	21.8487	10.1896	68.3722	1.41289554885077	up	2.33005962395096e-05	8.64082926291611e-05	PREDICTED: uncharacterized protein LOC109236186
gene15810	22.668	18.0204	15.3921	55.1867	47.7243	89.2242	1.77649608580015	up	2.46135468652486e-07	1.21623049578129e-06	unnamed protein product
gene15811	1800.19	1977.42	1872.88	166.204	154.873	119.586	-3.68061925322555	down	9.72782379618633e-42	6.7324895855692e-40	_
gene15814	39.7596	70.0287	49.0512	164.273	185.932	365.498	2.17177010176464	up	6.28304907723019e-12	5.34130193219546e-11	mitochondrial import receptor subunit TOM5 homolog
gene15816	2.02186	1.14859	1.99722	1.59492	17.1751	3.26973	2.09188108438293	up	6.26024048566906e-06	2.53761311242661e-05	Protease
gene15817	11.8515	17.769	13.5507	44.7277	40.8635	64.3726	1.79640179830146	up	1.22177134083608e-07	6.2677592068994e-07	Adenosine kinase
gene15819	9.97203	10.832	9.06607	30.9847	34.2894	23.0905	1.56467054492548	up	4.39311715486213e-05	0.000156534284977889	unnamed protein product
gene15822	25.1981	9.21024	17.4672	103.124	128.272	73.1047	2.55324997430901	up	7.49098380671382e-14	7.66840184424125e-13	_
gene15830	231.786	281.965	225.337	433.595	467.914	624.251	1.04570697158122	up	0.00632060945874293	0.0143871661226955	PREDICTED: probable small nuclear ribonucleoprotein G
gene15832	23.3924	22.4589	17.0808	42.9066	53.1418	69.9478	1.39923952601401	up	0.000117228211612341	0.000386907974019549	unnamed protein product
gene15835	37.7028	56.6829	43.0811	133.485	129.444	175.181	1.6721883084259	up	6.08464016620479e-07	2.84816704211437e-06	unnamed protein product
gene15838	1227.83	1189.79	944.378	2109.86	2391.59	2583.57	1.07545238285726	up	0.00606988334156312	0.0138640117384437	unnamed protein product
gene15843	105.492	147.708	115.532	252.223	232.356	426.823	1.30550792299055	up	0.000158760020901505	0.000512731690750037	thioredoxin H
gene15846	19.0795	36.0861	34.7706	127.741	138.238	254.411	2.53257959940651	up	1.27098771444752e-15	1.53347726274679e-14	PREDICTED: mitochondrial import inner membrane translocase subunit TIM8
gene15848	0	0.285318	2.97661	2.64098	4.69315	64.511	4.45982752584702	up	3.13925981293919e-30	1.11364748269708e-28	PREDICTED: non-specific lipid-transfer protein A-like
gene15853	160.101	243.586	188.124	366.77	354.51	548.084	1.10089351161634	up	0.00276505893473703	0.00686571017101022	uncharacterized protein LOC18771668
gene15856	329.855	370.655	254.552	2971.73	1869.57	2753.49	2.99133981504304	up	3.64243724345622e-21	6.81431750305633e-20	unnamed protein product
gene15858	0.881813	0.715574	0.165899	26.8489	32.386	62.3346	6.10495414876719	up	2.58161529338262e-45	2.36774001013409e-43	unnamed protein product
gene1586	43.9833	49.5246	56.665	31.1122	26.5184	16.0945	-1.02636682613707	down	2.78369058098198e-07	1.36950778212201e-06	_
gene15861	32.3997	24.6442	44.369	208.312	249.425	259.98	2.82313726742051	up	2.17924305314052e-18	3.28663648161473e-17	gibberellin-regulated protein 11-like
gene15862	0.14282	0	0	3.62692	5.68035	2.31683	6.31715889169011	up	6.1923198674292e-12	5.26814181180006e-11	cyclin-dependent protein kinase inhibitor SMR4
gene15866	537.446	337.172	432.466	4962.93	5532.32	9125.37	3.90794377563387	up	1.84948755426561e-34	8.44699153832807e-33	_
gene15867	43.6709	67.3392	58.6987	146.673	135.99	162.578	1.39150929161815	up	7.84821216681322e-05	0.000267156552365178	PREDICTED: ultraviolet-B receptor UVR8 isoform X1
gene15870	11.2559	4.57148	12.7017	49.6433	41.5688	19.5878	1.95733881205239	up	3.56345557622309e-07	1.72826063436684e-06	_
gene15873	18.3199	18.6156	22.7035	34.0953	68.6264	30.249	1.15674039066898	up	0.00747486278150709	0.0167742047022442	_
gene15874	10.3718	45.0826	15.9207	104.616	38.5018	84.1602	1.67092368009402	up	5.01095935777282e-07	2.37216250587642e-06	PREDICTED: ferritin-3, chloroplastic-like
gene15875	6.519	9.61941	7.65602	34.3068	26.1333	24.3867	1.83376538223818	up	5.84110279217791e-07	2.73985366314175e-06	Leucine-rich repeat-containing protein
gene15876	0	0	0.816362	0	5.19601	20.1857	4.9533149825879	up	1.61248449726671e-21	3.08835952693815e-20	_
gene15877	8040.2	6682.3	5215.3	713.721	702.357	777.807	-3.18394466223243	down	6.73358951225856e-34	3.00243570307466e-32	_
gene15882	1.4165	0.146386	0.848638	0	0.291847	0	-3.0337003834914	down	0.00020550158453703	0.000651380549357188	unnamed protein product
gene15883	3.02766	5.1005	1.53713	2.48154	0.639056	0	-1.63005287723944	down	2.63833381214403e-06	1.12824274961322e-05	chlorophyll a-b binding protein 151, chloroplastic
gene15884	214.446	347.661	238.469	677.922	790.646	1299.86	1.78995288680151	up	2.57432498936324e-08	1.44482389079635e-07	ribosomal protein S25 family protein
gene15888	1497.85	240.87	417.322	498.387	871.556	4101.54	1.34354541786255	up	0.000118860176400251	0.000391606790295336	_
gene15889	0.117227	0.39877	0.153991	9.9947	16.1693	2.90194	5.43275387380386	up	4.10182071103474e-23	8.68154586138516e-22	unnamed protein product
gene15895	18.5096	26.5767	27.8769	53.1137	52.0916	43.2067	1.02433668271283	up	0.0140065596907881	0.0292390821376351	unnamed protein product
gene15913	104.799	134.383	97.7967	247.065	240.809	261.234	1.1525092596946	up	0.0022839619963257	0.0058056275981411	unnamed protein product
gene15915	72.5527	115.95	83.9111	241.391	287.75	573.802	2.01747457611244	up	1.71632483880114e-10	1.27716757958546e-09	PREDICTED: probable 18S rRNA (guanine-N(7))-methyltransferase isoform X1
gene15916	0.269523	0.460174	0.533773	5.11822	6.11587	16.298	4.44238651585818	up	8.89630001147347e-19	1.3804561269523e-17	heavy metal-associated isoprenylated plant protein 39-like isoform X2
gene15922	399.992	511.278	472.419	149.843	123.036	109.924	-1.85383749751873	down	1.71071512729981e-15	2.04930301183723e-14	hypothetical protein EUGRSUZ_H04674, partial
gene15923	6.62195	9.38898	4.91671	28.5666	34.6769	26.5511	2.10106046108228	up	5.6610025065104e-09	3.47641640043243e-08	unnamed protein product
gene15929	26.7746	34.1261	24.0321	67.7705	56.1883	98.7171	1.39052018606808	up	8.91330937930488e-05	0.000301141189302002	unnamed protein product
gene1593	2.17778	3.95467	3.18154	35.0672	29.9373	23.9735	3.25556146215803	up	1.16044296912372e-23	2.57189727596948e-22	unnamed protein product
gene15935	0.217876	0	2.05284	2.20796	4.27017	11.7061	2.99980186071536	up	6.88596533956164e-08	3.64526396037517e-07	_
gene15937	39.5033	0	1.75958	0	0	0	-13.747699285182	down	5.04441416518912e-43	3.84500244577693e-41	hypothetical protein CEUSTIGMA_g8626.t1
gene15943	98.9	151.962	120.391	348.935	430.344	561.349	1.85242595229358	up	1.16607885431825e-08	6.82289188566605e-08	PREDICTED: 40S ribosomal protein S27-2-like
gene15946	4.11476	7.37933	13.238	25.3314	28.9127	22.108	1.62616537359896	up	1.51749034967467e-05	5.79709063145273e-05	unnamed protein product
gene15953	194.238	243.184	253.441	471.487	555.335	365.343	1.01085550054621	up	0.0148116019155901	0.030715014928267	Exonuclease/helicase-like
gene15954	0	0	3.60016	25.2347	41.4175	92.0346	5.46080287303358	up	5.08566173594547e-45	4.44739147621712e-43	_
gene15958	313.378	280.839	258.725	159.422	85.2348	100.454	-1.30538055230418	down	7.79422251941446e-10	5.3127869632335e-09	unnamed protein product
gene1596	1.14604	1.75384	1.60158	24.9451	38.8337	22.745	4.26372097927684	up	7.6170656857714e-37	4.03418394371771e-35	unnamed protein product
gene15960	0	0	0	2.02997	0.326952	0.15558	9.71166812060825	up	0.000807082499697396	0.00227276527186379	_
gene15970	11.5536	11.5554	10.4181	24.8252	35.6964	52.1193	1.74824049855251	up	6.1216454215982e-07	2.86311285244814e-06	cysteine proteinase inhibitor A-like
gene15971	0.401619	0	1.56971	0	3.9694	14.4817	3.2245070555216	up	1.81341398126458e-11	1.47704860091305e-10	unnamed protein product
gene15973	6.27259	5.35536	5.02629	6.40358	4.51221	25.1745	1.11558127974138	up	0.00980981937409523	0.0212693777357617	PREDICTED: ubiquitin-60S ribosomal protein L40-2
gene15975	119.052	188.779	110.979	258.696	308.599	409.925	1.22238159502154	up	0.00066492641437359	0.00191060491099044	_
gene15976	11.2466	14.2138	15.312	24.987	34.207	29.7	1.12443570375276	up	0.00569802963822913	0.0131129074559084	_
gene15986	31.0592	27.9704	27.9549	426.632	292.937	76.5203	3.19405570103676	up	9.35624520832067e-22	1.82293268039837e-20	unnamed protein product
gene15990	20.1529	20.2586	24.3039	34.9884	54.2578	70.1979	1.30083001199961	up	0.000362113783097088	0.00109253960607602	PREDICTED: 40S ribosomal protein S16-like
gene15994	120.524	191.255	166.377	623.805	666.113	839.914	2.15517933225057	up	2.65232233979728e-11	2.12959774485788e-10	unnamed protein product
gene160	0.238508	0.446406	0.214962	4.89109	3.2209	1.45656	3.4061528028633	up	8.78790591819974e-20	1.45148413855361e-18	cellulose synthase-like protein G3
gene16000	1125.33	1134.47	1216.6	225.201	149.383	63.5705	-2.98807387641765	down	1.01625556355012e-31	4.00852413021292e-30	_
gene16005	19.4116	6.68005	15.5101	87.2006	61.1986	165.887	2.91727254241154	up	1.13741198857452e-18	1.75049722279798e-17	PREDICTED: dirigent protein 22-like
gene16007	16.0456	9.33825	9.64266	1.26103	0.290899	0.138448	-4.37059570330016	down	2.29979279438052e-28	7.37044389585415e-27	unnamed protein product
gene16010	10.6301	18.8887	15.9042	37.0196	40.9097	63.8608	1.64219715004928	up	2.19489387603688e-06	9.48681908642606e-06	unnamed protein product
gene16011	7.41889	16.4125	10.0362	3.07269	3.56592	5.83372	-1.44095513917103	down	1.33529541386016e-07	6.81604867138301e-07	hypothetical protein CDL12_04353
gene16019	0	0	0.360825	0	3.4102	14.0152	5.58205163962594	up	8.45725510126103e-18	1.21691702547609e-16	_
gene16020	51.04	98.9057	92.3802	22.8575	2.59041	39.3017	-1.90395621983775	down	7.45091009601142e-14	7.63430670237101e-13	_
gene16022	5.46821	6.94116	4.23123	19.9949	13.6599	10.0375	1.39251058613969	up	0.00155783116075894	0.00409838930142762	unnamed protein product
gene16028	0.775093	0.734328	0.851446	0.906744	3.3672	4.04119	1.81511105971818	up	0.00163313015425192	0.00427753454147107	_
gene16029	41.7516	58.4036	39.0238	195.878	189.654	296.284	2.29241615936098	up	7.70060198471994e-13	7.11405873432738e-12	unnamed protein product
gene16032	43.8225	37.6024	39.9678	101.267	82.9685	97.4806	1.21454005862279	up	0.00178743059995691	0.0046396697188481	_
gene16033	344.841	469.427	379.237	843.36	837.991	1365.24	1.35198901740354	up	8.27619066988831e-05	0.000280624307024376	unnamed protein product
gene16036	74.4346	91.6761	99.7943	5.75898	6.46107	1.42132	-4.28454949432251	down	2.04743256639253e-45	1.89320383454706e-43	unnamed protein product
gene16039	13.0798	22.9972	24.9121	50.0826	60.5691	47.2969	1.3727882563503	up	0.000228846717455469	0.000717714712153225	unnamed protein product
gene1604	6.80233	9.11508	5.67859	45.173	28.7557	51.9936	2.54353174350789	up	1.01864180625347e-15	1.24499438963656e-14	pyruvate decarboxylase 1
gene16041	36.8641	42.8376	31.7261	215.205	178.596	256.406	2.54475768880917	up	2.87383193522907e-15	3.35607640386327e-14	30S ribosomal protein S31, chloroplastic
gene16047	72.9029	77.5615	83.8238	29.5176	42.6195	26.7951	-1.2437469558123	down	8.07160763038613e-09	4.81521976088767e-08	_
gene16051	13.8515	4.31028	7.70548	12.5706	28.7525	35.9953	1.57957320617411	up	0.000152359254928208	0.000493189312724565	deoxy-D-xylulose-5-phosphate synthase
gene16057	76	94.2506	75.545	304.82	234.989	414.334	1.9567333405978	up	2.26812551520644e-09	1.45296558415922e-08	PREDICTED: NADH-ubiquinone oxidoreductase 20.9 kDa subunit-like
gene16062	64.9285	73.5342	70.4305	125.166	148.469	188.412	1.14526273022921	up	0.00224915454336178	0.00572359855710902	_
gene16067	126.955	172.459	136.49	262.658	285.729	397.36	1.11743849991997	up	0.00258943436080071	0.0064899820093741	uncharacterized protein At4g14342
gene16068	1476.82	2099.14	1769.32	6949.7	6558.06	5613.28	1.8388229835408	up	3.28151428287666e-08	1.81821034504576e-07	metallothionein-like protein type 2
gene16069	2458.81	1301.85	1792.26	27298.7	29731.6	37887	4.09535181212909	up	6.35217432356764e-37	3.38013578038521e-35	_
gene16071	0.15077	0	0	0.643836	2.93004	1.80135	5.12828440938562	up	1.21171339131755e-06	5.42649415143043e-06	_
gene16077	13.3394	18.4428	43.8674	19.1567	136.711	13.2318	1.16043641820686	up	0.00616607367587897	0.0140723781364707	hypothetical protein VITISV_004362
gene16078	373.067	419.644	344.849	935.001	634.715	1056.47	1.20702430077264	up	0.000962142339002145	0.00267009292159488	unnamed protein product
gene16080	51.6872	60.6981	55.7188	27.107	18.0117	14.2121	-1.50245457059145	down	5.14096657252316e-11	4.01907442166554e-10	Coiled-coil domain-containing protein
gene16093	23.8248	47.6022	33.5804	141.784	183.173	258.823	2.4748999832576	up	5.93302239275126e-15	6.76748489510889e-14	unnamed protein product
gene16094	64.616	82.9593	69.6948	232.933	183.298	204.186	1.51373562479841	up	1.51961798255369e-05	5.80325337210161e-05	hypothetical protein CDL15_Pgr023071
gene16098	9.17764	4.56224	7.64989	74.2761	72.234	130.276	3.69359192633669	up	1.94493143993665e-27	5.89805687471112e-26	_
gene1610	8.6383	10.384	6.51267	32.208	25.6193	13.1006	1.47377040269093	up	5.66775648812107e-05	0.000197705506934118	PREDICTED: 3-hydroxy-3-methylglutaryl-coenzyme A reductase 1
gene16102	2.24494	0.578481	0.696464	4.30992	4.99385	6.57904	2.17290936755158	up	4.02904606869175e-05	0.000144527679931617	_
gene16103	0.415314	0	0	16.1851	65.2294	9.12516	7.75786759863021	up	1.62573430065506e-42	1.20657293721643e-40	unnamed protein product
gene16108	82.6107	105.733	102.837	263.9	275.219	523.046	1.867010467899	up	6.32954239406095e-09	3.85132512121907e-08	PREDICTED: 40S ribosomal protein S27-2-like
gene16109	0.142824	0.423544	3.84291	0.230847	22.3536	90.0896	4.67452615721601	up	1.40529889152363e-34	6.52394106801565e-33	_
gene16112	0.575329	0.820203	1.52303	1.82697	3.26952	17.1138	2.92661127468965	up	7.49425652430348e-11	5.77083330038686e-10	_
gene16115	0.326944	1.87232	0.652488	0.232347	0.93257	16.5052	2.63011918449284	up	2.5404041577123e-08	1.42862907792385e-07	PREDICTED: major pollen allergen Ole e 6-like
gene16117	32.4569	39.6613	28.371	15.3238	15.4355	6.19793	-1.44303788704876	down	4.40178193657843e-10	3.09386305461317e-09	symbiosis-related like protein, partial
gene16125	421.89	191.683	550.667	5020.66	3768.08	6355.54	3.7013091628258	up	5.10369667699911e-31	1.94509466936578e-29	cysteine protease a2
gene16130	76.6466	133.716	110.981	258.329	275.492	545.745	1.74825334212105	up	5.37212524545727e-08	2.87899975743484e-07	60s ribosomal protein l37-3
gene16134	2.2204	1.1828	1.96151	396.697	300.554	247.894	7.46008971780774	up	2.02503922804621e-78	1.20234039639944e-75	snakin-2
gene16138	0	0	0	4.20031	0	1.07343	10.7804686835319	up	1.65761441066832e-07	8.37793376646473e-07	_
gene16139	0	0.473107	1.64671	0.195001	0	0	-3.42240038559981	down	0.00302200815676168	0.00742567501991473	_
gene16140	1.86982	1.47637	0.190379	3.85695	3.10605	4.97855	1.75470689803321	up	0.00178562549700032	0.00463605091637758	_
gene16144	430.084	153.566	317.723	21.657	25.343	14.6099	-3.87082469019858	down	8.96939106246859e-44	7.27940291911569e-42	unnamed protein product
gene16147	25.5108	47.0113	37.2336	112.672	104.633	124.22	1.63766856277748	up	2.04627729439658e-06	8.8818984832966e-06	hypothetical protein M569_08101, partial
gene16154	12.2531	22.3126	34.4591	251.969	154.543	98.2047	2.87023298869957	up	2.3905232472791e-18	3.58610275964834e-17	_
gene16155	3.47464	2.84386	3.96437	0.470671	1.13313	0	-2.67840065565511	down	1.00871538395852e-08	5.94220273965328e-08	S-protein homolog 2-like
gene16158	43.3037	38.6394	53.0186	18.3582	11.4672	2.99795	-2.03965587090725	down	2.5905732016255e-10	1.87816557117848e-09	_
gene1616	5.49943	6.65455	7.32163	32.879	54.0723	41.2086	2.71801606272827	up	2.76454889293897e-17	3.80792137499933e-16	PREDICTED: probable nucleoredoxin 1
gene16162	16.4073	31.875	34.2282	74.589	87.3629	55.5516	1.39835643281324	up	0.000193044070083937	0.000613963956756948	_
gene16170	5.53589	8.39062	8.88036	14.1134	27.8248	25.2419	1.5584401424059	up	5.2571373075472e-05	0.000184615776740514	hypothetical protein RchiOBHm_Chr4g0429951
gene16174	1.90811	1.2736	4.22646	16.4724	46.7669	77.0649	4.24274391542381	up	2.48941145517422e-30	8.88704133728493e-29	unnamed protein product
gene16176	23.0808	23.4708	21.6165	63.907	56.9231	73.5594	1.51174039085599	up	2.58203383357834e-05	9.51892930607753e-05	_
gene16186	0	0	0.380759	0.811989	0.653904	1.40022	2.9023322993701	up	0.00791644534083773	0.0176467633762779	hypothetical protein A4A49_20364
gene16189	0.304927	2.26461	2.02272	4.31699	1.56219	8.25922	1.6217074993474	up	0.000770937573915765	0.00218791113744497	_
gene16190	93.5842	167.417	129.532	283.117	294.552	384.715	1.30116087220609	up	0.000219350909149803	0.000691393575333591	60S ribosomal protein L11-1
gene16200	22.7604	41.7838	33.0412	189.581	168.213	83.0432	2.17547421369862	up	1.00833601949241e-10	7.68064728959751e-10	unnamed protein product
gene16202	1.00085	0.382391	0.222119	5.45954	7.618	5.61751	3.53922555390083	up	9.86912589274243e-10	6.61125945344581e-09	probable cinnamyl alcohol dehydrogenase 6
gene16203	39.3881	36.1001	62.6348	570.086	800.002	934.884	4.06069428868825	up	1.28282411607602e-36	6.73094830393191e-35	unnamed protein product
gene16209	62.9509	46.864	85.9133	2357.91	2691.25	9148.86	6.1806725026183	up	2.19379990513775e-73	1.12492076044814e-70	_
gene16211	180.721	226.554	200.034	379.379	433.843	909.627	1.50428899242512	up	5.64475777061017e-06	2.30218772271343e-05	Nicotinamide mononucleotide adenylyltransferase 1
gene16218	19.6448	24.8092	20.1894	56.3972	57.6392	103.751	1.75229842556466	up	2.12506201695406e-07	1.0584028526825e-06	reactive oxygen species modulator 1
gene16220	0.410577	1.1888	1.13072	0	0.473936	0	-2.51866907406646	down	0.00520935067986501	0.0120968886413251	_
gene16221	333.878	431.11	357.003	103.15	98.1283	94.0563	-1.92562801541125	down	3.50617723763263e-16	4.48448814260019e-15	PREDICTED: uncharacterized protein LOC109236186
gene16222	1.20616	4.82166	2.59915	21.1184	60.9149	83.7698	4.26399773004631	up	3.59251460002347e-32	1.46307426725143e-30	Protein NIM1-INTERACTING 2 like
gene16228	0.320523	1.83423	0.213051	10.0111	8.04043	10.607	3.5956673232739	up	1.50561603619999e-13	1.49251797050721e-12	unnamed protein product
gene1623	184.943	122.378	136.117	72.2318	83.7619	24.3693	-1.29781475801363	down	2.69576761851463e-10	1.94567847117489e-09	unnamed protein product
gene16237	3021.01	3257.65	3418.64	10525.6	8209.95	9342.49	1.5337869174138	up	9.60479743748766e-06	3.76482695942662e-05	metallothionein-like protein class II
gene16242	3458.38	3652.89	3818.37	317.534	199.89	115.977	-4.10897649000023	down	1.32852043798027e-49	1.64692736932478e-47	unnamed protein product
gene16245	80.8312	80.0164	57.5645	1959.54	1238.32	1258.15	4.35060893691668	up	1.65583193777876e-39	9.88330163496415e-38	_
gene16250	721.216	755.083	841.791	392.406	336.477	398.826	-1.03953977421793	down	3.0510186858667e-07	1.49209791694462e-06	hypothetical protein EUGRSUZ_H04674, partial
gene16255	0	0	0	0	1.56227	9.97986	11.9100342970074	up	1.75935973280672e-12	1.57144395453623e-11	PREDICTED: peamaclein
gene16259	864.544	586.283	512.891	1532.38	1475.71	1719.74	1.26758910635178	up	0.000791311440171895	0.00223728931242585	_
gene1626	153.417	128.938	153.712	52.3384	47.1006	28.6979	-1.76683997202072	down	7.96804564944011e-15	8.98875229713339e-14	unnamed protein product
gene16264	211.57	218.134	127.131	50.1834	48.4694	65.5566	-1.76169459566014	down	5.81874669396648e-14	6.01661608200145e-13	lipid-transfer protein
gene16268	472.026	198.648	265.747	1358.66	1229.35	949.995	1.91770349472811	up	3.3808349500768e-08	1.86956858195178e-07	unnamed protein product
gene1627	104.568	95.0225	110.88	38.8284	47.4902	13.3987	-1.6385110064556	down	1.16826204924523e-13	1.16940232276269e-12	unnamed protein product
gene16270	19.6722	46.9179	24.7576	124.278	120.313	246.092	2.42531242070469	up	3.57598461371583e-14	3.78075749084614e-13	unnamed protein product
gene16277	32.966	37.2646	53.5163	6.61135	13.0392	4.42818	-2.36141641711881	down	2.34380278443444e-12	2.06889195705829e-11	_
gene16283	9.12981	12.6351	3.07428	10.9315	24.9676	21.7723	1.21513872821947	up	0.0041807866646286	0.00996902438462803	PREDICTED: ADP,ATP carrier protein 1, mitochondrial isoform X2
gene16285	220.706	254.508	177.783	454.487	453.846	709.44	1.30885696671728	up	0.000214351208133144	0.000676769095703891	PREDICTED: ATP synthase subunit epsilon, mitochondrial-like
gene16286	256.132	329.324	349.959	568.141	878.48	552.334	1.09556506447848	up	0.00737956079854569	0.0165933476915276	_
gene16290	975.146	1314.33	1025.7	2761.3	3286.94	5913.19	1.85123156267993	up	1.05911874769453e-08	6.22611703634289e-08	hypothetical protein AQUCO_00100184v1, partial
gene16291	52.418	84.5351	66.1808	121.808	144.412	177.151	1.12607184097641	up	0.00250425747722007	0.0062903396892796	unnamed protein product
gene16295	18.624	25.0603	14.9544	62.5418	71.0222	71.4935	1.80605078553452	up	2.45191128628891e-07	1.21209514551381e-06	_
gene16300	58.3021	59.6786	53.5963	21.1246	17.5274	15.9101	-1.65283099756581	down	3.40751045390523e-12	2.97524190638583e-11	PREDICTED: photosystem I reaction center subunit psaK, chloroplastic
gene16313	2030.42	2012.99	1885.43	242.929	203.998	172.554	-3.25861166752929	down	3.11654152933701e-35	1.50246602531841e-33	_
gene16324	42.6663	62.7227	62.8563	7.66746	8.95267	32.8329	-1.76637358819443	down	6.15651264608277e-12	5.24163163475168e-11	uncharacterized protein LOC107408349
gene16333	1.77475	11.6338	8.34449	1.94589e-06	5.95404e-07	7.03595	-1.62798331931267	down	1.63396661768105e-05	6.19797492066575e-05	unnamed protein product
gene16337	3.45107	2.35441	1.18121	5.42493	1.18403	11.2658	1.35486560776939	up	0.00881762731400365	0.0193939664124147	_
gene16347	202.848	263.324	173.89	520.678	469.032	776.556	1.46441475341263	up	2.06881971097552e-05	7.74074797993859e-05	PREDICTED: NADH dehydrogenase
gene16348	15.2189	24.4102	18.4295	8.76143	2.60985	3.62365	-1.95282093370545	down	5.65605834903133e-12	4.84479834741248e-11	transmembrane protein 2
gene1635	8.70435	19.0557	11.7868	27.1467	31.9999	33.04	1.22093178495379	up	0.000619826244288876	0.00179196818601302	unnamed protein product
gene16352	4.39925	2.93632	12.2181	30.8437	563.627	26.3879	4.98853906214069	up	1.41605273531774e-44	1.20108954188868e-42	_
gene16353	70.6388	70.3038	55.1019	281.843	308.058	380.357	2.30716963945384	up	1.44472471609811e-12	1.30383516178422e-11	unnamed protein product
gene1636	2.78158	3.52576	4.34649	19.6352	19.6404	20.5609	2.48931976534527	up	2.51553993915106e-14	2.69910193735677e-13	unnamed protein product
gene16361	387.027	510.992	392.897	155.418	195.148	119.507	-1.4574325502448	down	3.77465981475139e-11	3.00084125230517e-10	_
gene16364	0.177664	0.408245	2.1347	0	13.4155	73.1074	4.98954053195494	up	1.87223585160418e-31	7.28299746274026e-30	_
gene16368	571.461	870.557	621.241	2145.82	2543.53	3412.52	1.97332843923583	up	9.28963853975343e-10	6.2527692343054e-09	unnamed protein product
gene16374	340.63	468.334	407.152	208.61	211.301	84.1564	-1.27058726259587	down	1.02474349147963e-09	6.85247855802118e-09	Protein GIGANTEA, putative
gene16376	202.71	295.831	270.028	517.772	621.761	1148.63	1.57393939601609	up	1.60353433492838e-06	7.06068338498322e-06	unnamed protein product
gene16377	429.547	636.524	462.463	1149.49	1240.07	1977.91	1.51464730959175	up	6.66562666445982e-06	2.69226403157076e-05	Ribosomal protein
gene16379	7.71508	8.20784	7.63146	35.1006	94.9976	14.876	2.6215750312119	up	1.56173115196243e-12	1.40493533694483e-11	_
gene16380	0.567297	0.435598	0.506211	1.62713	6.51407	3.73959	2.97436383401386	up	4.38453422192001e-06	1.82449024557284e-05	hypothetical protein LSAT_5X162780
gene16384	16.4845	43.1497	19.2296	148.093	76.3347	238.996	2.55485115444749	up	8.081059618626e-16	9.97400804789059e-15	_
gene16386	337.181	353.064	302.89	515.47	644.438	1279.05	1.29620058470606	up	0.000190701769660465	0.00060719917119382	Wound-induced basic protein, partial
gene16389	15.6751	0	4.50136	3.58695	1.4355	0.227962	-1.94156093088913	down	3.68427750177054e-09	2.30134742510927e-08	hypothetical protein
gene16398	4.74924	5.90875	1.8537	51.262	39.3968	47.193	3.46145504203177	up	8.03526308945575e-21	1.45265709795113e-19	unnamed protein product, partial
gene164	13.9358	13.5972	14.9786	6.90818	5.09099	5.58184	-1.27369425246208	down	5.06238137230665e-09	3.12240154516081e-08	delta-aminolevulinic acid dehydratase, chloroplastic
gene16403	250.079	305.224	224.464	433.729	507.585	877.745	1.22207415964576	up	0.000739406045287286	0.00210690568246675	unnamed protein product
gene16415	22.1974	26.681	22.1031	76.8278	147.505	113.618	2.25125009545646	up	3.50305368448525e-11	2.79674087860425e-10	hypothetical protein LSAT_5X162780
gene16417	53.3162	111.574	73.2995	191.564	210.859	344.821	1.64945600092564	up	8.72072142195359e-07	3.9893940941224e-06	unnamed protein product
gene1642	98.0137	82.7817	93.8753	43.3548	44.2215	17.5172	-1.38600415459045	down	6.55150673661244e-11	5.07606782250858e-10	unnamed protein product
gene16424	0	0.251056	1.75014	49.2478	49.9671	48.4741	6.20342426830606	up	9.89493146661177e-40	6.0665609714591e-38	unnamed protein product
gene16429	471.771	799.117	488.015	2674.24	3234.96	4251.91	2.53030814769309	up	1.01800305472919e-15	1.24499438963656e-14	translationally controlled tumor protein
gene1643	17.6742	21.5566	18.7595	44.4707	59.0429	43.7069	1.34404983499568	up	0.000190930482486684	0.000607755861436873	unnamed protein product
gene16438	0	0	0	0	6.68802	2.30257	11.5497188998303	up	7.47953812664455e-06	2.99633059682802e-05	Transferase protein
gene16447	304.053	371.286	338.851	994.521	897.881	1365.94	1.68380714533598	up	4.49302407607762e-07	2.14044782948613e-06	hypothetical protein CDL12_10414
gene16451	39.8171	68.9422	55.5114	126.768	111.701	154.507	1.25835069462362	up	0.000582165168098371	0.0016926302219891	60S ribosomal protein L14-2
gene16457	35.3431	67.5248	54.9163	121.831	128.194	139.197	1.30262420177553	up	0.000401887724929549	0.00120289079992843	_
gene16474	19.6857	25.0069	5.13179	290.567	294.042	241.835	4.0519113909808	up	8.79851483982019e-33	3.71745490292178e-31	putative pathogenesis-related protein
gene16479	1686.8	1842.52	1683.14	426.488	684.038	705.35	-1.52129716508875	down	8.64828221695062e-12	7.26442827173641e-11	PREDICTED: cysteine-rich and transmembrane domain-containing protein A
gene16481	437.507	493.522	419.234	1852.38	1419.58	1934.68	1.94710984629578	up	3.72954128983888e-09	2.32833178144285e-08	unnamed protein product
gene16483	190.053	219.487	171.214	2129.97	1457.4	2139.39	3.30171335589745	up	4.38971692291043e-25	1.09391297900748e-23	unnamed protein product
gene16492	0	0	0.660493	0.712982	4.8102	25.8297	5.56251104613619	up	1.13357268733774e-17	1.61055837353364e-16	PREDICTED: defensin-like protein 156
gene16494	71.0889	105.086	99.8487	253.124	264.552	194.257	1.36694025225809	up	0.000222697224480976	0.000700570939590043	sucrose synthase SusA1
gene16495	578.006	550.632	469.285	94.3183	185.919	168.844	-1.83114240711138	down	3.46248531176604e-15	4.0102974129397e-14	transmembrane protein 2
gene16501	258.065	262.285	264.251	70.4143	116.06	94.3078	-1.48249831010753	down	2.622380183858e-11	2.10705632863975e-10	_
gene16503	1.00389	1.58038	4.11008	0	4.30907	24.9674	2.12822716940931	up	1.30485639879616e-05	5.02391980710562e-05	putative nitrate-induced NOI protein
gene16519	0	0	0	1.66308	0	5.38896	11.1994760464429	up	0.000133436498200345	0.000435308599247568	agamous-like MADS-box protein AGL80
gene16525	4.22217	12.0539	24.2137	369.26	1081.84	865.82	5.83840195140797	up	1.8469098684716e-61	4.6299978280507e-59	_
gene1653	10.6696	23.7184	15.8689	85.0379	46.0554	33.8855	1.71482717619449	up	3.99382389631376e-07	1.9155751434658e-06	unnamed protein product
gene16534	0	0	0	0.541237	0.425636	10.9328	11.9540354767986	up	9.81037100191448e-08	5.09299564070857e-07	unnamed protein product
gene16535	1330.34	965.889	1309.68	25.8043	26.7083	20.9243	-5.61765628461892	down	6.39017866503069e-72	3.13424371827005e-69	_
gene16537	68.736	124.714	87.7802	242.535	248.801	226.091	1.35107115741432	up	0.00021357168452517	0.000674789074230561	unnamed protein product
gene16541	10.5016	21.956	10.6448	155.3	111.527	70.4402	2.96796433416481	up	2.14794109968407e-16	2.79480087030404e-15	_
gene16542	472.883	557.177	907.557	2261.16	13083.7	877.507	3.06562703810145	up	9.83312933128817e-21	1.76355376766712e-19	_
gene16548	58.4906	62.9614	53.7671	16.9258	9.55731	10.6076	-2.23993827311654	down	2.06939606089857e-15	2.46513801087611e-14	unnamed protein product
gene1655	6.07551	10.4211	10.0948	180.097	48.6202	46.038	3.36896760214594	up	8.40744105270178e-26	2.23163158860068e-24	unnamed protein product
gene16550	1.7114	9.31456	8.58408	23.7694	28.4504	23.2296	1.94375362188414	up	5.07828157482747e-06	2.09386310108292e-05	_
gene16575	416.591	426.206	321.99	136.279	32.9737	43.4924	-2.45285172208804	down	2.16601503452469e-22	4.3401093436009e-21	_
gene16577	234.008	340.641	288.902	461.409	595.618	1331.76	1.46792173046218	up	1.06767444485557e-05	4.15755450894569e-05	_
gene16599	2.85738	7.5694	9.17937	43.4531	20.5039	75.857	2.83394087973074	up	1.06856589961655e-10	8.11204031869066e-10	_
gene16609	13.4413	15.6161	13.9857	3.32258	0	0	-3.69420465272775	down	7.70819379377846e-07	3.55067922366741e-06	_
gene16619	7.06725	10.163	13.8532	0	0	0	-13.3390357525089	down	0.000440226818016761	0.00130655057459802	_
gene1663	10.109	10.3619	9.76304	30.3779	24.8678	22.5131	1.36274946910166	up	0.000181991860387917	0.000581435904003426	unnamed protein product
gene1668	2.73188	4.55483	3.64109	13.4343	12.7273	7.95275	1.64210660003504	up	3.67694595341527e-06	1.54084796807124e-05	unnamed protein product
gene1674	1.60896	3.29276	1.78408	9.63594	4.79026	3.6738	1.43640948483089	up	0.000134415475015219	0.000438375534445414	unnamed protein product
gene1675	50.8633	60.1859	56.9394	28.5728	30.3536	17.1609	-1.14260464081139	down	2.82170161622789e-08	1.5758225709241e-07	unnamed protein product
gene1677	4.21396	8.41908	7.73027	25.0474	25.3155	30.6026	1.99117613657545	up	8.32388727098603e-10	5.65332765225728e-09	unnamed protein product
gene1682	138.273	189.792	191.044	19.8784	18.0821	9.19693	-3.46039706031465	down	3.95354706449554e-38	2.20791903141456e-36	unnamed protein product
gene1691	8.50777	14.7128	16.9566	6.04418	6.59542	4.15641	-1.25810745350304	down	9.14741788965241e-09	5.4083868560361e-08	unnamed protein product
gene17	32.4668	44.1248	40.3645	19.4314	24.3081	6.11673	-1.23007160702805	down	2.46885000664201e-09	1.57617979201633e-08	unnamed protein product
gene1701	0.258927	0.119869	0.303096	1.60308	4.21252	2.1235	3.53557211229034	up	1.0394997904572e-17	1.48626072701492e-16	PREDICTED: probable indole-3-acetic acid-amido synthetase GH3.1
gene1702	3.1101	2.5394	3.05981	0.763888	2.32402	0.106982	-1.44593497440087	down	1.36778721884365e-09	8.98660897831985e-09	unnamed protein product
gene1704	6.21823	12.0458	6.56239	17.135	21.214	22.3125	1.28880195740882	up	0.000277200064627538	0.000855390721431558	unnamed protein product
gene1710	10.7225	3.60526	9.51942	23.2302	11.953	32.0484	1.49520370358118	up	1.7955594010674e-05	6.77674995096734e-05	glucosidase
gene1716	1.3874	2.68563	1.37197	26.9103	17.2543	10.1839	3.31852124303098	up	2.59476550634322e-23	5.58617360249195e-22	unnamed protein product
gene1719	1.87676	3.08025	2.26029	7.83525	10.0064	7.22154	1.79561203993637	up	2.7173600689289e-07	1.33804185672575e-06	ATPase family AAA domain-containing protein 3-B
gene1720	215.772	198.816	249.792	146.499	141.632	34.4515	-1.04233356681126	down	7.33017429178191e-08	3.86409795259774e-07	unnamed protein product
gene1738	26.2032	42.1033	37.5734	81.478	93.5374	63.6509	1.17254339058741	up	0.00176415962095823	0.00458738774829543	unnamed protein product
gene1740	3.79847	4.76065	4.08981	18.7077	15.0182	10.377	1.80161417757973	up	2.12840131561263e-07	1.05959820129859e-06	unnamed protein product
gene1741	27.8436	28.7885	32.9889	10.2493	12.6728	5.46961	-1.65826293936062	down	2.12205959258226e-13	2.07084379445679e-12	unnamed protein product
gene1744	13.9623	19.425	18.5319	75.5023	82.4934	52.0962	2.01661772308226	up	1.0189429340988e-09	6.82177759024843e-09	unnamed protein product
gene1747	0.238131	0.34862	0.208006	7.01522	13.63	1.60149	4.8016933594309	up	1.64666642440763e-34	7.61313275973051e-33	unnamed protein product
gene1751	0.194163	1.40462	0.785035	0.682222	0.363913	0.055206	-1.11190284366302	down	9.48793385971522e-05	0.000318078400806679	LOW QUALITY PROTEIN: uncharacterized protein LOC110910099
gene1753	5.23423	9.51134	6.88672	19.8824	17.6956	11.1985	1.17288851147433	up	0.00233539003338717	0.00592167564995294	unnamed protein product
gene1755	35.5527	31.5711	36.0106	19.6215	22.0132	7.95737	-1.05629896038748	down	9.02959858985765e-08	4.71151256670602e-07	unnamed protein product
gene1764	30.4541	43.1508	41.6698	93.1713	86.0299	103.652	1.29495533762348	up	0.000233142030654064	0.000730373576175646	unnamed protein product
gene1768	15.2768	22.0361	22.1658	50.45	51.0149	31.2355	1.15768754890644	up	0.00259839837783657	0.00651043028029084	PREDICTED: transcription factor TCP8-like
gene1771	6.01394	10.7837	6.31691	62.0728	53.608	29.4246	2.6500706220997	up	2.50097835024774e-16	3.23549733591109e-15	unnamed protein product
gene1774	7.62344	12.6127	10.3342	28.4419	22.6732	13.386	1.07711669503341	up	0.00739579060562805	0.0166265272662595	unnamed protein product
gene1777	3.52892	2.70011	2.24946	1.01559e-09	2.58866	0.123455	-1.64330442902293	down	1.2038577197542e-10	9.10235853655973e-10	unnamed protein product
gene1780	11.2979	13.5807	15.3341	9.0985	7.13738	2.7099	-1.08565386723248	down	1.09002405505801e-07	5.62257035441676e-07	cytochrome c biogenesis protein CCS1, chloroplastic
gene1791	17.4782	32.1187	30.9649	139.482	188.679	239.189	2.81602509561183	up	1.56891589888619e-19	2.53566479302796e-18	unnamed protein product
gene1797	18.3453	0.155863	7.10264	17.9158	9.53642	28.5718	1.12959561541767	up	0.005290696214845	0.0122681077080506	glucosidase
gene1807	1283.19	972.871	1219.14	266.695	207.997	174.741	-2.4198384043598	down	5.64495988682002e-23	1.18365785284789e-21	unnamed protein product
gene1809	0.503261	0.875254	0.475055	7.74477	3.59241	2.9871	2.94805312676166	up	7.12332584743254e-16	8.84029030636816e-15	unnamed protein product
gene181	11.1694	14.3362	13.8461	26.2398	29.579	27.1007	1.07522767012768	up	0.00522269727834977	0.0121228905343753	unnamed protein product
gene1823	3.33012	2.0073	2.25528	9.15671	8.62277	10.5373	1.89855522700293	up	7.86419390767361e-08	4.13208996145627e-07	deoxy-D-xylulose-5-phosphate synthase
gene1825	3.7944	4.11679	3.21201	6.85636	11.4085	5.65551	1.10445968693729	up	0.00831014113079677	0.0184069707631098	unnamed protein product
gene1827	100.752	77.4627	82.9683	40.3538	31.7544	11.7574	-1.6388748893367	down	1.06681872382148e-13	1.07166358178362e-12	unnamed protein product
gene1830	5.93772	9.157	7.55627	36.5161	29.0092	17.8561	1.88001233028303	up	2.75308887706697e-08	1.53979155290989e-07	unnamed protein product
gene1843	12.0552	15.5662	13.2481	35.0726	41.0137	47.7837	1.59965936967224	up	1.96528888159721e-06	8.55340427210574e-06	unnamed protein product
gene1845	63.9419	53.1985	58.087	23.0357	30.8905	21.8581	-1.20922506864706	down	7.74923886762441e-09	4.64254719414078e-08	unnamed protein product
gene1847	5.76091	10.6596	8.16239	59.8216	38.1725	35.2514	2.43821621938966	up	3.57392798743595e-14	3.78075749084614e-13	phosphoglycerate kinase, chloroplastic
gene1850	78.1584	62.5787	71.9832	32.026	32.3604	12.1629	-1.47446043416872	down	7.72853976629754e-12	6.52099155599121e-11	PREDICTED: probable polyamine oxidase 4
gene1851	10.3432	14.2722	12.2669	42.762	38.9639	26.7523	1.5563271677966	up	8.60583921040887e-06	3.40282061453286e-05	unnamed protein product
gene1861	12.4201	15.3609	14.3042	37.8734	34.0229	24.6671	1.19810548401799	up	0.00169704167064397	0.00443053160993627	unnamed protein product
gene1869	12.3641	14.9472	14.6546	28.0783	32.955	28.6698	1.09588544065524	up	0.0045857727105165	0.0108384877325239	unnamed protein product
gene1886	0.0665796	0	0.113383	0.359825	0.147726	2.91247	4.22564946559338	up	2.46217065496819e-16	3.18894915714077e-15	ABC transporter G family member 5
gene1899	133.591	136.01	138.378	48.3911	36.7131	15.4197	-2.02092389855299	down	5.10060847161376e-18	7.45336323423249e-17	uncharacterized protein LOC107428510 isoform X4
gene190	1.18426	2.61022	2.11433	7.11846	6.77048	3.68496	1.57200883941594	up	1.52130365533786e-05	5.80772471602926e-05	unnamed protein product
gene1904	30.6345	33.3327	37.0521	13.5034	11.1865	6.18513	-1.7100211758882	down	6.44590209503296e-14	6.63469174580902e-13	unnamed protein product
gene1906	9.2227	17.1467	13.1151	25.5423	28.7342	25.2654	1.0103734035424	up	0.0100836557573197	0.0217919004977632	unnamed protein product
gene1909	1.04612	1.01993	0.954147	2.10508	2.17865	2.77872	1.22470645695075	up	0.00327084238889874	0.00797285501062374	PREDICTED: pentatricopeptide repeat-containing protein At3g29230-like
gene191	2.09647	1.92286	1.9536	16.6764	12.9537	9.69784	2.7184295126546	up	4.49183891487377e-16	5.66172455851296e-15	unnamed protein product
gene1910	437.547	437.613	429.602	117.287	42.14	10.053	-2.94457751160225	down	3.68745491749352e-31	1.42459516863851e-29	unnamed protein product
gene1911	12.9745	18.4957	19.7962	41.3886	52.0643	48.9631	1.47397170863662	up	1.82750043263786e-05	6.88578235824574e-05	hypothetical protein CRG98_004015
gene1914	2.63076	6.23458	5.37264	19.6609	9.82213	2.10297	1.14937383751832	up	0.00565518679998116	0.0130169684330927	Major facilitator, sugar transporter-like
gene1932	298.14	353.864	340.08	71.5378	90.1306	61.2475	-2.15394770222193	down	3.23541735411935e-19	5.11186879157149e-18	unnamed protein product
gene1935	0.973296	0.860297	0.706305	5.4094	3.60736	1.42802	2.03865092400709	up	1.5770933435787e-07	7.99244834182897e-07	PREDICTED: protein NLP6-like isoform X3
gene1937	0.152312	0.893987	0.809256	1.34246	1.09579	2.84618	1.50838527626091	up	0.000219505901356886	0.000691688847264533	unnamed protein product
gene1938	0	0	0.0560721	0	0.267877	1.18481	4.62307947181178	up	1.43142635396452e-10	1.07724621074541e-09	unnamed protein product
gene1939	176.567	154.808	159.838	15.7317	7.07945	4.92889	-4.14615976558885	down	1.49158600599082e-49	1.80930986382606e-47	unnamed protein product
gene1952	27.3857	34.518	32.5438	97.351	104.565	77.0295	1.5623684544958	up	5.96901902481527e-06	2.42829079044144e-05	unnamed protein product
gene1954	265.515	213.808	229.479	66.5945	86.7448	63.7725	-1.70693070781299	down	5.49341486733447e-14	5.69588355867649e-13	beta-amylase 1, chloroplastic
gene1958	0.225729	0.116197	0.0766607	1.01541	0.455242	0.32362	2.09190750411962	up	0.000201673204257717	0.000640505466562869	unnamed protein product
gene1960	1.45891	1.71779	2.22465	3.44165	5.12084	7.90381	1.6075862214836	up	5.1053661501579e-06	2.10407114789849e-05	unnamed protein product
gene1962	6.35424	11.7764	10.159	25.2156	29.2328	21.4208	1.42314456930723	up	5.40247153373907e-05	0.000189212298578424	ATP-dependent RNA helicase
gene197	3.55164	5.00377	3.94151	11.2611	11.4112	7.60109	1.27627433448092	up	0.000729033201186409	0.00207997560510467	unnamed protein product
gene1971	1.11753	0.912464	1.68981	14.7941	13.5886	12.1905	3.44617219405856	up	3.51454132568437e-24	8.24273195323189e-23	unnamed protein product
gene1977	3.24956	4.02865	4.50647	1.32143	2.05346	1.22579	-1.35642034038344	down	1.1913612038812e-08	6.95999261573473e-08	unnamed protein product
gene1979	1.98196	2.66006	2.19311	5.71889	5.09672	4.04304	1.11992054327389	up	0.00715215779442063	0.0161141386217015	unnamed protein product
gene1980	0.711358	0.689588	0.146415	2.54856	3.2037	0.701292	2.05815974174437	up	1.1318320204133e-06	5.09098764843798e-06	lysine histidine transporter-like 8 isoform X1
gene1981	38.4694	45.8894	44.8998	132.459	142.175	108.855	1.5689027275637	up	5.17006573891692e-06	2.12626728402194e-05	unnamed protein product
gene1982	25.7416	40.5203	25.0418	81.7022	75.1849	65.2933	1.28295839978799	up	0.000377372730231927	0.00113493515589079	PREDICTED: ATP synthase subunit beta, mitochondrial-like
gene1988	29.9158	37.7129	52.5916	19.7978	18.4489	10.0483	-1.31568117212778	down	8.65858536935625e-10	5.85596532084579e-09	PREDICTED: galactoside 2-alpha-L-fucosyltransferase-like
gene1990	0.241474	0.341491	0.224288	2.69881	5.90342	0.813105	3.53902767634176	up	2.40908353473608e-18	3.6091462623317e-17	unnamed protein product
gene1996	1050.72	1078.13	1063.99	106.873	24.8976	15.4723	-4.43854224527041	down	7.67469126142309e-55	1.27320870764873e-52	unnamed protein product
gene1999	2.34979	4.3655	3.79149	15.1541	18.1406	17.8071	2.28172633229188	up	4.65534970424323e-12	4.01813313034184e-11	nucleolar protein 56-like
gene200	0.983518	2.11347	1.87069	9.80642	5.63871	2.3434	1.83967602812261	up	2.4403675458079e-07	1.20744676685346e-06	unnamed protein product
gene2004	2.98612	1.48053	2.60135	6.52976	8.20356	5.94191	1.54812653576151	up	6.48072987330167e-05	0.000223780574535403	unnamed protein product
gene202	0.190308	0.373549	0.149249	7.23959	11.7568	7.89089	5.23076781236672	up	7.90921231327035e-45	6.75938061409112e-43	unnamed protein product
gene2020	75.2628	74.0259	82.5462	293.907	276.234	224.591	1.77735744982406	up	1.23397001436418e-07	6.32458688416278e-07	ketol-acid reductoisomerase
gene2028	1.98259	1.5019	2.47277	8.60859	10.6613	2.15039	1.84573220927512	up	1.15021145421265e-06	5.16953602190155e-06	EIN3-binding F-box protein 1-like
gene203	1.00363	1.238	1.10447	32.8238	24.2792	39.7982	4.85471383706187	up	8.53226744217151e-47	8.67139720857089e-45	unnamed protein product
gene2037	10.2989	18.2468	15.038	28.918	36.434	44.3089	1.33112880171088	up	0.000116037424984904	0.000383202046620228	T-complex protein 1 subunit gamma
gene204	1.23627	2.54782	1.78525	8.2135	4.54662	1.20668	1.32595617368461	up	0.00078373783093931	0.00221959972218941	PREDICTED: receptor-like protein 12 isoform X4
gene2041	0	0	0.154724	0	0.779325	2.40969	4.33899332215331	up	2.80452138985612e-15	3.27852909833854e-14	unnamed protein product
gene2043	2.78792	5.64237	4.37202	16.2029	20.2944	11.923	1.91895922178731	up	1.47085515888335e-08	8.52219673721783e-08	unnamed protein product
gene2052	2.49687	2.86757	2.25769	16.521	33.4799	12.2301	3.02886913710089	up	9.36886297777768e-20	1.54067264216195e-18	uncharacterized protein LOC105628933
gene2053	1.03445	0.979872	0.758986	14.8104	12.7777	18.6807	4.05889368905357	up	3.61829282455289e-32	1.46827199114321e-30	2-dehydro-3-deoxyphosphoheptonate aldolase
gene2056	7.18075	10.3985	9.78609	2.41599	4.34667	2.39641	-1.57876244161245	down	1.96331517896408e-11	1.59683911563762e-10	unnamed protein product
gene2069	29.8041	39.783	35.4875	62.2896	75.6284	105.303	1.21083043855161	up	0.00061609457453415	0.00178300741285781	Ubiquitin, partial
gene2075	0.511849	0.816072	0.625337	2.1048	1.65417	0.565261	1.14534748614169	up	0.0224405722387218	0.0443226016542909	unnamed protein product
gene2081	0.0506732	0.309901	0.161953	0.75395	0.815649	6.25121	3.89603380910216	up	6.22313422716484e-21	1.14711073883409e-19	Ca2+/H+ antiporter VCX1
[truncated: 1,914 more rows]
